# Supplementary material for: Insight into immune profile associated with vitiligo onset and anti-tumoral response in melanoma patients receiving anti-PD-1 immunotherapy
Source: Front Immunol. 2023 Aug 23;14:1197630. doi: 10.3389/fimmu.2023.1197630 (PMC10482109; doi:10.3389/fimmu.2023.1197630)
Supplement: Supplementary file 1 [file DataSheet_1.xlsx]

## Sheet: RearrangementDetails_05-21-2023
sample_name	productive_frequency	templates	amino_acid	rearrangement	v_resolved	d_resolved	j_resolved
VIT_09_PM_10673-18	0.05454545454545454	9	CATKRTSSYNEQFF	NNNNTGTCGGCTGCTCCCTCCCAAACATCTGTGTACTTCTGTGCCACCAAAAGGACATCCTCCTACAATGAGCAGTTCTTCGGGCCA	TCRBV06	TCRBD01-01*01	TCRBJ02-01*01
VIT_09_PM_10673-18	0.04242424242424243	7	CASSLDRGETFF	CTCAAGATCCAGCCTGCAAAGCTTGAGGACTCGGCCGTGTATCTCTGTGCCAGCAGCTTAGATCGGGGAGAAACTTTCTTTGGACAA	TCRBV11-02*01	TCRBD02-01	TCRBJ01-01*01
VIT_09_PM_10673-18	0.024242424242424242	4	CASSQDRQGKQYF	AAGGTGCAGCCTGCAGAACTGGAGGATTCTGGAGTTTATTTCTGTGCCAGCAGCCAAGACCGGCAGGGCAAGCAGTACTTCGGGCCG	TCRBV14-01*01	TCRBD01-01*01	TCRBJ02-07*01
VIT_09_PM_10673-18	0.024242424242424242	4	CASSVDGTGELFF	AACCTGAGCTCTCTGGAGCTGGGGGACTCAGCTTTGTATTTCTGTGCCAGCAGCGTAGATGGGACCGGGGAGCTGTTTTTTGGAGAA	TCRBV09-01*01	unknown	TCRBJ02-02*01
VIT_09_PM_10673-18	0.01818181818181818	3	CASSYSTSSGEQFF	NNNNTGTCGGCTGCTCCCTCCCAGACATCTGTGTACTTCTGTGCCAGCAGTTACTCGACCTCCAGCGGTGAGCAGTTCTTCGGGCCA	TCRBV06-05*01	TCRBD02-01	TCRBJ02-01*01
VIT_09_PM_10673-18	0.01818181818181818	3	CASSMEATTYEQYF	GTGACATCGGCCCAAAAGAACCCGACAGCTTTCTATCTCTGTGCCAGTAGTATGGAGGCAACAACCTACGAGCAGTACTTCGGGCCG	TCRBV19-01*01	TCRBD02-01*02	TCRBJ02-07*01
VIT_09_PM_10673-18	0.01818181818181818	3	CASSFGPGRSNEQFF	GAGTCCGCCAGCACCAACCAGACATCTATGTACCTCTGTGCCAGCAGTTTTGGACCCGGACGGTCCAATGAGCAGTTCTTCGGGCCA	TCRBV28-01*01	unknown	TCRBJ02-01*01
VIT_09_PM_10673-18	0.012121212121212121	2	CASSLGRSSGNTDTQYF	TTGGAGCTGGGGGACTCGGCCCTTTATCTTTGCGCCAGCAGCTTGGGCCGGTCTAGCGGGAATACAGATACGCAGTATTTTGGCCCA	TCRBV05-01*01	TCRBD02-01*02	TCRBJ02-03*01
VIT_09_PM_10673-18	0.012121212121212121	2	CASKQSTDTQYF	CTGAAGATCCAGCGCACACAGCAGGAGGACTCCGCCGTGTATCTCTGTGCCAGCAAACAGAGCACAGATACGCAGTATTTTGGCCCA	TCRBV07-08	TCRBD01-01*01	TCRBJ02-03*01
VIT_09_PM_10673-18	0.012121212121212121	2	CASRETVYEQYF	CTGAAGATCCGGTCCACAAAGCTGGAGGACTCAGCCATGTACTTCTGTGCCAGCAGGGAGACAGTTTACGAGCAGTACTTCGGGCCG	TCRBV02-01	TCRBD01-01*01	TCRBJ02-07*01
VIT_09_PM_10673-18	0.012121212121212121	2	CASSLEPNTEAFF	AAGATCCAGCGCACACAGCAGGAGGACTCCGCCGTGTATCTCTGTGCCAGCAGCTTAGAGCCGAACACTGAAGCTTTCTTTGGACAA	TCRBV07-08*01	TCRBD02-01	TCRBJ01-01*01
VIT_09_PM_10673-18	0.012121212121212121	2	CASSFDGTGNNEQFF	CAGCGCACAGAGCAGGGGGACTCGGCCATGTATCTCTGTGCCAGCAGCTTCGACGGGACAGGGAACAATGAGCAGTTCTTCGGGCCA	TCRBV07-09*01	TCRBD01-01*01	TCRBJ02-01*01
VIT_09_PM_10673-18	0.012121212121212121	2	CATYKGGGVSEQFF	CTGGAGTCCGCCAGCACCAACCAGACATCTATGTACCTCTGTGCCACCTATAAAGGCGGGGGAGTTAGTGAGCAGTTCTTCGGGCCA	TCRBV28-01*01	TCRBD02-01*01	TCRBJ02-01*01
VIT_09_PM_10673-18	0.012121212121212121	2	CASSLGAGGNEQFF	CTGGAGTCTGCTGCCTCCTCCCAGACATCTGTATATTTCTGCGCCAGCAGTTTGGGAGCGGGAGGCAATGAGCAGTTCTTCGGGCCA	TCRBV10-01*01	TCRBD02-01*02	TCRBJ02-01*01
VIT_09_PM_10673-18	0.012121212121212121	2	CASSLERSGHSSYEQYF	TTGGAGCTGGGGGACTCAGCCCTGTACTTCTGTGCCAGCAGCTTAGAACGCTCGGGACATTCCTCCTACGAGCAGTACTTCGGGCCG	TCRBV13-01*01	TCRBD01-01*01	TCRBJ02-07*01
VIT_09_PM_10673-18	0.012121212121212121	2	CASGNYEQYF	NNNNNNNNNNNNNNNNTGTCGGCTGCTCCCTCCCAAACATCTGTGTACTTCTGTGCCAGCGGAAACTACGAGCAGTACTTCGGGCCG	TCRBV06	unknown	TCRBJ02-07*01
VIT_09_PM_10673-18	0.012121212121212121	2	CASDGGTEAFF	AACCTTCACCTACACGCCCTGCAGCCAGAAGACTCAGCCCTGTATCTCTGCGCCAGCGATGGTGGCACTGAAGCTTTCTTTGGACAA	TCRBV04-01*01	unknown	TCRBJ01-01*01
VIT_09_PM_10673-18	0.012121212121212121	2	CASRRQTPSEAFF	AAGATCCGGTCCACAAAGCTGGAGGACTCAGCCATGTACTTCTGTGCCAGCAGGCGACAGACACCTTCTGAAGCTTTCTTTGGACAA	TCRBV02-01	TCRBD01-01*01	TCRBJ01-01*01
VIT_09_PM_10673-18	0.012121212121212121	2	CASSRTGLFQETQYF	CAGCAGGTAGTGCGAGGAGATTCGGCAGCTTATTTCTGTGCCAGCTCGAGGACAGGCCTCTTCCAAGAGACCCAGTACTTCGGGCCA	TCRBV18-01*01	TCRBD01-01*01	TCRBJ02-05*01
VIT_09_PM_10673-18	0.012121212121212121	2	CASSHGTRSGNTIYF	AATTCCCTGGAGCTTGGTGACTCTGCTGTGTATTTCTGTGCCAGCAGCCACGGGACACGCTCTGGAAACACCATATATTTTGGAGAG	TCRBV03-01/03-02*01	TCRBD01-01*01	TCRBJ01-03*01
VIT_09_PM_10673-18	0.012121212121212121	2	CASRPSEFYGYTF	ACTGTGACATCGGCCCAAAAGAACCCGACAGCTTTCTATCTCTGTGCCAGTCGCCCTTCAGAATTCTATGGCTACACCTTCGGTTCG	TCRBV19-01*01	TCRBD01-01*01	TCRBJ01-02*01
VIT_09_PM_10673-18	0.012121212121212121	2	YASSQDRQGKQYF	AAGGTGCAGCCTGCAGAACTGGAGGATTCTGGAGTTTATTTCTATGCCAGCAGCCAAGACCGGCAGGGCAAGCAGTACTTCGGGCCG	TCRBV14-01*01	TCRBD01-01*01	TCRBJ02-07*01
VIT_09_PM_10673-18	0.006060606060606061	1	CASRLRTGSSYEQYF	NTGTCGGCTGCTCCCTCCCAGACATCTGTGTACTTCTGTGCCAGCAGACTTAGGACAGGTAGCTCCTACGAGCAGTACTTCGGGCCG	TCRBV06-05*01	TCRBD01-01*01	TCRBJ02-07*01
VIT_09_PM_10673-18	0.006060606060606061	1	CASSLAGQGSVGVNTEAFF	CTTGAGGACTCGGCCGTGTATCTCTGTGCCAGCAGCTTAGCCGGACAGGGGAGTGTGGGCGTGAACACTGAAGCTTTCTTTGGACAA	TCRBV11-02	TCRBD01-01*01	TCRBJ01-01*01
VIT_09_PM_10673-18	0.006060606060606061	1	CSAMTGYNTEAFF	ACTGTGAGCAACATGAGCCCTGAAGACAGCAGCATATATCTCTGCAGCGCGATGACAGGGTATAACACTGAAGCTTTCTTTGGACAA	TCRBV29-01*03	TCRBD01-01*01	TCRBJ01-01*01
VIT_09_PM_10673-18	0.006060606060606061	1	CASSPPQLNTEAFF	CTACACGCCCTGCAACCAGAAGACTCAGCCCTGTATCTCTGCGCCAGCAGCCCCCCCCAGCTGAACACTGAAGCTTTCTTTGGACAA	TCRBV04-01*01	unknown	TCRBJ01-01*01
VIT_09_PM_10673-18	0.006060606060606061	1	CASSLGTGVGNEQFF	ACATCGGCCCAAAAGAACCCGACAGCTTTCTATCTCTGTGCCAGTAGTCTTGGGACAGGGGTCGGCAATGAGCAGTTCTTCGGGCCA	TCRBV19-01*01	TCRBD01-01*01	TCRBJ02-01*01
VIT_09_PM_10673-18	0.006060606060606061	1	CASSGDTSLNQPQHF	CAGCAGGTAGTGCGAGGAGATTCGGCAGCTTATTTCTGTGCCAGCTCCGGGGACACGAGCCTAAATCAGCCCCAGCATTTTGGTGAT	TCRBV18-01*01	TCRBD01-01*01	TCRBJ01-05*01
VIT_09_PM_10673-18	0.006060606060606061	1	CASSESYTQYF	CCCCTGACCCTGGAGTCTGCCAGGCCCTCACATACCTCTCAGTACCTCTGTGCCAGCAGTGAATCCTATACGCAGTATTTTGGCCCA	TCRBV25-01*01	TCRBD02-01	TCRBJ02-03*01
VIT_09_PM_10673-18	0.006060606060606061	1	CASSLTTDDGPTEAFF	TCCGCCAGCACCAACCAGACATCTATGTACCTCTGTGCCAGCAGTCTAACGACCGATGACGGACCCACTGAAGCTTTCTTTGGACAA	TCRBV28-01*01	unknown	TCRBJ01-01*01
VIT_09_PM_10673-18	0.006060606060606061	1	CASSSRAGATNEKLFF	CGCACAGAGCAGCGGGACTCGGCCATGTATCGCTGTGCCAGCAGCTCTCGGGCAGGGGCCACTAATGAAAAACTGTTTTTTGGCAGT	TCRBV07-06*01	TCRBD01-01*01	TCRBJ01-04*01
VIT_09_PM_10673-18	0.006060606060606061	1	CASRARVSSYNSPLHF	CGCACAGAGCAGGAGGACTCGGCCGTGTATCTCTGTGCCAGCAGAGCCAGGGTGAGCTCCTATAATTCACCCCTCCACTTTGGGAAC	TCRBV07-02	TCRBD01-01*01	TCRBJ01-06*02
VIT_09_PM_10673-18	0.006060606060606061	1	CASNRDRGYETQYF	ATCCGGTCCACAAAGCTGGAGGACTCAGCCATGTACTTCTGTGCCAGCAACAGGGACAGGGGTTATGAGACCCAGTACTTCGGGCCA	TCRBV02-01	TCRBD01-01*01	TCRBJ02-05*01
VIT_09_PM_10673-18	0.006060606060606061	1	CASSPPTRVHGYTF	ATCCAGCAGGTAGTGCGAGGAGATTCGGCAGCTTATTTCTGTGCCAGCTCACCGCCAACGAGGGTGCACGGCTACACCTTCGGTTCG	TCRBV18-01*01	TCRBD02-01*02	TCRBJ01-02*01
VIT_09_PM_10673-18	0.006060606060606061	1	CASSSEGLYEQYF	GAGATCCAGCGCACAGAGCAGGGGGACTCGGCCATGTATCTCTGTGCCAGCAGCTCAGAAGGTCTCTACGAGCAGTACTTCGGGCCG	TCRBV07-09*01	unknown	TCRBJ02-07*01
VIT_09_PM_10673-18	0.006060606060606061	1	CASSSGELFF	NNNACCTTGGAGATCCAGCGCACAGAGCAGGGGGACTCGGCCATGTATCTCTGTGCCAGCAGCTCAGGGGAGCTGTTTTTTGGAGAA	TCRBV07-09*01	TCRBD01-01*01	TCRBJ02-02*01
VIT_09_PM_10673-18	0.006060606060606061	1	CSARDFYRDNSPLHF	ACCAGTGCCCATCCTGAAGACAGCAGCTTCTACATCTGCAGTGCTAGAGATTTTTACAGGGATAATTCACCCCTCCACTTTGGGAAC	TCRBV20	TCRBD01-01*01	TCRBJ01-06*02
VIT_09_PM_10673-18	0.006060606060606061	1	CASSNRAGTGELFF	ATCCAGCCCTCAGAACCCAGGGACTCAGCTGTGTACTTCTGTGCCAGCAGTAACCGGGCCGGCACCGGGGAGCTGTTTTTTGGAGAA	TCRBV12	unknown	TCRBJ02-02*01
VIT_09_PM_10673-18	0.006060606060606061	1	CASRSLRGSPLHF	ACTGTGACATCGGCCCAAAAGAACCCGACAGCTTTCTATCTCTGTGCCAGTAGGTCCTTAAGGGGCTCACCCCTCCACTTTGGGAAC	TCRBV19-01*01	TCRBD01-01*01	TCRBJ01-06*02
VIT_09_PM_10673-18	0.006060606060606061	1	CASSPPYNSPLHF	AGGATCCAGCAGGTAGTGCGAGGAGATTCGGCAGCTTATTTCTGTGCCAGCTCACCACCCTATAATTCACCCCTCCACTTTGGGAAC	TCRBV18-01*01	unknown	TCRBJ01-06*02
VIT_09_PM_10673-18	0.006060606060606061	1	CASSLVPGIIEKLFF	AGCACCTTGGAGCTGGGGGACTCGGCCCTTTATCTTTGCGCCAGCAGCTTAGTTCCGGGGATTATTGAAAAACTGTTTTTTGGCAGT	TCRBV05-01*01	TCRBD02-01*01	TCRBJ01-04*01
VIT_09_PM_10673-18	0.006060606060606061	1	CASSIEEHNEQFF	ACTGTGACATCGGCCCAAAAGAACCCGACAGCTTTCTATCTCTGTGCCAGTAGTATAGAGGAGCACAATGAGCAGTTCTTCGGGCCA	TCRBV19-01*01	TCRBD02-01*02	TCRBJ02-01*01
VIT_09_PM_10673-18	0.006060606060606061	1	CASTPTGENQPQHF	ATCCAGCGCACAGAGCAGGGGGACTCGGCCATGTATCTCTGTGCCAGCACCCCCACAGGGGAGAATCAGCCCCAGCATTTTGGTGAT	TCRBV07-09*05	TCRBD01-01*01	TCRBJ01-05*01
VIT_09_PM_10673-18	0.006060606060606061	1	CASSFLGTAYNEQFF	CAGCGCACACAGCAGGAGGACTCCGCCGTGTATCTCTGTGCCAGCAGCTTTCTCGGGACAGCCTACAATGAGCAGTTCTTCGGGCCA	TCRBV07-08*01	TCRBD01-01*01	TCRBJ02-01*01
VIT_09_PM_10673-18	0.006060606060606061	1	CASSPRDRGQSDTQYF	CAGGTAGTGCGAGGAGATTCGGCAGCTTATTTCTGTGCCAGCTCACCCCGGGACAGGGGACAGTCAGATACGCAGTATTTTGGCCCA	TCRBV18-01*01	TCRBD01-01*01	TCRBJ02-03*01
VIT_09_PM_10673-18	0.006060606060606061	1	CSARIPGGVDTQYF	GTGACCAGTGCCCATCCTGAAGACAGCAGCTTCTACATCTGCAGTGCTAGAATTCCGGGAGGTGTCGATACGCAGTATTTTGGCCCA	TCRBV20	TCRBD02-01*02	TCRBJ02-03*01
VIT_09_PM_10673-18	0.006060606060606061	1	CASSQSGSYEQYF	AAGGTGCAGCCTGCAGAACTGGAGGATTCTGGAGTTTATTTCTGTGCCAGCAGCCAATCAGGGTCCTACGAGCAGTACTTCGGGCCG	TCRBV14-01*01	TCRBD01-01*01	TCRBJ02-07*01
VIT_09_PM_10673-18	0.006060606060606061	1	CASSPGGSSYNEQFF	CTGTCCTCAGAACCGGGAGACACGGCACTGTATCTCTGCGCCAGCAGTCCGGGCGGGAGCTCCTACAATGAGCAGTTCTTCGGGCCA	TCRBV23-01*01	TCRBD02-01*02	TCRBJ02-01*01
VIT_09_PM_10673-18	0.006060606060606061	1	CASSEGSDRAWGEAFF	TCCGCCAGCACCAACCAGACATCTATGTACCTCTGTGCCAGCAGCGAAGGCTCGGACAGGGCTTGGGGTGAAGCTTTCTTTGGACAA	TCRBV28-01*01	TCRBD01-01*01	TCRBJ01-01*01
VIT_09_PM_10673-18	0.006060606060606061	1	CASSFGAGGYEQYF	GTGAGCACCTTGGAGCTGGGGGACTCGGCCCTTTATCTTTGCGCCAGCAGCTTCGGAGCAGGGGGATACGAGCAGTACTTCGGGCCG	TCRBV05-01*01	TCRBD01-01*01	TCRBJ02-07*01
VIT_09_PM_10673-18	0.006060606060606061	1	CASAYRGSYEQYF	ATTCTGGAGTCCGCCAGCACCAACCAGACATCTATGTACCTCTGTGCCAGCGCATACAGGGGGAGCTACGAGCAGTACTTCGGGCCG	TCRBV28-01*01	TCRBD01-01*01	TCRBJ02-07*01
VIT_09_PM_10673-18	0.006060606060606061	1	CASSEGGAGGNTIYF	GAGTCTGCCAGGCCCTCACATACCTCTCAGTACCTCTGTGCCAGCAGTGAAGGGGGAGCGGGCGGAAACACCATATATTTTGGAGAG	TCRBV25-01*01	TCRBD02-01	TCRBJ01-03*01
VIT_09_PM_10673-18	0.006060606060606061	1	CASSVSQGAYNEQFF	AGCTCTCTGGAGCTGGGGGACTCAGCTTTGTATTTCTGTGCCAGCAGCGTTTCCCAGGGGGCCTACAATGAGCAGTTCTTCGGGCCA	TCRBV09-01*01	TCRBD01-01*01	TCRBJ02-01*01
VIT_09_PM_10673-18	0.006060606060606061	1	CASSHQGANVLTF	ATTCTGGAGTCCGCCAGCACCAACCAGACATCTATGTACCTCTGTGCCAGCAGCCATCAAGGGGCCAACGTCCTGACTTTCGGGGCC	TCRBV28-01*01	TCRBD01-01*01	TCRBJ02-06*01
VIT_09_PM_10673-18	0.006060606060606061	1	CSVQNTEAFF	TCAACTCTGACTGTGAGCAACATGAGCCCTGAAGACAGCAGCATATATCTCTGCAGCGTTCAGAACACTGAAGCTTTCTTTGGACAA	TCRBV29-01*01	TCRBD01-01*01	TCRBJ01-01*01
VIT_09_PM_10673-18	0.006060606060606061	1	CAILGQGQGSPLHF	CTGGAGTCCGCCAGCACCAACCAGACATCTATGTACCTCTGTGCCATTTTGGGACAGGGCCAGGGGTCACCCCTCCACTTTGGGAAT	TCRBV28-01*01	TCRBD01-01*01	TCRBJ01-06*01
VIT_09_PM_10673-18	0.006060606060606061	1	CATGVYNEQFF	TTTCTTGACATCCGCTCACCAGGCCTGGGGGACGCAGCCATGTACCTGTGTGCCACCGGGGTCTACAATGAGCAGTTCTTCGGGCCA	TCRBV15-01*02	unknown	TCRBJ02-01*01
VIT_09_PM_10673-18	0.006060606060606061	1	CAWSAKTGLQPQHF	TCTAAGAAGCTCCTTCTCAGTGACTCTGGCTTCTATCTCTGTGCCTGGAGTGCAAAGACAGGACTTCAGCCCCAGCATTTTGGTGAT	TCRBV30-01*01	TCRBD01-01*01	TCRBJ01-05*01
VIT_09_PM_10673-18	0.006060606060606061	1	CASRHDRGLRNEQFF	CAGCCTGCAGAGCTTGGGGACTCGGCCATGTATCTCTGTGCCAGCAGACACGACAGGGGGCTTCGGAATGAGCAGTTCTTCGGGCCA	TCRBV11-01*01	TCRBD01-01*01	TCRBJ02-01*01
VIT_09_PM_10673-18	0.006060606060606061	1	CASTRDPEYSPLHF	ATCCAGCGCACAGAGCAGGAGGACTCGGCCGTGTATCTCTGTGCCAGCACCCGAGACCCCGAATATTCACCCCTCCACTTTGGGAAT	TCRBV07	unknown	TCRBJ01-06*01
VIT_09_PM_10673-18	0.006060606060606061	1	CASSLSPSTDTQYF	ATCCAGCCTGCAAAGCTTGAGGACTCGGCCGTGTATCTCTGTGCCAGCAGTTTGAGTCCTAGCACAGATACGCAGTATTTTGGCCCA	TCRBV11-02	TCRBD02-01*02	TCRBJ02-03*01
VIT_09_PM_10673-18	0.006060606060606061	1	CASSLEGRTNYGYTF	GAGTCCGCCAGCACCAACCAGACATCTATGTACCTCTGTGCCAGCAGCTTAGAGGGACGGACCAACTATGGCTACACCTTCGGTTCG	TCRBV28-01*01	unknown	TCRBJ01-02*01
VIT_09_PM_10673-18	0.006060606060606061	1	CASSFLSPSYEQYF	CTGGAGTCCGCCAGCACCAACCAGACATCTATGTACCTCTGTGCCAGCAGTTTCCTTAGTCCTTCCTACGAGCAGTACTTCGGGCCG	TCRBV28-01*01	TCRBD02-01	TCRBJ02-07*01
VIT_09_PM_10673-18	0.006060606060606061	1	CASSLEWTGLWDTQYF	ACCTTGGAGCTGGGGGACTCGGCCCTTTATCTTTGCGCCAGCAGCTTGGAATGGACAGGGCTATGGGATACGCAGTATTTTGGCCCA	TCRBV05-01*01	TCRBD01-01*01	TCRBJ02-03*01
VIT_09_PM_10673-18	0.006060606060606061	1	CSAMGSNQPQHF	CTGACAGTGACCAGTGCCCATCCTGAAGACAGCAGCTTCTACATCTGCAGTGCTATGGGGAGCAATCAGCCCCAGCATTTTGGTGAT	TCRBV20	unknown	TCRBJ01-05*01
VIT_09_PM_10673-18	0.006060606060606061	1	CASSLRGYYEQYF	AATGTGAACGCCTTGTTGCTGGGGGACTCGGCCCTGTATCTCTGTGCCAGCAGCTTGAGGGGGTACTACGAGCAGTACTTCGGGCCG	TCRBV05-05*01	TCRBD01-01*01	TCRBJ02-07*01
VIT_09_PM_10673-18	0.006060606060606061	1	CASSGGAVTGELFF	CTGGAGTCAGCTACCCGCTCCCAGACATCTGTGTATTTCTGCGCCAGCAGTGGGGGAGCAGTCACCGGGGAGCTGTTTTTTGGAGAA	TCRBV10-02*01	TCRBD02-01*02	TCRBJ02-02*01
VIT_09_PM_10673-18	0.006060606060606061	1	CASSLGTSGGDTQYF	CAGCGCACAGAGCAGGAGGACTCGGCCGTGTATCTCTGTGCCAGCAGCCTCGGGACTAGCGGGGGTGATACGCAGTATTTTGGCCCA	TCRBV07-02	TCRBD02-01*01	TCRBJ02-03*01
VIT_09_PM_10673-18	0.006060606060606061	1	CASSVDISGRNEQFF	AGCTCTCTGGAGCTGGGGGACTCAGCTTTGTATTTCTGTGCCAGCAGCGTAGATATCAGTGGTAGGAATGAGCAGTTCTTCGGGCCA	TCRBV09-01*01	unknown	TCRBJ02-01*01
VIT_09_PM_10673-18	0.006060606060606061	1	CASRDGGHGEKLFF	ATCCGGTCCACAAAGCTGGAGGACTCAGCCATGTACTTCTGTGCCAGCAGAGACGGGGGGCATGGTGAAAAACTGTTTTTTGGCAGT	TCRBV02-01	TCRBD02-01*01	TCRBJ01-04*01
VIT_09_PM_10673-18	0.006060606060606061	1	CASSWEYPISYINSPLHF	GAGCTTGGTGACTCTGCTGTGTATTTCTGTGCCAGCAGCTGGGAGTATCCCATTTCATACATCAATTCACCCCTCCACTTTGGGAAC	TCRBV03-01/03-02*01	TCRBD02-01*02	TCRBJ01-06*02
VIT_09_PM_10673-18	0.006060606060606061	1	CATKRTSSYNEQFF	NNNNTGTCGGCTGCTCCCTCCCAAACATCTGTGTACTTCTGTGCCACCAAAAGGACGTCCTCCTACAATGAGCAGTTCTTCGGGCCA	TCRBV06	unknown	TCRBJ02-01*01
VIT_09_PM_10673-18	0.006060606060606061	1	CASSLVTSGSTNEQFF	CGCACAGAGCAGGGGGACTCGGCCATGTATCTCTGTGCCAGCAGCTTAGTGACTAGCGGGAGTACGAATGAGCAGTTCTTCGGGCCA	TCRBV07-09*01	TCRBD02-01*02	TCRBJ02-01*01
VIT_09_PM_10673-18	0.006060606060606061	1	CASSRQGGFVNTIYF	CAGCCCTCAGAACCCAGGGACTCAGCTGTGTACTTCTGTGCCAGCAGTCGACAGGGGGGCTTTGTCAACACCATATATTTTGGAGAG	TCRBV12	TCRBD01-01*01	TCRBJ01-03*01
VIT_09_PM_10673-18	0.006060606060606061	1	CAISESRGAEAFF	ACTCTGGAGTCCGCTACCAGCTCCCAGACATCTGTGTACTTCTGTGCCATCAGTGAGTCGAGAGGGGCCGAAGCTTTCTTTGGACAA	TCRBV10-03*01	unknown	TCRBJ01-01*01
VIT_09_PM_10673-18	0.006060606060606061	1	CASRKSGRPSSYNEQFF	GCTGCTCCCTCCCAGACATCTGTGTACTTCTGTGCCAGCAGGAAATCCGGCAGGCCTAGCTCCTACAATGAGCAGTTCTTCGGGCCA	TCRBV06	unknown	TCRBJ02-01*01
VIT_09_PM_10673-18	0.006060606060606061	1	CASSPGTGVNTEAFF	ACATCGGCCCAAAAGAACCCGACAGCTTTCTATCTCTGTGCCAGTAGTCCCGGGACAGGGGTTAACACTGAAGCTTTCTTTGGACAA	TCRBV19-01*01	TCRBD01-01*01	TCRBJ01-01*01
VIT_09_PM_10673-18	0.006060606060606061	1	CASSFVHPFHSDNEQFF	CTGGAGCTTGGTGACTCTGCTGTGTATTTCTGTGCCAGCAGCTTCGTCCATCCCTTCCATTCCGACAATGAGCAGTTCTTCGGGCCA	TCRBV03-01/03-02*01	unknown	TCRBJ02-01*01
VIT_09_PM_10673-18	0.006060606060606061	1	CASSRLTGAGTEAFF	AACGCCTTGTTGCTGGGGGACTCGGCCCTGTATCTCTGTGCCAGCAGCCGATTGACAGGTGCGGGGACTGAAGCTTTCTTTGGACAA	TCRBV05-05*01	unknown	TCRBJ01-01*01
VIT_09_PM_10673-18	0.006060606060606061	1	CASSLGGGPNTEAFF	CAGCGCACACAGCAGGAGGACTCCGCCGTGTATCTCTGTGCCAGCAGCTTAGGTGGGGGGCCTAACACTGAAGCTTTCTTTGGACAA	TCRBV07-08*01	unknown	TCRBJ01-01*01
VIT_09_PM_10673-18	0.006060606060606061	1	CASSYAVRRTSEQFF	NTGTCGGCTGCTCCCTCCCAAACATCTGTGTACTTCTGTGCCAGCAGTTACGCCGTCCGAAGGACTAGCGAGCAGTTCTTCGGGCCA	TCRBV06-02/06-03*01	TCRBD02-01	TCRBJ02-01*01
VIT_09_PM_10673-18	0.006060606060606061	1	CASSYLAGGPLNEQFF	TTGGCTGCTCCCTCCCAGACATCTGTGTACTTCTGTGCCAGCAGTTATTTAGCGGGAGGGCCACTGAATGAGCAGTTCTTCGGGCCA	TCRBV06-06*01	TCRBD02-01*02	TCRBJ02-01*01
VIT_09_PM_10673-18	0.006060606060606061	1	CASSNRAGTGELFF	ATCCAGCCCTCAGAACCCAAGGACTCAGCTGTGTACTTCTGTGCCAGCAGTAACCGGGCCGGCACCGGGGAGCTGTTTTTTGGAGAA	TCRBV12	unknown	TCRBJ02-02*01
VIT_09_PM_10673-18	0.006060606060606061	1	CASSLGQGWNQPQHF	CAGCGCACAGAGCAGGAGGACTCGGCCGTGTATCTCTGTGCCAGCAGCTTAGGGCAGGGTTGGAATCAGCCCCAGCATTTTGGTGAT	TCRBV07-02	TCRBD01-01*01	TCRBJ01-05*01
VIT_09_PM_10673-18	0.006060606060606061	1	CSARRTSGTDTQYF	GTGACCAGTGCCCATCCTGAAGACAGCAGCTTCTACATCTGCAGTGCCAGAAGGACTAGCGGGACAGATACGCAGTATTTTGGCCCA	TCRBV20	TCRBD02-01	TCRBJ02-03*01
VIT_09_PM_10673-18	0.006060606060606061	1	CASRRSGGASYEQYF	CAGCCCTCAGAACCCAGGGACTCAGCTGTGTACTTCTGTGCCAGCAGACGTAGCGGGGGGGCCTCCTACGAGCAGTACTTCGGGCCG	TCRBV12	TCRBD02-01*01	TCRBJ02-07*01
VIT_09_PM_10673-18	0.006060606060606061	1	CASNFLAGGSYEQFF	AGCACCTTGGAGCTGGGGGACTCGGCCCTTTATCTTTGCGCCAGCAACTTTCTAGCGGGGGGATCTTATGAGCAGTTCTTCGGGCCA	TCRBV05-01*01	TCRBD02-01*01	TCRBJ02-01*01
VIT_09_PM_10673-18	0.006060606060606061	1	CASSPAVEKLFF	TTGGAGATCCAGCGCACAGAGCAGGGGGACTCGGCCATGTATCTCTGTGCCAGCAGCCCTGCCGTTGAAAAACTGTTTTTTGGCAGT	TCRBV07-09*01	unknown	TCRBJ01-04*01
VIT_09_PM_10673-18	0.006060606060606061	1	CASSYLRANTEAFF	NNNNTGTCGGCTGCTCCCTCCCAGACATCTGTGTACTTCTGTGCCAGCAGTTATCTCAGGGCGAACACTGAAGCTTTCTTTGGACAA	TCRBV06-05*01	TCRBD01-01*01	TCRBJ01-01*01
VIT_09_PM_10673-18	0.006060606060606061	1	CSAAHRGRLDTQYF	GTGACCAGTGCCCATCCTGAAGACAGCAGCTTCTACATCTGCAGTGCTGCCCACAGGGGGCGCTTAGATACGCAGTATTTTGGCCCA	TCRBV20	TCRBD01-01*01	TCRBJ02-03*01
VIT_09_PM_10673-18	0.006060606060606061	1	CASSVVGQGIGNEQFF	TCTCTGGAGCTGGGGGACTCAGCTTTGTATTTCTGTGCCAGCAGCGTAGTAGGACAGGGGATAGGAAATGAGCAGTTCTTCGGGCCA	TCRBV09-01*01	TCRBD01-01*01	TCRBJ02-01*01
VIT_09_PM_10673-18	0.006060606060606061	1	CASSRGQTHDEQFF	GTGAGCACCTTGGAGCTGGGGGACTCGGCCCTTTATCTTTGCGCCAGCAGCCGGGGACAGACCCACGATGAGCAGTTCTTCGGGCCA	TCRBV05-01*01	TCRBD01-01*01	TCRBJ02-01*01
VIT_09_PM_10673-18	0.006060606060606061	1	CASSSTTGRISPLHF	GAGTTGGCTGCTCCCTCCCAGACATCTGTGTACTTCTGTGCCAGCAGTTCAACGACGGGGCGCATTTCACCCCTCCACTTTGGGAAT	TCRBV06-06*01	unknown	TCRBJ01-06*01
VIT_09_PM_10673-18	0.006060606060606061	1	CASSVDTGLVYEQYF	AGCTCTCTGGAGCTGGGGGACTCAGCTTTGTATTTCTGTGCCAGCAGCGTAGACACAGGGTTGGTTTACGAGCAGTACTTCGGGCCG	TCRBV09-01*01	TCRBD01-01*01	TCRBJ02-07*01
VIT_09_PM_10673-18	0.006060606060606061	1	CASSYLTGGRGGELFF	CCCTCAGAACCCAGGGACTCAGCTGTGTACTTCTGTGCCAGCAGTTACCTGACAGGGGGCAGGGGCGGGGAGCTGTTTTTTGGAGAA	TCRBV12	TCRBD01-01*01	TCRBJ02-02*01
VIT_09_PM_10673-18	0.006060606060606061	1	CASSGTGLRETQYF	CTGAGCTCTCTGGAGCTGGGGGACTCAGCTTTGTATTTCTGTGCCAGCAGCGGGACAGGTTTGAGGGAGACCCAGTACTTCGGGCCA	TCRBV09-01*01	TCRBD01-01*01	TCRBJ02-05*01
VIT_09_PM_10673-18	0.006060606060606061	1	CASSSSGEQFF	ACTCTCAAGATCCAGCCTGCAGAGCTTGGGGACTCGGCCGTGTATCTCTGTGCCAGCAGCTCTAGCGGAGAGCAGTTCTTCGGGCCA	TCRBV11-03*01	TCRBD02-01	TCRBJ02-01*01
VIT_09_PM_10673-18	0.006060606060606061	1	CASRLGTGRYGYTF	NNNNTGTCGGCTGCTCCCTCCCAGACATCTGTGTACTTCTGTGCCAGCAGACTCGGGACAGGCCGCTATGGCTACACCTTCGGTTCG	TCRBV06-05*01	TCRBD01-01*01	TCRBJ01-02*01
VIT_09_PM_10673-18	0.006060606060606061	1	CASRRGTGGSYEQYF	CAGCCCTCAGAACCCAGGGACTCAGCTGTGTACTTCTGTGCCAGCAGACGCGGGACAGGGGGCTCCTACGAGCAGTACTTCGGGCCG	TCRBV12	TCRBD01-01*01	TCRBJ02-07*01
VIT_09_PM_10673-18	0.006060606060606061	1	CASSQEVRNYGYTF	ATCAATTCCCTGGAGCTTGGTGACTCTGCTGTGTATTTCTGTGCCAGCAGCCAAGAGGTCAGAAACTATGGCTACACCTTCGGTTCG	TCRBV03-01/03-02*01	TCRBD01-01*01	TCRBJ01-02*01
VIT_09_PM_10673-18	0.006060606060606061	1	CASSENFGYYGYTF	ATCCGGTCCACAAAGCTGGAGGACTCAGCCATGTACTTCTGTGCCAGCAGCGAAAATTTTGGGTACTATGGCTACACCTTCGGTTCG	TCRBV02-01	unknown	TCRBJ01-02*01
VIT_09_PM_10673-18	0.006060606060606061	1	CASSEGLEHNEQFF	ATCCGGTCCACAAAGCTGGAGGACTCAGCCATGTACTTCTGTGCCAGCAGTGAGGGACTGGAACACAATGAGCAGTTCTTCGGGCCA	TCRBV02-01	TCRBD02-01	TCRBJ02-01*01
VIT_09_PM_10673-18	0.006060606060606061	1	CASSLGSLVGTQYF	ATCCAGCGCACACAGCAGGAGGACTCGGCCGTGTATCTCTGTGCCAGCAGCTTGGGCAGTTTGGTTGGTACGCAGTATTTTGGCCCA	TCRBV07-02	TCRBD01-01*01	TCRBJ02-03*01
VIT_09_PM_10673-18	0.006060606060606061	1	CASSWGEGNTEAFF	CTGGAGTCTGCCAGGCCCTCACATACCTCTCAGTACCTCTGTGCCAGCAGTTGGGGGGAGGGGAACACTGAAGCTTTCTTTGGACAA	TCRBV25-01*01	TCRBD02-01*02	TCRBJ01-01*01
VIT_09_PM_10673-18	0.006060606060606061	1	CATSDSGILGYTF	TCCCTAGAGTCTGCCATCCCCAACCAGACAGCTCTTTACTTCTGTGCCACCAGTGATTCTGGGATTCTTGGCTACACCTTCGGTTCG	TCRBV24-01*01	unknown	TCRBJ01-02*01
VIT_09_PM_10673-18	0.006060606060606061	1	CASSLSTGRRAFF	GAGATCCAGCGCACAGAGCAGGGGGACTCGGCCATGTATCTCTGTGCCAGCAGCTTATCAACAGGGAGACGAGCTTTCTTTGGACAA	TCRBV07-09*01	TCRBD01-01*01	TCRBJ01-01*01
VIT_09_PM_10673-18	0.006060606060606061	1	CASSSGGSADSPLHF	CAGCGCACACAGCAGGAGGACTCCGCCGTGTATCTCTGTGCCAGCAGCTCAGGGGGGTCAGCCGATTCACCCCTCCACTTTGGGAAC	TCRBV07-08*01	TCRBD01-01*01	TCRBJ01-06*02
VIT_09_PM_10673-18	0.006060606060606061	1	CASRRQTLSEAFF	AAGATCCGGTCCACAAAGCTGGAGGACTCAGCCATGTACTTCTGTGCCAGCAGGCGACAGACACTTTCTGAAGCTTTCTTTGGACAA	TCRBV02-01	TCRBD01-01*01	TCRBJ01-01*01
VIT_09_PM_10673-18	0.006060606060606061	1	CASSLNRQGAETQYF	AGCACCTTGGAGCTGGGGGACTCGGCCCTTTATCTTTGCGCCAGCAGCTTAAATCGACAGGGGGCAGAGACCCAGTACTTCGGGCCA	TCRBV05-01*01	TCRBD01-01*01	TCRBJ02-05*01
VIT_09_PM_10673-18	0.006060606060606061	1	CATSNWQGADKNIQYF	TCACCAGGCCTGGGGGACGCAGCCATGTACCTGTGTGCCACCAGCAATTGGCAGGGGGCTGACAAAAACATTCAGTACTTCGGCGCC	TCRBV15-01*02	TCRBD01-01*01	TCRBJ02-04*01
VIT_09_PM_10673-18	0.006060606060606061	1	CASSLLPVGSFEQYF	GAGTCCGGCAGCACCAACCAGACATCTATGTACCTCTGTGCCAGCAGTTTGTTACCCGTGGGCTCGTTCGAGCAGTACTTCGGGCCG	TCRBV28-01*01	TCRBD01-01*01	TCRBJ02-07*01
VIT_09_PM_10673-18	0.006060606060606061	1	CAIRERWDSLVLFF	CTGGGGTCCGCTACCAGCTCCCAGACATCTGTGTACTTCTGTGCCATCAGAGAGAGATGGGACAGTTTAGTGCTGTTTTTTGGAGAA	TCRBV10-03*01	TCRBD01-01*01	TCRBJ02-02*01
VIT_09_PM_10673-18	0.006060606060606061	1	CASSFWQTGELFF	AAGATCCAGCCCTCAGAACCCAGGGACTCAGCTGTGTACTTCTGTGCCAGCAGTTTCTGGCAAACGGGGGAGCTGTTTTTTGGAGAA	TCRBV12-03/12-04*01	TCRBD01-01*01	TCRBJ02-02*01
VIT_09_PM_10673-18	0.006060606060606061	1	CASSLLAVSTDTQYF	CAGCGCACAGAGCAGGAGGACTCGGCCGTGTATCTCTGTGCCAGCAGCCTACTAGCGGTTAGCACAGATACGCAGTATTTTGGCCCA	TCRBV07-02	TCRBD02-01	TCRBJ02-03*01
VIT_09_PM_10673-18	0.006060606060606061	1	CAYNYEQYF	GACCTCCCCCTCACTCTGGAGTCTGCTGCCTCCTCCCAGACATCTGTATATTTCTGCGCCTACAACTACGAGCAGTACTTCGGGCCG	TCRBV10-01*01	TCRBD01-01*01	TCRBJ02-07*01
VIT_09_PM_10673-18	0.006060606060606061	1	CASSLGQAFYNSPLHF	CCCTCAGAACCCAGGGACTCAGCTGTGTACTTCTGTGCCAGCAGTCTGGGACAGGCCTTCTATAATTCACCCCTCCACTTTGGGAAC	TCRBV12	TCRBD01-01*01	TCRBJ01-06*02
VIT_09_PM_10673-18	0.006060606060606061	1	CASSFGAGYEQFF	ATTCTGGAGTCCGCCAGCACCAACCAGACATCTATGTACCTCTGTGCCAGCAGTTTTGGCGCTGGCTATGAGCAGTTCTTCGGGCCA	TCRBV28-01*01	unknown	TCRBJ02-01*01
VIT_09_PM_10673-18	0.006060606060606061	1	CASSYSSAGQFGYTF	NTGTCGGCTGCTCCCTCCCAGACATCTGTGTACTTCTGTGCCAGCAGTTACTCGAGTGCGGGACAGTTTGGCTACACCTTCGGTTCG	TCRBV06-05*01	TCRBD01-01*01	TCRBJ01-02*01
VIT_09_PM_10673-18	0.006060606060606061	1	CSARQGGEDEKLFF	GTGACCAGTGCCCATCCTGAAGACAGCAGCTTCTACATCTGCAGTGCTCGGCAGGGAGGAGAAGATGAAAAACTGTTTTTTGGCAGT	TCRBV20	TCRBD02-01*02	TCRBJ01-04*01
VIT_09_PM_10673-18	0.006060606060606061	1	CASSSYRYHEQYF	ATTCTGGAGTCCGCCAGCACCAACCAGACATCTATGTACCTCTGTGCCAGCAGCTCGTACAGATACCACGAGCAGTACTTCGGGCCG	TCRBV28-01*01	TCRBD01-01*01	TCRBJ02-07*01
VIT_09_PM_10673-18	0.006060606060606061	1	CATSRNKKGFSEAFF	CGCTCACCAGGCCTGGGGGACGCAGCCATGTACCTGTGTGCCACCAGCAGAAATAAAAAGGGGTTCTCTGAAGCTTTCTTTGGACAA	TCRBV15-01*02	TCRBD01-01*01	TCRBJ01-01*01
VIT_09_PM_10673-18	0.006060606060606061	1	CASSRGQLWPVNEQFF	CCTGCAGAACTGGAGGATTCTGGAGTTTATTTCTGTGCCAGCAGCCGGGGGCAGCTATGGCCTGTCAATGAGCAGTTCTTCGGGCCA	TCRBV14-01*01	TCRBD01-01*01	TCRBJ02-01*01
VIT_09_PM_10673-18	0.006060606060606061	1	CASRGWTGSGYTF	AAGATCCGGTCCACAAAGCTGGAGGACTCAGCCATGTACTTCTGTGCCAGCCGAGGGTGGACAGGGAGTGGCTACACCTTCGGTTCG	TCRBV02-01	TCRBD01-01*01	TCRBJ01-02*01
VIT_09_PM_10673-18	0.006060606060606061	1	CASSPGQTTEAFF	AAGATCCAGCGCACACAGCAGGAGGACTCCGCCGTGTATCTCTGTGCCAGCAGCCCGGGACAGACAACTGAAGCTTTCTTTGGACAA	TCRBV07-08*03	TCRBD01-01*01	TCRBJ01-01*01
VIT_09_PBMCs	0.0414471373375483	236	CAILRVNYGYTF	CTCAAGCTGGAGTCAGCTGCTCCCTCTCAGACTTCTGTTTACTTCTGTGCCATCCTCAGGGTTAACTATGGCTACACCTTCGGTTCG	TCRBV06-07*01	TCRBD01-01*01	TCRBJ01-02*01
VIT_09_PBMCs	0.02054794520547945	117	CASSLFGTGNKEAFF	GAGTCGCCCAGCCCCAACCAGACCTCTCTGTACTTCTGTGCCAGCAGTTTATTTGGGACAGGGAACAAAGAAGCTTTCTTTGGACAA	TCRBV27-01*01	TCRBD01-01*01	TCRBJ01-01*01
VIT_09_PBMCs	0.010713031260976466	61	CASSLGLNSGNTIYF	CGGTCCACAAAGCTGGAGGACTCAGCCATGTACTTCTGTGCCAGCAGTTTGGGTCTGAACTCTGGAAACACCATATATTTTGGAGAG	TCRBV02-01*01	unknown	TCRBJ01-03*01
VIT_09_PBMCs	0.006146821215314366	35	CASSAGAGETEAFF	ATCCGGTCCACAAAGCTGGAGGACTCAGCCATGTACTTCTGTGCCAGCAGTGCCGGGGCAGGGGAGACTGAAGCTTTCTTTGGACAA	TCRBV02-01*01	TCRBD01-01*01	TCRBJ01-01*01
VIT_09_PBMCs	0.005444327362135582	31	CASSPNYSNQPQHF	ATCCAGCCCTCAGAACCCAGGGACTCAGCTGTGTACTTCTGTGCCAGCAGCCCCAATTATAGCAATCAGCCCCAGCATTTTGGTGAT	TCRBV12	unknown	TCRBJ01-05*01
VIT_09_PBMCs	0.0035124692658939235	20	CATSDSGAGDLGQPQHF	GCCATCCCCAACCAGACAGCTCTTTACTTCTGTGCCACCAGTGATTCAGGGGCAGGGGATCTCGGTCAGCCCCAGCATTTTGGTGAT	TCRBV24	TCRBD01-01*01	TCRBJ01-05*01
VIT_09_PBMCs	0.003161222339304531	18	CASSFLSNYGYTF	AAGATCCAGCCCTCAGAACCCAGGGACTCAGCTGTGTACTTCTGTGCCAGCAGTTTTTTGAGTAACTATGGCTACACCTTCGGTTCG	TCRBV12	TCRBD02-01*02	TCRBJ01-02*01
VIT_09_PBMCs	0.002985598876009835	17	CASSLVAMNTEAFF	ATCCAGCCTGCAGAGCTTGGGGACTCGGCCGTGTATCTCTGTGCCAGCAGCTTAGTGGCAATGAACACTGAAGCTTTCTTTGGACAA	TCRBV11-03*01	TCRBD01-01*01	TCRBJ01-01*01
VIT_09_PBMCs	0.002985598876009835	17	CASSQDLGSGNTIYF	CACACCCTGCAGCCAGAAGACTCGGCCCTGTATCTCTGCGCCAGCAGCCAAGATCTCGGGTCTGGAAACACCATATATTTTGGAGAG	TCRBV04-03*01	TCRBD02-01	TCRBJ01-03*01
VIT_09_PBMCs	0.0028099754127151387	16	CASSLQWGNTIYF	AAGATCCAGCCTGCAGAGCTTGGGGACTCGGCCGTGTATCTCTGTGCCAGCAGCTTACAGTGGGGAAACACCATATATTTTGGAGAG	TCRBV11-03*01	TCRBD01-01*01	TCRBJ01-03*01
VIT_09_PBMCs	0.0028099754127151387	16	CASRLSATNEKLFF	ATCCAGCGCACAGAGCAGGGGGACTCGGCCATGTATCTCTGTGCCAGCAGATTAAGCGCAACTAATGAAAAACTGTTTTTTGGCAGT	TCRBV07-09	TCRBD02-01	TCRBJ01-04*01
VIT_09_PBMCs	0.0026343519494204425	15	CASSLDRGETFF	CTCAAGATCCAGCCTGCAAAGCTTGAGGACTCGGCCGTGTATCTCTGTGCCAGCAGCTTAGATCGGGGAGAAACTTTCTTTGGACAA	TCRBV11-02*02	TCRBD02-01	TCRBJ01-01*01
VIT_09_PBMCs	0.0026343519494204425	15	CASSLAGYTEAFF	AAGATCCAGCCTGCAGAGCTTGGGGACTCGGCCGTGTATCTCTGTGCCAGCAGCTTAGCAGGGTACACTGAAGCTTTCTTTGGACAA	TCRBV11-03*01	TCRBD01-01*01	TCRBJ01-01*01
VIT_09_PBMCs	0.0024587284861257463	14	CASSESYREKLFF	AGGCTGGAGTCGGCTGCTCCCTCCCAGACATCTGTGTACTTCTGTGCCAGCAGTGAAAGTTATAGAGAAAAACTGTTTTTTGGCAGT	TCRBV06-01*01	TCRBD02-01	TCRBJ01-04*01
VIT_09_PBMCs	0.002107481559536354	12	CSASRQGYLSGNTIYF	AGTGCCCATCCTGAAGACAGCAGCTTCTACATCTGCAGTGCTTCTAGACAGGGTTATTTGTCCGGAAACACCATATATTTTGGAGAG	TCRBV20	TCRBD01-01*01	TCRBJ01-03*01
VIT_09_PBMCs	0.002107481559536354	12	CSARTVGNTIYF	CTGACAGTGACCAGTGCCCATCCTGAAGACAGCAGCTTCTACATCTGCAGTGCTAGGACAGTTGGAAACACCATATATTTTGGAGAG	TCRBV20	TCRBD01-01*01	TCRBJ01-03*01
VIT_09_PBMCs	0.001931858096241658	11	CSASFGTDIGNTIYF	ACCAGTGCCCATCCTGAAGACAGCAGCTTCTACATCTGCAGTGCTAGTTTTGGGACAGATATTGGAAACACCATATATTTTGGAGAG	TCRBV20	TCRBD01-01*01	TCRBJ01-03*01
VIT_09_PBMCs	0.0017562346329469617	10	CASLRDSGNTIYF	GAGATCCAGCGCACAGAGCAGGGGGACTCGGCCATGTATCTCTGTGCCAGCTTAAGGGACTCTGGAAACACCATATATTTTGGAGAG	TCRBV07-09	unknown	TCRBJ01-03*01
VIT_09_PBMCs	0.0017562346329469617	10	CASSEFSGKTEAFF	ATCCAGCAGGTAGTGCGAGGAGATTCGGCAGCTTATTTCTGTGCCAGCTCAGAATTCTCCGGAAAGACTGAAGCTTTCTTTGGACAA	TCRBV18-01*01	unknown	TCRBJ01-01*01
VIT_09_PBMCs	0.0017562346329469617	10	CASSQRTVGNTIYF	CTACACACCCTGCAGCCAGAAGACTCGGCCCTGTATCTCTGCGCCAGCAGCCAAAGGACAGTTGGAAACACCATATATTTTGGAGAG	TCRBV04-03*01	TCRBD01-01*01	TCRBJ01-03*01
VIT_09_PBMCs	0.0015806111696522655	9	CASSYIQTGGGNTIYF	TTGGCTGCTCCCTCCCAGACATCTGTGTACTTCTGTGCCAGCAGTTACATTCAGACAGGGGGAGGAAACACCATATATTTTGGAGAG	TCRBV06-06	TCRBD01-01*01	TCRBJ01-03*01
VIT_09_PBMCs	0.0015806111696522655	9	CSARDFYRDNSPLHF	ACCAGTGCCCATCCTGAAGACAGCAGCTTCTACATCTGCAGTGCTAGAGATTTTTACAGGGATAATTCACCCCTCCACTTTGGGAAC	TCRBV20	TCRBD01-01*01	TCRBJ01-06*01
VIT_09_PBMCs	0.0015806111696522655	9	CASRDGGHGEKLFF	ATCCGGTCCACAAAGCTGGAGGACTCAGCCATGTACTTCTGTGCCAGCAGAGACGGGGGGCATGGTGAAAAACTGTTTTTTGGCAGT	TCRBV02-01*01	TCRBD02-01*01	TCRBJ01-04*01
VIT_09_PBMCs	0.0015806111696522655	9	CASSQVAQWTEAFF	ATCAATTCCCTGGAGCTTGGTGACTCTGCTGTGTATTTCTGTGCCAGCAGCCAAGTCGCGCAATGGACCGAAGCTTTCTTTGGACAA	TCRBV03	unknown	TCRBJ01-01*01
VIT_09_PBMCs	0.0014049877063575693	8	CASKKEITGNTIYF	GTGAGCACCTTGGAGCTGGGGGACTCGGCCCTTTATCTTTGCGCCAGCAAAAAGGAAATCACTGGAAACACCATATATTTTGGAGAG	TCRBV05-01*01	unknown	TCRBJ01-03*01
VIT_09_PBMCs	0.0014049877063575693	8	CASRSQRTEAFF	CTGAAGATCCGGTCCACAAAGCTGGAGGACTCAGCCATGTACTTCTGTGCCAGCAGGAGCCAGAGAACTGAAGCTTTCTTTGGACAA	TCRBV02-01*01	unknown	TCRBJ01-01*01
VIT_09_PBMCs	0.0014049877063575693	8	CASGKNQPQHF	ACTCTGAAGATCCAGCCCTCAGAACCCAGGGACTCAGCTGTGTACTTCTGTGCCAGCGGTAAAAATCAGCCCCAGCATTTTGGTGAT	TCRBV12	unknown	TCRBJ01-05*01
VIT_09_PBMCs	0.0012293642430628731	7	CASSLYSNYGYTF	ATTCTGGAGTCCGCCAGCACCAACCAGACATCTATGTACCTCTGTGCCAGCAGTTTATACAGTAACTATGGCTACACCTTCGGTTCG	TCRBV28-01*01	TCRBD01-01*01	TCRBJ01-02*01
VIT_09_PBMCs	0.0012293642430628731	7	CASSLFYQPQHF	CTGATTCTGGAGTCCGCCAGCACCAACCAGACATCTATGTACCTCTGTGCCAGCAGTTTATTTTATCAGCCCCAGCATTTTGGTGAT	TCRBV28-01*01	unknown	TCRBJ01-05*01
VIT_09_PBMCs	0.0012293642430628731	7	CSARIGNSNQPQHF	GTGACCAGTGCCCATCCTGAAGACAGCAGCTTCTACATCTGCAGTGCTAGAATCGGAAATAGCAATCAGCCCCAGCATTTTGGTGAT	TCRBV20	unknown	TCRBJ01-05*01
VIT_09_PBMCs	0.001053740779768177	6	CASSEVIMNSGNTIYF	TCGGCTGCTCCCTCCCAGACATCTGTGTACTTCTGTGCCAGCAGTGAGGTTATTATGAACTCTGGAAACACCATATATTTTGGAGAG	TCRBV06-01*01	unknown	TCRBJ01-03*01
VIT_09_PBMCs	0.001053740779768177	6	CASSLFGQGDMNTEAFF	GCCAGCACCAACCAGACATCTATGTACCTCTGTGCCAGCAGTTTATTCGGACAGGGGGACATGAACACTGAAGCTTTCTTTGGACAA	TCRBV28-01*01	TCRBD01-01*01	TCRBJ01-01*01
VIT_09_PBMCs	0.001053740779768177	6	CASREGNDQPQHF	AAGATCCGGTCCACAAAGCTGGAGGACTCAGCCATGTACTTCTGTGCCAGCAGAGAAGGGAATGACCAGCCCCAGCATTTTGGTGAT	TCRBV02-01*01	unknown	TCRBJ01-05*01
VIT_09_PBMCs	0.001053740779768177	6	CASSRTGQTNEKLFF	CGGTCCACAAAGCTGGAGGACTCAGCCATGTACTTCTGTGCCAGCAGTCGGACAGGGCAAACTAATGAAAAACTGTTTTTTGGCAGT	TCRBV02-01*01	TCRBD01-01*01	TCRBJ01-04*01
VIT_09_PBMCs	0.001053740779768177	6	CASTEFHLIQNEKLFF	ACCCTGCAGCCAGAAGACTCGGCCCTGTATCTCTGTGCCAGCACCGAGTTTCATTTGATCCAGAATGAAAAACTGTTTTTTGGCAGT	TCRBV04-02*01	unknown	TCRBJ01-04*01
VIT_09_PBMCs	8.78117e+11	5	CAWKRTNEKLFF	CTGAGTTCTAAGAAGCTCCTTCTCAGTGACTCTGGCTTCTATCTCTGTGCCTGGAAGAGGACTAATGAAAAACTGTTTTTTGGCAGT	TCRBV30-01*01	TCRBD02-01*02	TCRBJ01-04*01
VIT_09_PBMCs	8.78117e+11	5	CASSYSGISSGNTIYF	TCGGCTGCTCCCTCCCAGACATCTGTGTACTTCTGTGCCAGCAGTTACTCGGGAATAAGCTCTGGAAACACCATATATTTTGGAGAG	TCRBV06-05*01	unknown	TCRBJ01-03*01
VIT_09_PBMCs	8.78117e+11	5	CASSSTAASEAFF	ATCCTGGAGTCGCCCAGCCCCAACCAGACCTCTCTGTACTTCTGTGCCAGCAGTTCTACGGCTGCAAGTGAAGCTTTCTTTGGACAA	TCRBV27-01*01	unknown	TCRBJ01-01*01
VIT_09_PBMCs	8.78117e+11	5	CSASETGQVLDTEAFF	AGTGCCCATCCTGAAGACAGCAGCTTCTACATCTGCAGTGCTTCAGAGACAGGGCAGGTTCTGGACACTGAAGCTTTCTTTGGACAA	TCRBV20	TCRBD01-01*01	TCRBJ01-01*01
VIT_09_PBMCs	8.78117e+11	5	CASSLIWSNQPQHF	ATCCAGCCCTCAGAACCCAGGGACTCAGCTGTGTACTTCTGTGCCAGCAGTTTAATCTGGAGCAATCAGCCCCAGCATTTTGGTGAT	TCRBV12	unknown	TCRBJ01-05*01
VIT_09_PBMCs	8.78117e+11	5	CASSSGPLAYGYTF	ATCCAGCCCTCAGAACCCAGGGACTCAGCTGTGTACTTCTGTGCCAGCAGTTCAGGCCCTCTGGCCTATGGCTACACCTTCGGTTCG	TCRBV12	TCRBD01-01*01	TCRBJ01-02*01
VIT_09_PBMCs	8.78117e+11	5	CASSLEWLQPQHF	AAGATCCAGCCCTCAGAACCCAGGGACTCAGCTGTGTACTTCTGTGCCAGCAGTTTAGAGTGGCTTCAGCCCCAGCATTTTGGTGAT	TCRBV12	TCRBD01-01*01	TCRBJ01-05*01
VIT_09_PBMCs	8.78117e+11	5	CASSIGTNGNTIYF	ATCCAGCCTGCAGAGCTTGGGGACTCGGCCGTGTATCTCTGTGCCAGCAGCATAGGGACGAATGGAAACACCATATATTTTGGAGAG	TCRBV11-03*01	unknown	TCRBJ01-03*01
VIT_09_PBMCs	8.78117e+11	5	CASSLPGTAGNTIYF	CAGCCCTCAGAACCCAGGGACTCAGCTGTGTACTTCTGTGCCAGCAGTTTACCCGGGACAGCTGGAAACACCATATATTTTGGAGAG	TCRBV12	TCRBD01-01*01	TCRBJ01-03*01
VIT_09_PBMCs	8.78117e+11	5	CATTIAGTENTEAFF	ACATCGGCCCAAAAGAACCCGACAGCTTTCTATCTCTGTGCCACCACTATCGCCGGGACTGAGAACACTGAAGCTTTCTTTGGACAA	TCRBV19-01	TCRBD02-01	TCRBJ01-01*01
VIT_09_PBMCs	8.78117e+11	5	CASSKQGSGNTIYF	CTGGAGTTGGCTGCTCCCTCCCAGACATCTGTGTACTTCTGTGCCAGCAGTAAACAGGGCTCTGGAAACACCATATATTTTGGAGAG	TCRBV06-06	TCRBD01-01*01	TCRBJ01-03*01
VIT_09_PBMCs	8.78117e+11	5	CASTGNFLTGNTIYF	GAGTCTGCCAGGCCCTCACATACCTCTCAGTACCTCTGTGCCAGCACTGGTAACTTTCTAACTGGAAACACCATATATTTTGGAGAG	TCRBV25-01*01	TCRBD02-01	TCRBJ01-03*01
VIT_09_PBMCs	7.02494e+11	4	CASSGTGEKLFF	CTGAAGATCCGGTCCACAAAGCTGGAGGACTCAGCCATGTACTTCTGTGCCAGCAGTGGGACGGGGGAAAAACTGTTTTTTGGCAGT	TCRBV02-01*01	TCRBD02-01*01	TCRBJ01-04*01
VIT_09_PBMCs	7.02494e+11	4	CAWSSGTQRVEAFF	TCTAAGAAGCTCCTTCTCAGTGACTCTGGCTTCTATCTCTGTGCCTGGAGTTCCGGGACTCAAAGGGTTGAAGCTTTCTTTGGACAA	TCRBV30-01*01	TCRBD02-01	TCRBJ01-01*01
VIT_09_PBMCs	7.02494e+11	4	CASSQEYFRSGNTIYF	ACCCTGCAGCCAGAAGACTCGGCCCTGTATCTCTGCGCCAGCAGCCAAGAGTACTTCCGCTCTGGAAACACCATATATTTTGGAGAG	TCRBV04-03*01	TCRBD02-01	TCRBJ01-03*01
VIT_09_PBMCs	7.02494e+11	4	CPCTVKRTGELFF	TCTTTGGCTCTGAAATCTGCAACTCCCTTTCAGGTGTCCCTGTGTCCTTGTACCGTTAAGAGGACCGGGGAGCTGTTTTTTGGAGAA	TCRBVA-or09_02*01	TCRBD02-01*02	TCRBJ02-02*01
VIT_09_PBMCs	7.02494e+11	4	CASSLLGTGGEKLFF	GAGTCCGCCAGCACCAACCAGACATCTATGTACCTCTGTGCCAGCAGTTTATTAGGGACAGGTGGAGAAAAACTGTTTTTTGGCAGT	TCRBV28-01*01	TCRBD01-01*01	TCRBJ01-04*01
VIT_09_PBMCs	7.02494e+11	4	CASSLNLNTEAFF	AAGATCCAGCCCTCAGAACCCAGGGACTCAGCTGTGTACTTCTGTGCCAGCAGCCTCAACTTGAACACTGAAGCTTTCTTTGGACAA	TCRBV12	TCRBD02-01	TCRBJ01-01*01
VIT_09_PBMCs	7.02494e+11	4	CASSRQDAGNTIYF	ATCAATTCCCTGGAGCTTGGTGACTCTGCTGTGTATTTCTGTGCCAGCAGCCGCCAGGACGCTGGAAACACCATATATTTTGGAGAG	TCRBV03	unknown	TCRBJ01-03*01
VIT_09_PBMCs	7.02494e+11	4	CASSQVGRATEAFF	ATCAATTCCCTGGAGCTTGGTGACTCTGCTGTGTATTTCTGTGCCAGCAGCCAAGTTGGCAGGGCAACTGAAGCTTTCTTTGGACAA	TCRBV03	TCRBD01-01*01	TCRBJ01-01*01
VIT_09_PBMCs	7.02494e+11	4	CSAQEDAPLNTIYF	GTGACCAGTGCCCATCCTGAAGACAGCAGCTTCTACATCTGCAGTGCTCAAGAGGACGCTCCTTTGAACACCATATATTTTGGAGAG	TCRBV20	unknown	TCRBJ01-03*01
VIT_09_PBMCs	7.02494e+11	4	CASSRQGLFYGYTF	ATCCGGTCCACAAAGCTGGAGGACTCAGCCATGTACTTCTGTGCCAGCAGCAGACAGGGATTATTTTATGGCTACACCTTCGGTTCG	TCRBV02-01*01	TCRBD01-01*01	TCRBJ01-02*01
VIT_09_PBMCs	7.02494e+11	4	CASGRVNTEAFF	CTTCACATCAATTCCCTGGAGCTTGGTGACTCTGCTGTGTATTTCTGTGCCAGTGGAAGAGTGAACACTGAAGCTTTCTTTGGACAA	TCRBV03	unknown	TCRBJ01-01*01
VIT_09_PBMCs	7.02494e+11	4	CASRKLMNTEAFF	AAGATCCAGCCCTCAGAACCCAGGGACTCAGCTGTGTACTTCTGTGCCAGCAGAAAACTTATGAACACTGAAGCTTTCTTTGGACAA	TCRBV12	TCRBD02-01	TCRBJ01-01*01
VIT_09_PBMCs	7.02494e+11	4	CASSIGTVYGYTF	ACTGTGACATCGGCCCAAAAGAACCCGACAGCTTTCTATCTCTGTGCCAGTAGTATAGGTACGGTCTATGGCTACACCTTCGGTTCG	TCRBV19-01	TCRBD02-01	TCRBJ01-02*01
VIT_09_PBMCs	7.02494e+11	4	CASSLFRGNQPQHF	ATCCAGCCCTCAGAACCCAGGGACTCAGCTGTGTACTTCTGTGCCAGCAGTTTATTCAGGGGTAATCAGCCCCAGCATTTTGGTGAT	TCRBV12	TCRBD01-01*01	TCRBJ01-05*01
VIT_09_PBMCs	7.02494e+11	4	CASSLRQFSGNTIYF	GAGTCCGCCAGCACCAACCAGACATCTATGTACCTCTGTGCCAGCAGTTTACGACAGTTCTCTGGAAACACCATATATTTTGGAGAG	TCRBV28-01*01	TCRBD01-01*01	TCRBJ01-03*01
VIT_09_PBMCs	7.02494e+11	4	CASSVGFSGNTIYF	CTGAGCTCTCTGGAGCTGGGGGACTCAGCTTTGTATTTCTGTGCCAGCAGCGTAGGCTTCTCTGGAAACACCATATATTTTGGAGAG	TCRBV09-01	unknown	TCRBJ01-03*01
VIT_09_PBMCs	7.02494e+11	4	CASTLGRVSGNTIYF	CAGCCCTCAGAACCCAGGGACTCAGCTGTGTACTTCTGTGCCAGCACTTTAGGTCGGGTCTCTGGAAACACCATATATTTTGGAGAG	TCRBV12	TCRBD02-01	TCRBJ01-03*01
VIT_09_PBMCs	7.02494e+11	4	CASSQLSNQPQHF	CACATCAATTCCCTGGAGCTTGGTGACTCTGCTGTGTATTTCTGTGCCAGCAGCCAACTAAGTAATCAGCCCCAGCATTTTGGTGAT	TCRBV03	TCRBD02-01	TCRBJ01-05*01
VIT_09_PBMCs	7.02494e+11	4	CASRRIFYGYTF	CTGAAGATCCAGCCCTCAGAACCCAGGGACTCAGCTGTGTACTTCTGTGCCAGCAGACGTATCTTCTATGGCTACACCTTCGGTTCG	TCRBV12	unknown	TCRBJ01-02*01
VIT_09_PBMCs	7.02494e+11	4	CASSLVYTEAFF	CTGATTCTGGAGTCCGCCAGCACCAACCAGACATCTATGTACCTCTGTGCCAGCAGTCTCGTATACACTGAAGCTTTCTTTGGACAA	TCRBV28-01*01	TCRBD02-01	TCRBJ01-01*01
VIT_09_PBMCs	7.02494e+11	4	CASSSISDTEAFF	CACATCAATTCCCTGGAGCTTGGTGACTCTGCTGTGTATTTCTGTGCCAGCAGCTCCATTTCGGACACTGAAGCTTTCTTTGGACAA	TCRBV03	TCRBD02-01	TCRBJ01-01*01
VIT_09_PBMCs	5.2687e+11	3	CASNMGVPLNYGYTF	GAGTCCGCCAGCACCAACCAGACATCTATGTACCTCTGTGCCAGCAACATGGGGGTACCACTTAACTATGGCTACACCTTCGGTTCG	TCRBV28-01*01	unknown	TCRBJ01-02*01
VIT_09_PBMCs	5.2687e+11	3	CASSVASQGAGNTIYF	TCTCTGGAGCTGGGGGACTCAGCTTTGTATTTCTGTGCCAGCAGCGTAGCATCACAGGGGGCTGGAAACACCATATATTTTGGAGAG	TCRBV09-01	TCRBD01-01*01	TCRBJ01-03*01
VIT_09_PBMCs	5.2687e+11	3	CSARDFGTSNSGNTIYF	GCCCATCCTGAAGACAGCAGCTTCTACATCTGCAGTGCTAGAGATTTCGGGACATCCAACTCTGGAAACACCATATATTTTGGAGAG	TCRBV20	TCRBD01-01*01	TCRBJ01-03*01
VIT_09_PBMCs	5.2687e+11	3	CASSLGDTIYF	GAGCTGAATGTGAACGCCTTGGAGCTGGACGACTCGGCCCTGTATCTCTGTGCCAGCAGCCTCGGGGACACCATATATTTTGGAGAG	TCRBV05-04*01	TCRBD02-01*01	TCRBJ01-03*01
VIT_09_PBMCs	5.2687e+11	3	CASSLVKGNSPLHF	ATCAATTCCCTGGAGCTTGGTGACTCTGCTGTGTATTTCTGTGCCAGCAGCCTGGTCAAGGGTAATTCACCCCTCCACTTTGGGAAC	TCRBV03	unknown	TCRBJ01-06*01
VIT_09_PBMCs	5.2687e+11	3	CASSFPGQGIGGNTIYF	TCAGAACCCAGGGACTCAGCTGTGTACTTCTGTGCCAGCAGTTTTCCGGGACAGGGTATAGGTGGAAACACCATATATTTTGGAGAG	TCRBV12	TCRBD01-01*01	TCRBJ01-03*01
VIT_09_PBMCs	5.2687e+11	3	CASSLDRMNTEAFF	GTGAACGCCTTGTTGCTGGGGGACTCGGCCCTCTATCTCTGTGCCAGCAGCTTGGACAGAATGAACACTGAAGCTTTCTTTGGACAA	TCRBV05-06*01	TCRBD01-01*01	TCRBJ01-01*01
VIT_09_PBMCs	5.2687e+11	3	CASSLGTASGNTIYF	AACGCCTTGTTGCTGGGGGACTCGGCCCTGTATCTCTGTGCCAGCAGCCTAGGGACAGCTTCTGGAAACACCATATATTTTGGAGAG	TCRBV05-05*01	TCRBD01-01*01	TCRBJ01-03*01
VIT_09_PBMCs	5.2687e+11	3	CASSLGRQYSGNTIYF	CCCTCAGAACCCAGGGACTCAGCTGTGTACTTCTGTGCCAGCAGTTTAGGCCGGCAGTACTCTGGAAACACCATATATTTTGGAGAG	TCRBV12	unknown	TCRBJ01-03*01
VIT_09_PBMCs	5.2687e+11	3	CASRMRGEKLFF	CTGAAGATCCGGTCCACAAAGCTGGAGGACTCAGCCATGTACTTCTGTGCCAGCAGGATGAGGGGGGAAAAACTGTTTTTTGGCAGT	TCRBV02-01*01	TCRBD01-01*01	TCRBJ01-04*01
VIT_09_PBMCs	5.2687e+11	3	CASSLGLRSGNTIYF	AATTCCCTGGAGCTTGGTGACTCTGCTGTGTATTTCTGTGCCAGCAGCCTCGGTTTACGCTCTGGAAACACCATATATTTTGGAGAG	TCRBV03	TCRBD02-01	TCRBJ01-03*01
VIT_09_PBMCs	5.2687e+11	3	CASSDSGSYGYTF	AAGATCCGGTCCACAAAGCTGGAGGACTCAGCCATGTACTTCTGTGCCAGCAGTGATTCGGGGAGCTATGGCTACACCTTCGGTTCG	TCRBV02-01*01	TCRBD02-01	TCRBJ01-02*01
VIT_09_PBMCs	5.2687e+11	3	CASSKQDSGNTIYF	GTGAACGCCTTGGAGCTGGACGACTCGGCCCTGTATCTCTGTGCCAGCAGCAAACAGGACTCTGGAAACACCATATATTTTGGAGAG	TCRBV05-04*01	TCRBD01-01*01	TCRBJ01-03*01
VIT_09_PBMCs	5.2687e+11	3	CASSTNQPQHF	GAGCTGAATGTGAACGCCTTGGAGCTGGAGGACTCGGCCCTGTATCTCTGTGCCAGCTCAACAAATCAGCCCCAGCATTTTGGTGAT	TCRBV05-08*01	TCRBD01-01*01	TCRBJ01-05*01
VIT_09_PBMCs	5.2687e+11	3	CATSESGNTIYF	CTGTCCCTAGAGTCTGCCATCCCCAACCAGACAGCTCTTTACTTCTGTGCCACCAGTGAATCCGGAAACACCATATATTTTGGAGAG	TCRBV24	unknown	TCRBJ01-03*01
VIT_09_PBMCs	5.2687e+11	3	CAWSGQGITEAFF	AGTTCTAAGAAGCTCCTTCTCAGTGACTCTGGCTTCTATCTCTGTGCCTGGAGTGGACAGGGGATCACTGAAGCTTTCTTTGGACAA	TCRBV30-01*01	TCRBD01-01*01	TCRBJ01-01*01
VIT_09_PBMCs	5.2687e+11	3	CASSRDRGNTIYF	AAGATCCAGCCCTCAGAACCCAGGGACTCAGCTGTGTACTTCTGTGCCAGCAGTCGGGACCGAGGAAACACCATATATTTTGGAGAG	TCRBV12	unknown	TCRBJ01-03*01
VIT_09_PBMCs	5.2687e+11	3	CASSRTGDQHF	CTGCTGGGGTTGGAGTCGGCTGCTCCCTCCCAAACATCTGTGTACTTCTGTGCCAGCAGTCGAACAGGGGATCAGCATTTTGGTGAT	TCRBV06	TCRBD01-01*01	TCRBJ01-05*01
VIT_09_PBMCs	5.2687e+11	3	CSVVTGANTEAFF	ACTGTGAGCAACATGAGCCCTGAAGACAGCAGCATATATCTCTGCAGCGTTGTGACAGGGGCGAACACTGAAGCTTTCTTTGGACAA	TCRBV29-01*01	TCRBD01-01*01	TCRBJ01-01*01
VIT_09_PBMCs	5.2687e+11	3	CASSLDGVLEAFF	CACATCAATTCCCTGGAGCTTGGTGACTCTGCTGTGTATTTCTGTGCCAGCAGCCTCGACGGCGTTCTGGAAGCTTTCTTTGGACAA	TCRBV03	unknown	TCRBJ01-01*01
VIT_09_PBMCs	5.2687e+11	3	CASSRGRYSGNTIYF	CAGCCCTCAGAACCCAGGGACTCAGCTGTGTACTTCTGTGCCAGCAGTAGAGGACGGTACTCTGGAAACACCATATATTTTGGAGAG	TCRBV12	unknown	TCRBJ01-03*01
VIT_09_PBMCs	5.2687e+11	3	CARTHTGMTEAFF	AATGTGAGTGCCTTGGAGCTGGGGGACTCGGCCCTGTATCTCTGTGCCAGAACCCATACAGGGATGACTGAAGCTTTCTTTGGACAA	TCRBV05-03	TCRBD01-01*01	TCRBJ01-01*01
VIT_09_PBMCs	5.2687e+11	3	CASSLDRTASNEKLFF	CCTGCAAAGCTTGAGGACTCGGCCGTGTATCTCTGTGCCAGCAGCTTAGATCGGACAGCCTCTAATGAAAAACTGTTTTTTGGCAGT	TCRBV11-02*02	TCRBD01-01*01	TCRBJ01-04*01
VIT_09_PBMCs	5.2687e+11	3	CASSFSMNTEAFF	GAGATCCAGCGCACAGAGCAGGGGGACTCGGCCATGTATCTCTGTGCCAGCAGTTTTAGCATGAACACTGAAGCTTTCTTTGGACAA	TCRBV07-09	TCRBD02-01	TCRBJ01-01*01
VIT_09_PBMCs	5.2687e+11	3	CASSIEIEPQHF	CTCACTGTGACATCGGCCCAAAAGAACCCGACAGCTTTCTATCTCTGTGCCAGTAGTATCGAAATTGAGCCCCAGCATTTTGGTGAT	TCRBV19-01	unknown	TCRBJ01-05*01
VIT_09_PBMCs	5.2687e+11	3	CASRINSNQPQHF	AGGCTGCTGTCGGCTGCTCCCTCCCAGACATCTGTGTACTTCTGTGCCAGCAGGATAAATAGCAATCAGCCCCAGCATTTTGGTGAT	TCRBV06-05*01	unknown	TCRBJ01-05*01
VIT_09_PBMCs	5.2687e+11	3	CASSHRTQPSIGNTIYF	CTGGAGCTTGGTGACTCTGCTGTGTATTTCTGTGCCAGCAGCCACAGAACACAGCCTTCGATTGGAAACACCATATATTTTGGAGAG	TCRBV03	TCRBD01-01*01	TCRBJ01-03*01
VIT_09_PBMCs	5.2687e+11	3	CASISDRRYTEAFF	ATCCGGTCCACAAAGCTGGAGGACTCAGCCATGTACTTCTGTGCCAGCATTTCGGACAGGCGTTACACTGAAGCTTTCTTTGGACAA	TCRBV02-01*01	TCRBD01-01*01	TCRBJ01-01*01
VIT_09_PBMCs	5.2687e+11	3	CAWSDQLNTEAFF	AGTTCTAAGAAGCTCCTTCTCAGTGACTCTGGCTTCTATCTCTGTGCCTGGAGTGATCAGTTGAACACTGAAGCTTTCTTTGGACAA	TCRBV30-01*01	TCRBD01-01*01	TCRBJ01-01*01
VIT_09_PBMCs	5.2687e+11	3	CASSFSGLNTEAFF	ATCCAGCCCTCAGAACCCAGGGACTCAGCTGTGTACTTCTGTGCCAGCAGTTTCTCGGGACTTAACACTGAAGCTTTCTTTGGACAA	TCRBV12	TCRBD02-01	TCRBJ01-01*01
VIT_09_PBMCs	5.2687e+11	3	CARSYPGNTIYF	ATGAATGTGAGTGCCTTGGAGCTGGGGGACTCGGCCCTGTATCTCTGTGCCAGAAGCTATCCGGGGAACACCATATATTTTGGAGAG	TCRBV05-03	TCRBD02-01*01	TCRBJ01-03*01
VIT_09_PBMCs	5.2687e+11	3	CASSFSGNTEAFF	AAGATCCAGCCTGCAGAGCTTGGGGACTCGGCCGTGTATCTCTGTGCCAGCAGCTTCTCGGGGAACACTGAAGCTTTCTTTGGACAA	TCRBV11-03*01	TCRBD02-01	TCRBJ01-01*01
VIT_09_PBMCs	5.2687e+11	3	CASSLNSGLYGEAFF	CTGTCGGCTGCTCCCTCCCAGACATCTGTGTACTTCTGTGCCAGCAGCCTAAACTCGGGACTATATGGTGAAGCTTTCTTTGGACAA	TCRBV06-05*01	TCRBD02-01	TCRBJ01-01*01
VIT_09_PBMCs	5.2687e+11	3	CASRNRASGNTIYF	CTGGAGTCGCCCAGCCCCAACCAGACCTCTCTGTACTTCTGTGCCAGCAGGAACAGGGCGTCTGGAAACACCATATATTTTGGAGAG	TCRBV27-01*01	TCRBD01-01*01	TCRBJ01-03*01
VIT_09_PBMCs	5.2687e+11	3	CASRERKVSGNTIYF	GAGTTGGCTGCTCCCTCCCAGACATCTGTGTACTTCTGTGCCAGCAGAGAGAGAAAAGTCTCTGGAAACACCATATATTTTGGAGAG	TCRBV06-06	TCRBD02-01*02	TCRBJ01-03*01
VIT_09_PBMCs	5.2687e+11	3	CASRDRSNEKLFF	ATTCTGGAGTCCGCCAGCACCAACCAGACATCTATGTACCTCTGTGCCAGCAGAGACAGGTCTAATGAAAAACTGTTTTTTGGCAGT	TCRBV28-01*01	TCRBD01-01*01	TCRBJ01-04*01
VIT_09_PBMCs	5.2687e+11	3	CSADYGGTEAFF	CTGACAGTGACCAGTGCCCATCCTGAAGACAGCAGCTTCTACATCTGCAGTGCTGATTACGGTGGGACTGAAGCTTTCTTTGGACAA	TCRBV20	unknown	TCRBJ01-01*01
VIT_09_PBMCs	5.2687e+11	3	CASSFTERNTIYF	GGGTTGGAGTCGGCTGCTCCCTCCCAAACATCTGTGTACTTCTGTGCCAGCAGTTTTACGGAAAGAAACACCATATATTTTGGAGAG	TCRBV06	unknown	TCRBJ01-03*01
VIT_09_PBMCs	5.2687e+11	3	CASSLGTTTEAFF	AAGATCCAGCCTGCAAAGCTTGAGGACTCGGCCGTGTATCTCTGTGCCAGCAGCTTAGGAACGACCACTGAAGCTTTCTTTGGACAA	TCRBV11-02*02	unknown	TCRBJ01-01*01
VIT_09_PBMCs	5.2687e+11	3	CASSQETGSQHF	CTTCACATCAATTCCCTGGAGCTTGGTGACTCTGCTGTGTATTTCTGTGCCAGCAGCCAGGAAACAGGTTCCCAGCATTTTGGTGAT	TCRBV03	TCRBD01-01*01	TCRBJ01-05*01
VIT_09_PBMCs	5.2687e+11	3	CSAREIPKKLFF	CTGACAGTGACCAGTGCCCATCCTGAAGACAGCAGCTTCTACATCTGCAGTGCTAGAGAAATTCCCAAAAAACTGTTTTTTGGCAGT	TCRBV20	TCRBD01-01*01	TCRBJ01-04*01
VIT_09_PBMCs	5.2687e+11	3	CASSLRQTNQPQHF	CTGGAGTCCGCCAGCACCAACCAGACATCTATGTACCTCTGTGCCAGCAGTTTGAGACAGACAAATCAGCCCCAGCATTTTGGTGAT	TCRBV28-01*01	TCRBD01-01*01	TCRBJ01-05*01
VIT_09_PBMCs	5.2687e+11	3	CASSPRSDLEAFF	CACATCAATTCCCTGGAGCTTGGTGACTCTGCTGTGTATTTCTGTGCCAGCAGCCCTCGATCTGACCTTGAAGCTTTCTTTGGACAA	TCRBV03	unknown	TCRBJ01-01*01
VIT_09_PBMCs	5.2687e+11	3	CASSVGPSNTEAFF	ATCCAGCCTGCAAAGCTTGAGGACTCGGCCGTGTATCTCTGTGCCAGCAGCGTAGGACCGAGTAACACTGAAGCTTTCTTTGGACAA	TCRBV11-02*02	unknown	TCRBJ01-01*01
VIT_09_PBMCs	5.2687e+11	3	CASSRSGQTYGYTF	GTGACATCGGCCCAAAAGAACCCGACAGCTTTCTATCTCTGTGCCAGTAGTAGATCAGGACAGACTTATGGCTACACCTTCGGTTCG	TCRBV19-01	TCRBD01-01*01	TCRBJ01-02*01
VIT_09_PBMCs	5.2687e+11	3	CASSTDRVFTEAFF	CTGAGCTCTCTGGAGCTGGGGGACTCAGCTTTGTATTTCTGTGCCAGCAGCACTGACAGGGTTTTCACTGAAGCTTTCTTTGGACAA	TCRBV09-01	TCRBD01-01*01	TCRBJ01-01*01
VIT_09_PBMCs	5.2687e+11	3	CASSFRLNEKLFF	AAGATCCAGCCTGCAGAGCTTGGGGACTCGGCCATGTATCTCTGTGCCAGCAGCTTCAGACTTAATGAAAAACTGTTTTTTGGCAGT	TCRBV11-01*01	TCRBD02-01	TCRBJ01-04*01
VIT_09_PBMCs	5.2687e+11	3	CASSYSSGFNQPQHF	GAGTCGGCTGCTCCCTCCCAAACATCTGTGTACTTCTGTGCCAGCAGTTACTCTTCAGGGTTTAATCAGCCCCAGCATTTTGGTGAT	TCRBV06	TCRBD01-01*01	TCRBJ01-05*01
VIT_09_PBMCs	5.2687e+11	3	CASTLSWHTEAFF	AAGATCCAGCCCTCAGAACCCAGGGACTCAGCTGTGTACTTCTGTGCCAGCACCCTATCGTGGCACACTGAAGCTTTCTTTGGACAA	TCRBV12	unknown	TCRBJ01-01*01
VIT_09_PBMCs	5.2687e+11	3	CASTLTSTVSYSNQPQHF	CAAAAGAACCCGACAGCTTTCTATCTCTGTGCCAGTACCTTAACCTCGACAGTTTCGTATAGCAATCAGCCCCAGCATTTTGGTGAT	TCRBV19-01	TCRBD01-01*01	TCRBJ01-05*01
VIT_09_PBMCs	5.2687e+11	3	CASSFTGNLNQPQHF	CAGCCCTCAGAACCCAGGGACTCAGCTGTGTACTTCTGTGCCAGCAGTTTTACCGGTAACCTCAATCAGCCCCAGCATTTTGGTGAT	TCRBV12	TCRBD02-01	TCRBJ01-05*01
VIT_09_PBMCs	5.2687e+11	3	CASTLTHGSGNTIYF	AACGCCTTGGAGCTGGAGGACTCGGCCCTGTATCTCTGTGCCAGCACACTAACCCATGGCTCTGGAAACACCATATATTTTGGAGAG	TCRBV05-08*01	TCRBD02-01	TCRBJ01-03*01
VIT_09_PBMCs	5.2687e+11	3	CASSKHFREDTQYF	ATCCAGTCCACGGAGTCAGGGGACACAGCACTGTATTTCTGTGCCAGCAGCAAACACTTCAGGGAGGATACGCAGTATTTTGGCCCA	TCRBV21-01*01	unknown	TCRBJ02-03*01
VIT_09_PBMCs	5.2687e+11	3	CASSQDLQARAFF	CACATCAATTCCCTGGAGCTTGGTGACTCTGCTGTGTATTTCTGTGCCAGCAGCCAAGATTTACAGGCGAGAGCTTTCTTTGGACAA	TCRBV03	TCRBD01-01*01	TCRBJ01-01*01
VIT_09_PBMCs	5.2687e+11	3	CASSQEGHGVEAFF	ATCAATTCCCTGGAGCTTGGTGACTCTGCTGTGTATTTCTGTGCCAGCAGCCAAGAAGGCCATGGGGTCGAAGCTTTCTTTGGACAA	TCRBV03	unknown	TCRBJ01-01*01
VIT_09_PBMCs	5.2687e+11	3	CAISRYSNQPQHF	ACTCTGGAGTCCGCTACCAGCTCCCAGACATCTGTGTACTTCTGTGCCATCAGTAGGTATAGCAATCAGCCCCAGCATTTTGGTGAT	TCRBV10-03*01	unknown	TCRBJ01-05*01
VIT_09_PBMCs	5.2687e+11	3	CASSQDLGPMWEKLFF	TCCCTGGAGCTTGGTGACTCTGCTGTGTATTTCTGTGCCAGCAGCCAAGATCTAGGACCCATGTGGGAAAAACTGTTTTTTGGCAGT	TCRBV03	unknown	TCRBJ01-04*01
VIT_09_PBMCs	5.2687e+11	3	CASRPSGQYSNQPQHF	TCGGCCCAAAAGAACCCGACAGCTTTCTATCTCTGTGCCAGTAGGCCTTCTGGACAATATAGCAATCAGCCCCAGCATTTTGGTGAT	TCRBV19-01	TCRBD01-01*01	TCRBJ01-05*01
VIT_09_PBMCs	5.2687e+11	3	CASSYLDTNTEAFF	CTGGAGTCCGCCAGCACCAACCAGACATCTATGTACCTCTGTGCCAGCAGTTATCTGGACACCAACACTGAAGCTTTCTTTGGACAA	TCRBV28-01*01	TCRBD01-01*01	TCRBJ01-01*01
VIT_09_PBMCs	5.2687e+11	3	CASSLQDGNTIYF	AAGATCCAGCCCTCAGAACCCAGGGACTCAGCTGTGTACTTCTGTGCCAGCAGCCTCCAAGATGGAAACACCATATATTTTGGAGAG	TCRBV12	unknown	TCRBJ01-03*01
VIT_09_PBMCs	3.51247e+12	2	CASSYNNNQPQHF	GGGTTGGAGTCGGCTGCTCCCTCCCAAACATCTGTGTACTTCTGTGCCAGCAGTTATAACAATAATCAGCCCCAGCATTTTGGTGAT	TCRBV06	TCRBD01-01*01	TCRBJ01-05*01
VIT_09_PBMCs	3.51247e+12	2	CASSVASGETEAFF	CTGAGCTCTCTGGAGCTGGGGGACTCAGCTTTGTATTTCTGTGCCAGCAGCGTAGCTTCGGGGGAAACTGAAGCTTTCTTTGGACAA	TCRBV09-01	TCRBD02-01*01	TCRBJ01-01*01
VIT_09_PBMCs	3.51247e+12	2	CASSLGTEAFF	TCCCTGATTCTGGAGTCCGCCAGCACCAACCAGACATCTATGTACCTCTGTGCCAGCAGTTTAGGGACTGAAGCTTTCTTTGGACAA	TCRBV28-01*01	unknown	TCRBJ01-01*01
VIT_09_PBMCs	3.51247e+12	2	CSAVRGNTEAFF	CTGACAGTGACCAGTGCCCATCCTGAAGACAGCAGCTTCTACATCTGCAGTGCTGTTCGGGGAAACACTGAAGCTTTCTTTGGACAA	TCRBV20	TCRBD02-01*01	TCRBJ01-01*01
VIT_09_PBMCs	3.51247e+12	2	CASSLTAEREAFF	CACATCAATTCCCTGGAGCTTGGTGACTCTGCTGTGTATTTCTGTGCCAGCAGCCTTACAGCGGAGAGAGAAGCTTTCTTTGGACAA	TCRBV03	TCRBD02-01	TCRBJ01-01*01
VIT_09_PBMCs	3.51247e+12	2	CAWSEGQGVTEAFF	TCTAAGAAGCTCCTTCTCAGTGACTCTGGCTTCTATCTCTGTGCCTGGAGTGAGGGACAGGGAGTCACTGAAGCTTTCTTTGGACAA	TCRBV30-01*01	TCRBD01-01*01	TCRBJ01-01*01
VIT_09_PBMCs	3.51247e+12	2	CASSLSGSNQPQHF	CTGGAGTCCGCCAGCACCAACCAGACATCTATGTACCTCTGTGCCAGCAGTTTGTCAGGGAGCAATCAGCCCCAGCATTTTGGTGAT	TCRBV28-01*01	TCRBD01-01*01	TCRBJ01-05*01
VIT_09_PBMCs	3.51247e+12	2	CASRSSNYGYTF	CTGATTCTGGAGTCCGCCAGCACCAACCAGACATCTATGTACCTCTGTGCCAGCAGGTCTAGTAACTATGGCTACACCTTCGGTTCG	TCRBV28-01*01	TCRBD02-01	TCRBJ01-02*01
VIT_09_PBMCs	3.51247e+12	2	CASSGQVKVQPQHF	ATCCGGTCCACAAAGCTGGAGGACTCAGCCATGTACTTCTGTGCCAGCAGTGGTCAGGTTAAAGTTCAGCCCCAGCATTTTGGTGAT	TCRBV02-01*01	TCRBD01-01*01	TCRBJ01-05*01
VIT_09_PBMCs	3.51247e+12	2	CASTGQEVQPQHF	AAGATCCGGTCCACAAAGCTGGAGGACTCAGCCATGTACTTCTGTGCCAGCACAGGACAGGAGGTCCAGCCCCAGCATTTTGGTGAT	TCRBV02-01*01	TCRBD01-01*01	TCRBJ01-05*01
VIT_09_PBMCs	3.51247e+12	2	CASSQGNLYGYTF	CACATCAATTCCCTGGAGCTTGGTGACTCTGCTGTGTATTTCTGTGCCAGCAGCCAGGGAAACCTCTATGGCTACACCTTCGGTTCG	TCRBV03	unknown	TCRBJ01-02*01
VIT_09_PBMCs	3.51247e+12	2	CAWSGQVNEKLFF	AGTTCTAAGAAGCTCCTTCTCAGTGACTCTGGCTTCTATCTCTGTGCCTGGTCGGGACAGGTAAATGAAAAACTGTTTTTTGGCAGT	TCRBV30-01*01	TCRBD01-01*01	TCRBJ01-04*01
VIT_09_PBMCs	3.51247e+12	2	CASSFSRLYSGNTIYF	CCCTCAGAACCCAGGGACTCAGCTGTGTACTTCTGTGCCAGCAGTTTCAGTCGACTATACTCTGGAAACACCATATATTTTGGAGAG	TCRBV12	TCRBD02-01	TCRBJ01-03*01
VIT_09_PBMCs	3.51247e+12	2	CAWSLSNSNQPQHF	TCTAAGAAGCTCCTTCTCAGTGACTCTGGCTTCTATCTCTGTGCCTGGAGTCTGTCGAATAGCAATCAGCCCCAGCATTTTGGTGAT	TCRBV30-01*01	unknown	TCRBJ01-05*01
VIT_09_PBMCs	3.51247e+12	2	CSAYRQGHTEAFF	ACAGTGACCAGTGCCCATCCTGAAGACAGCAGCTTCTACATCTGCAGTGCTTACAGACAGGGTCACACTGAAGCTTTCTTTGGACAA	TCRBV20	TCRBD01-01*01	TCRBJ01-01*01
VIT_09_PBMCs	3.51247e+12	2	CASSQDLWFSGYTF	ATCAATTCCCTGGAGCTTGGTGACTCTGCTGTGTATTTCTGTGCCAGCAGCCAAGATTTGTGGTTTTCTGGCTACACCTTCGGTTCG	TCRBV03	unknown	TCRBJ01-02*01
VIT_09_PBMCs	3.51247e+12	2	CASSFLLNTEAFF	AATGTGAACGCCTTGTTGCTGGGGGACTCGGCCCTGTATCTCTGTGCCAGCAGCTTTCTACTGAACACTGAAGCTTTCTTTGGACAA	TCRBV05-05*01	TCRBD02-01	TCRBJ01-01*01
VIT_09_PBMCs	3.51247e+12	2	CSVGTELYGYTF	CTGACTGTGAGCAACATGAGCCCTGAAGACAGCAGCATATATCTCTGCAGCGTAGGGACAGAGTTATATGGCTACACCTTCGGTTCG	TCRBV29-01*01	TCRBD01-01*01	TCRBJ01-02*01
VIT_09_PBMCs	3.51247e+12	2	CASSVLRGIGNTIYF	GAGTCGGCTGCTCCCTCCCAGACATCTGTGTACTTCTGTGCCAGCAGTGTCTTAAGGGGGATAGGAAACACCATATATTTTGGAGAG	TCRBV06-01*01	TCRBD01-01*01	TCRBJ01-03*01
VIT_09_PBMCs	3.51247e+12	2	CASRGQGSIQPQHF	TTGGAGTCGGCTGCTCCCTCCCAAACATCTGTGTACTTCTGTGCCAGCAGGGGACAGGGGAGTATTCAGCCCCAGCATTTTGGTGAT	TCRBV06	TCRBD01-01*01	TCRBJ01-05*01
VIT_09_PBMCs	3.51247e+12	2	CASSLKGIGNQPQHF	CAGCCCTCAGAACCCAGGGACTCAGCTGTGTACTTCTGTGCCAGCAGTTTGAAGGGAATCGGCAATCAGCCCCAGCATTTTGGTGAT	TCRBV12	unknown	TCRBJ01-05*01
VIT_09_PBMCs	3.51247e+12	2	CASSQEGARHYGYTF	AATTCCCTGGAGCTTGGTGACTCTGCTGTGTATTTCTGTGCCAGCAGCCAAGAAGGAGCCAGACACTATGGCTACACCTTCGGTTCG	TCRBV03	TCRBD02-01*02	TCRBJ01-02*01
VIT_09_PBMCs	3.51247e+12	2	CASSYTTGMEAFF	GGGTTGGAGTCGGCTGCTCCCTCCCAAACATCTGTGTACTTCTGTGCCAGCAGTTATACGACAGGGATGGAGGCTTTCTTTGGACAA	TCRBV06	TCRBD01-01*01	TCRBJ01-01*01
VIT_09_PBMCs	3.51247e+12	2	CASSHWTGRNEQFF	ATCAATTCCCTGGAGCTTGGTGACTCTGCTGTGTATTTCTGTGCCAGCAGCCATTGGACAGGAAGGAATGAGCAGTTCTTCGGGCCA	TCRBV03	TCRBD01-01*01	TCRBJ02-01*01
VIT_09_PBMCs	3.51247e+12	2	CASSLNWGSSGNTIYF	TCTCTGGAGCTGGGGGACTCAGCTTTGTATTTCTGTGCCAGCAGTCTTAATTGGGGGAGCTCTGGAAACACCATATATTTTGGAGAG	TCRBV09-01	unknown	TCRBJ01-03*01
VIT_09_PBMCs	3.51247e+12	2	CASSVTWTAGNTIYF	AGCTCTCTGGAGCTGGGGGACTCAGCTTTGTATTTCTGTGCCAGCAGCGTAACCTGGACAGCTGGAAACACCATATATTTTGGAGAG	TCRBV09-01	TCRBD01-01*01	TCRBJ01-03*01
VIT_09_PBMCs	3.51247e+12	2	CASSLGQIQPQHF	AAGATCCAGCCCTCAGAACCCAGGGACTCAGCTGTGTACTTCTGTGCCAGCAGTTTGGGACAGATACAGCCCCAGCATTTTGGTGAT	TCRBV12	TCRBD01-01*01	TCRBJ01-05*01
VIT_09_PBMCs	3.51247e+12	2	CASRFWGNQPQHF	GAGATCCAGTCCACGGAGTCAGGGGACACAGCACTGTATTTCTGTGCCAGTCGATTTTGGGGCAATCAGCCCCAGCATTTTGGTGAT	TCRBV21-01*01	unknown	TCRBJ01-05*01
VIT_09_PBMCs	3.51247e+12	2	CASRRLTGGLEKLFF	CTGTCGGCTGCTCCCTCCCAGACATCTGTGTACTTCTGTGCCAGCAGAAGACTTACAGGGGGATTGGAAAAACTGTTTTTTGGCAGT	TCRBV06-05*01	TCRBD01-01*01	TCRBJ01-04*01
VIT_09_PBMCs	3.51247e+12	2	CASSELGDTFRELFF	CGGTCCACAAAGCTGGAGGACTCAGCCATGTACTTCTGTGCCAGCAGTGAGTTGGGGGACACCTTTAGGGAGCTGTTTTTTGGAGAA	TCRBV02-01*01	TCRBD01-01*01	TCRBJ02-02*01
VIT_09_PBMCs	3.51247e+12	2	CAWSVIGRTNEKLFF	AAGAAGCTCCTTCTCAGTGACTCTGGCTTCTATCTCTGTGCCTGGAGTGTAATCGGCAGAACTAATGAAAAACTGTTTTTTGGCAGT	TCRBV30-01*01	unknown	TCRBJ01-04*01
VIT_09_PBMCs	3.51247e+12	2	CASSVSSGNTIYF	ACCCTGGAGTCTGCCAGGCCCTCACATACCTCTCAGTACCTCTGTGCCAGCAGTGTAAGCTCTGGAAACACCATATATTTTGGAGAG	TCRBV25-01*01	unknown	TCRBJ01-03*01
VIT_09_PBMCs	3.51247e+12	2	CASSLGQGTGNTIYF	AACGCCTTGGAGCTGGACGACTCGGCCCTGTATCTCTGTGCCAGCAGCTTGGGACAGGGGACCGGAAACACCATATATTTTGGAGAG	TCRBV05-04*01	TCRBD01-01*01	TCRBJ01-03*01
VIT_09_PBMCs	3.51247e+12	2	CASSVDFNSGNTIYF	AGCTCTCTGGAGCTGGGGGACTCAGCTTTGTATTTCTGTGCCAGCAGCGTAGATTTCAACTCTGGAAACACCATATATTTTGGAGAG	TCRBV09-01	TCRBD01-01*01	TCRBJ01-03*01
VIT_09_PBMCs	3.51247e+12	2	CASSLSGTTIFANYGYTF	TTGCTGGGGGACTCGGCCCTGTATCTCTGTGCCAGCAGCTTATCCGGGACAACTATTTTCGCTAACTATGGCTACACCTTCGGTTCG	TCRBV05-05*01	TCRBD01-01*01	TCRBJ01-02*01
VIT_09_PBMCs	3.51247e+12	2	CASSYSSRGRLYGYTF	TCGGCTGCTCCCTCCCAAACATCTGTGTACTTCTGTGCCAGCAGTTACTCTAGTCGGGGTAGGCTGTATGGCTACACCTTCGGTTCG	TCRBV06	TCRBD02-01*01	TCRBJ01-02*01
VIT_09_PBMCs	3.51247e+12	2	CATSVNGVAFF	TCCCTGTCCCTAGAGTCTGCCATCCCCAACCAGACAGCTCTTTACTTCTGTGCCACCAGTGTAAACGGGGTAGCTTTCTTTGGACAA	TCRBV24	TCRBD02-01*01	TCRBJ01-01*01
VIT_09_PBMCs	3.51247e+12	2	CASTKGGPNEKLFF	GTGAACGCCTTGGAGCTGGACGACTCGGCCCTGTATCTCTGTGCCAGCACAAAAGGGGGCCCTAATGAAAAACTGTTTTTTGGCAGT	TCRBV05-04*01	TCRBD01-01*01	TCRBJ01-04*01
VIT_09_PBMCs	3.51247e+12	2	CASIIGDSHTANYGYTF	ACAAAGCTGGAGGACTCAGCCATGTACTTCTGTGCCAGCATTATCGGGGACAGCCATACGGCTAACTATGGCTACACCTTCGGTTCG	TCRBV02-01*01	TCRBD01-01*01	TCRBJ01-02*01
VIT_09_PBMCs	3.51247e+12	2	CASSADSNQPQHF	AAGATCCGGTCCACAAAGCTGGAGGACTCAGCCATGTACTTCTGTGCCAGCAGTGCCGACAGCAATCAGCCCCAGCATTTTGGTGAT	TCRBV02-01*01	unknown	TCRBJ01-05*01
VIT_09_PBMCs	3.51247e+12	2	CSARVQGAEAFF	CTGACAGTGACCAGTGCCCATCCTGAAGACAGCAGCTTCTACATCTGCAGTGCTAGAGTACAGGGCGCTGAAGCTTTCTTTGGACAA	TCRBV20	TCRBD01-01*01	TCRBJ01-01*01
VIT_09_PBMCs	3.51247e+12	2	CSARGGTAEKLFF	ACAGTGACCAGTGCCCATCCTGAAGACAGCAGCTTCTACATCTGCAGTGCTAGAGGCGGGACAGCTGAAAAACTGTTTTTTGGCAGT	TCRBV20	TCRBD01-01*01	TCRBJ01-04*01
VIT_09_PBMCs	3.51247e+12	2	CASSFNPGQPQHF	ATCCTGGAGTCGCCCAGCCCCAACCAGACCTCTCTGTACTTCTGTGCCAGCAGTTTTAATCCGGGGCAGCCCCAGCATTTTGGTGAT	TCRBV27-01*01	TCRBD02-01*01	TCRBJ01-05*01
VIT_09_PBMCs	3.51247e+12	2	CASSWEGEGNTIYF	CTGGAGTCCGCCAGCACCAACCAGACATCTATGTACCTCTGTGCCAGCAGTTGGGAGGGCGAAGGAAACACCATATATTTTGGAGAG	TCRBV28-01*01	TCRBD02-01*02	TCRBJ01-03*01
VIT_09_PBMCs	3.51247e+12	2	CASSESPGNSNQPQHF	TCAGCTACCCGCTCCCAGACATCTGTGTATTTCTGCGCCAGCAGTGAGTCCCCAGGGAATAGCAATCAGCCCCAGCATTTTGGTGAT	TCRBV10-02*01	TCRBD01-01*01	TCRBJ01-05*01
VIT_09_PBMCs	3.51247e+12	2	CATSDTITGTGVYGYTF	GCCATCCCCAACCAGACAGCTCTTTACTTCTGTGCCACCAGTGATACAATTACCGGGACAGGGGTTTATGGCTACACCTTCGGTTCG	TCRBV24	TCRBD01-01*01	TCRBJ01-02*01
VIT_09_PBMCs	3.51247e+12	2	CASSLRGRTEAFF	AAGATCCAGCCTGCAAAGCTTGAGGACTCGGCCGTGTATCTCTGTGCCAGCAGCTTACGGGGTAGGACTGAAGCTTTCTTTGGACAA	TCRBV11-02*02	TCRBD02-01*01	TCRBJ01-01*01
VIT_09_PBMCs	3.51247e+12	2	CASSRREGGPGNTIYF	TCCCTGGAGCTTGGTGACTCTGCTGTGTATTTCTGTGCCAGCAGCCGCCGCGAGGGGGGCCCTGGAAACACCATATATTTTGGAGAG	TCRBV03	unknown	TCRBJ01-03*01
VIT_09_PBMCs	3.51247e+12	2	CAISEAGFNQPQHF	CTGGAGTCCGCTACCAGCTCCCAGACATCTGTGTACTTCTGTGCCATCAGTGAGGCAGGGTTCAATCAGCCCCAGCATTTTGGTGAT	TCRBV10-03*01	TCRBD01-01*01	TCRBJ01-05*01
VIT_09_PBMCs	3.51247e+12	2	CSPSGDRVNEKLFF	GTGACCAGTGCCCATCCTGAAGACAGCAGCTTCTACATCTGCAGTCCCAGCGGGGACAGGGTTAATGAAAAACTGTTTTTTGGCAGT	TCRBV20	TCRBD01-01*01	TCRBJ01-04*01
VIT_09_PBMCs	3.51247e+12	2	CASVVLGNSGNTIYF	CGGTCCACAAAGCTGGAGGACTCAGCCATGTACTTCTGTGCCAGCGTTGTTTTGGGGAACTCTGGAAACACCATATATTTTGGAGAG	TCRBV02-01*01	unknown	TCRBJ01-03*01
VIT_09_PBMCs	3.51247e+12	2	CASSQGSTGTGNTIYF	TCCCTGGAGCTTGGTGACTCTGCTGTGTATTTCTGTGCCAGCAGCCAAGGATCTACAGGAACTGGAAACACCATATATTTTGGAGAG	TCRBV03	TCRBD01-01*01	TCRBJ01-03*01
VIT_09_PBMCs	3.51247e+12	2	CAISESGTSFIPDTQYF	GCTACCAGCTCCCAGACATCTGTGTACTTCTGTGCCATCAGTGAGTCGGGGACTAGCTTTATCCCAGATACGCAGTATTTTGGCCCA	TCRBV10-03*01	TCRBD02-01	TCRBJ02-03*01
VIT_09_PBMCs	3.51247e+12	2	CSVQLSNQPQHF	CTGACAGTGACCAGTGCCCATCCTGAAGACAGCAGCTTCTACATCTGCAGTGTACAGTTAAGCAATCAGCCCCAGCATTTTGGTGAT	TCRBV20	TCRBD01-01*01	TCRBJ01-05*01
VIT_09_PBMCs	3.51247e+12	2	CSVRTGNTEAFF	CTGACAGTGACCAGTGCCCATCCTGAAGACAGCAGCTTCTACATCTGCAGTGTAAGAACCGGGAACACTGAAGCTTTCTTTGGACAA	TCRBV20	TCRBD02-01	TCRBJ01-01*01
VIT_09_PBMCs	3.51247e+12	2	CASQESPGNTIYF	AATGTGAGCACCTTGGAGCTGGGGGACTCGGCCCTTTATCTTTGCGCCAGCCAAGAAAGCCCTGGAAACACCATATATTTTGGAGAG	TCRBV05-01*01	TCRBD02-01	TCRBJ01-03*01
VIT_09_PBMCs	3.51247e+12	2	CASSLEVVEKLFF	AATGTGAACGCCTTGTTGCTGGGGGACTCGGCCCTGTATCTCTGTGCCAGCAGCTTGGAGGTGGTTGAAAAACTGTTTTTTGGCAGT	TCRBV05-05*01	unknown	TCRBJ01-04*01
VIT_09_PBMCs	3.51247e+12	2	CSVRFGGNQPQHF	ACTGTGAGCAACATGAGCCCTGAAGACAGCAGCATATATCTCTGCAGCGTTCGATTCGGAGGTAATCAGCCCCAGCATTTTGGTGAT	TCRBV29-01*01	TCRBD02-01*02	TCRBJ01-05*01
VIT_09_PBMCs	3.51247e+12	2	CASSQGTRSGNTIYF	AATTCCCTGGAGCTTGGTGACTCTGCTGTGTATTTCTGTGCCAGCAGCCAAGGGACACGGTCTGGAAACACCATATATTTTGGAGAG	TCRBV03	TCRBD01-01*01	TCRBJ01-03*01
VIT_09_PBMCs	3.51247e+12	2	CASSKVGSQPQHF	GAGATCCAGTCCACGGAGTCAGGGGACACAGCACTGTATTTCTGTGCCAGCAGCAAAGTGGGGAGCCAGCCCCAGCATTTTGGTGAT	TCRBV21-01*01	TCRBD02-01*02	TCRBJ01-05*01
VIT_09_PBMCs	3.51247e+12	2	CAISQGTGGYGYTF	CTGGAGTCCGCTACCAGCTCCCAGACATCTGTGTACTTCTGTGCCATCAGTCAAGGAACAGGGGGGTATGGCTACACCTTCGGTTCG	TCRBV10-03*01	TCRBD01-01*01	TCRBJ01-02*01
VIT_09_PBMCs	3.51247e+12	2	CSVLHLNTEAFF	CTGACAGTGACCAGTGCCCATCCTGAAGACAGCAGCTTCTACATCTGCAGTGTCCTACACCTGAACACTGAAGCTTTCTTTGGACAA	TCRBV20	unknown	TCRBJ01-01*01
VIT_09_PBMCs	3.51247e+12	2	CASSRRTGVGSEYGYTF	CTGGAGCTTGGTGACTCTGCTGTGTATTTCTGTGCCAGCAGCCGGAGGACAGGGGTTGGGTCAGAATATGGCTACACCTTCGGTTCG	TCRBV03	TCRBD01-01*01	TCRBJ01-02*01
VIT_09_PBMCs	3.51247e+12	2	CASRDNRGTGELFF	ATCCGGTCCACAAAGCTGGAGGACTCAGCCATGTACTTCTGTGCCAGCAGAGACAACAGGGGAACCGGGGAGCTGTTTTTTGGAGAA	TCRBV02-01*01	TCRBD01-01*01	TCRBJ02-02*01
VIT_09_PBMCs	3.51247e+12	2	CASSLDRMNTEAFF	GAGAACGCCTTGTTGCTGGGGGACTCGGCCCTCTATCTCTGTGCCAGCAGCTTGGACAGAATGAACACTGAAGCTTTCTTTGGACAA	TCRBV05-06*01	TCRBD01-01*01	TCRBJ01-01*01
VIT_09_PBMCs	3.51247e+12	2	CASSEGVNQPQHF	AAGATCCGGTCCACAAAGCTGGAGGACTCAGCCATGTACTTCTGTGCCAGCAGTGAGGGAGTTAATCAGCCCCAGCATTTTGGTGAT	TCRBV02-01*01	TCRBD02-01*02	TCRBJ01-05*01
VIT_09_PBMCs	3.51247e+12	2	CAWSEGLGQPQHF	AGTTCTAAGAAGCTCCTTCTCAGTGACTCTGGCTTCTATCTCTGTGCCTGGTCGGAGGGTTTGGGTCAGCCCCAGCATTTTGGTGAT	TCRBV30-01*01	TCRBD02-01*02	TCRBJ01-05*01
VIT_09_PBMCs	3.51247e+12	2	CSVAKGQHNYGYTF	GTGAGCAACATGAGCCCTGAAGACAGCAGCATATATCTCTGCAGCGTTGCTAAGGGACAGCATAACTATGGCTACACCTTCGGTTCG	TCRBV29-01*01	TCRBD01-01*01	TCRBJ01-02*01
VIT_09_PBMCs	3.51247e+12	2	CASSIGGNTIYF	CTCACTGTGACATCGGCCCAAAAGAACCCGACAGCTTTCTATCTCTGTGCCAGTAGTATTGGAGGAAACACCATATATTTTGGAGAG	TCRBV19-01	unknown	TCRBJ01-03*01
VIT_09_PBMCs	3.51247e+12	2	CASSWLQGQPQHF	GGGTTGGAGTCGGCTGCTCCCTCCCAAACATCTGTGTACTTCTGTGCCAGCAGTTGGTTACAGGGTCAGCCCCAGCATTTTGGTGAT	TCRBV06	TCRBD01-01*01	TCRBJ01-05*01
VIT_09_PBMCs	3.51247e+12	2	CASSFYGGNQPQHF	TTGGAGTCGGCTGCTCCCTCCCAAACATCTGTGTACTTCTGTGCCAGCAGTTTTTATGGGGGCAATCAGCCCCAGCATTTTGGTGAT	TCRBV06	unknown	TCRBJ01-05*01
VIT_09_PBMCs	3.51247e+12	2	CASRIEQGAGAFF	AAGATCCAGCCCTCAGAACCCAGGGACTCAGCTGTGTACTTCTGTGCCAGCAGAATTGAACAGGGGGCTGGAGCTTTCTTTGGACAA	TCRBV12	TCRBD01-01*01	TCRBJ01-01*01
VIT_09_PBMCs	3.51247e+12	2	CSARVGVFYSNQPQHF	AGTGCCCATCCTGAAGACAGCAGCTTCTACATCTGCAGTGCTAGAGTTGGAGTCTTTTATAGCAATCAGCCCCAGCATTTTGGTGAT	TCRBV20	TCRBD02-01*02	TCRBJ01-05*01
VIT_09_PBMCs	3.51247e+12	2	CASSSKDLGQLGNTIYF	TCAGAACCCAGGGACTCAGCTGTGTACTTCTGTGCCAGCAGTTCGAAGGACCTTGGACAGCTAGGAAACACCATATATTTTGGAGAG	TCRBV12	TCRBD01-01*01	TCRBJ01-03*01
VIT_09_PBMCs	3.51247e+12	2	CASSSVGGNTEAFF	ATCAATTCCCTGGAGCTTGGTGACTCTGCTGTGTATTTCTGTGCCAGCAGCTCGGTGGGGGGCAACACTGAAGCTTTCTTTGGACAA	TCRBV03	unknown	TCRBJ01-01*01
VIT_09_PBMCs	3.51247e+12	2	CASSQDLTGRYTF	CACATCAATTCCCTGGAGCTTGGTGACTCTGCTGTGTATTTCTGTGCCAGCAGCCAAGATTTGACAGGGCGCTACACCTTCGGTTCG	TCRBV03	TCRBD01-01*01	TCRBJ01-02*01
VIT_09_PBMCs	3.51247e+12	2	CASIRTVRGEGSGNTIYF	AAGCTGGAGGACTCAGCCATGTACTTCTGTGCCAGCATTCGGACGGTCAGGGGAGAGGGCTCTGGAAACACCATATATTTTGGAGAG	TCRBV02-01*01	TCRBD01-01*01	TCRBJ01-03*01
VIT_09_PBMCs	3.51247e+12	2	CASSRQALNTEAFF	GTGCAGCCTGCAGAACTGGAGGATTCTGGAGTTTATTTCTGTGCCAGCAGCCGACAGGCGTTGAACACTGAAGCTTTCTTTGGACAA	TCRBV14-01*01	TCRBD01-01*01	TCRBJ01-01*01
VIT_09_PBMCs	3.51247e+12	2	CSVEVYQELRGYTF	GTGAGCAACATGAGCCCTGAAGACAGCAGCATATATCTCTGCAGCGTTGAAGTTTATCAGGAGCTTAGGGGCTACACCTTCGGTTCG	TCRBV29-01*01	unknown	TCRBJ01-02*01
VIT_09_PBMCs	3.51247e+12	2	CASSQDLGGPSGNTIYF	CTGGAGCTTGGTGACTCTGCTGTGTATTTCTGTGCCAGCAGCCAAGATCTGGGGGGCCCCTCTGGAAACACCATATATTTTGGAGAG	TCRBV03	unknown	TCRBJ01-03*01
VIT_09_PBMCs	3.51247e+12	2	CASSFSWAGSNQPQHF	CCCTCAGAACCCAGGGACTCAGCTGTGTACTTCTGTGCCAGCAGTTTTTCTTGGGCAGGGAGTAATCAGCCCCAGCATTTTGGTGAT	TCRBV12	unknown	TCRBJ01-05*01
VIT_09_PBMCs	3.51247e+12	2	CASRSQRTEAFF	CAGAAGATCCGGTCCACAAAGCTGGAGGACTCAGCCATGTACTTCTGTGCCAGCAGGAGCCAGAGAACTGAAGCTTTCTTTGGACAA	TCRBV02-01*01	unknown	TCRBJ01-01*01
VIT_09_PBMCs	3.51247e+12	2	CASSSLGEKQPQHF	TTGGAGTCGGCTGCTCCCTCCCAAACATCTGTGTACTTCTGTGCCAGCAGTTCACTGGGGGAAAAGCAGCCCCAGCATTTTGGTGAT	TCRBV06	unknown	TCRBJ01-05*01
VIT_09_PBMCs	3.51247e+12	2	CASRLTGGLTEAFF	ATCCAGCCCTCAGAACCCAGGGACTCAGCTGTGTACTTCTGTGCCAGCAGACTCACAGGGGGCCTCACTGAAGCTTTCTTTGGACAA	TCRBV12	TCRBD01-01*01	TCRBJ01-01*01
VIT_09_PBMCs	3.51247e+12	2	CASSYSRGGGNTIYF	GAGTCGGCTGCTCCCTCCCAGACATCTGTGTACTTCTGTGCCAGCAGTTACTCCAGGGGAGGGGGAAACACCATATATTTTGGAGAG	TCRBV06-05*01	TCRBD02-01*02	TCRBJ01-03*01
VIT_09_PBMCs	3.51247e+12	2	LNPLAEAFF	TTCTCAACTCTGACTGTGAGCAACATGAGCCCTGAAGACAGCAGCATATATCACCTAAATCCTCTTGCTGAAGCTTTCTTTGGACAA	TCRBV29-01*01	TCRBD02-01	TCRBJ01-01*01
VIT_09_PBMCs	3.51247e+12	2	CSARRGATNEKLFF	GTGACCAGTGCCCATCCTGAAGACAGCAGCTTCTACATCTGCAGTGCTAGACGAGGGGCAACTAATGAAAAACTGTTTTTTGGCAGT	TCRBV20	unknown	TCRBJ01-04*01
VIT_09_PBMCs	3.51247e+12	2	CASTTGGSGSTEAFF	GAGTCGGCTGCTCCCTCCCAAACATCTGTGTACTTCTGTGCCAGCACCACCGGGGGTAGTGGAAGCACTGAAGCTTTCTTTGGACAA	TCRBV06	TCRBD02-01*01	TCRBJ01-01*01
VIT_09_PBMCs	3.51247e+12	2	CSAGTEKLFF	TCAACTCTGACTGTGAGCAACATGAGCCCTGAAGACAGCAGCATATATCTCTGCAGCGCGGGGACCGAAAAACTGTTTTTTGGCAGT	TCRBV29-01*01	unknown	TCRBJ01-04*01
VIT_09_PBMCs	3.51247e+12	2	CASSQAGAEAFF	CTGAAGGTGCAGCCTGCAGAACTGGAGGATTCTGGAGTTTATTTCTGTGCCAGCAGCCAAGCAGGAGCTGAAGCTTTCTTTGGACAA	TCRBV14-01*01	unknown	TCRBJ01-01*01
VIT_09_PBMCs	3.51247e+12	2	CAISEPNTEAFF	CTCACTCTGGAGTCCGCTACCAGCTCCCAGACATCTGTGTACTTCTGTGCCATCAGTGAGCCTAACACTGAAGCTTTCTTTGGACAA	TCRBV10-03*01	TCRBD02-01	TCRBJ01-01*01
VIT_09_PBMCs	3.51247e+12	2	CASSQGGLYGYTF	CACATCAATTCCCTGGAGCTTGGTGACTCTGCTGTGTATTTCTGTGCCAGCAGCCAAGGAGGTTTATATGGCTACACCTTCGGTTCG	TCRBV03	TCRBD02-01*02	TCRBJ01-02*01
VIT_09_PBMCs	3.51247e+12	2	CAISGSLANEKLFF	CTGGAGTCCGCTACCAGCTCCCAGACATCTGTGTACTTCTGTGCCATCAGTGGCTCTCTCGCTAATGAAAAACTGTTTTTTGGCAGT	TCRBV10-03*01	unknown	TCRBJ01-04*01
VIT_09_PBMCs	3.51247e+12	2	CASRRDRNQPQHF	AAGATCCGGTCCACAAAGCTGGAGGACTCAGCCATGTACTTCTGTGCCAGCAGAAGGGACAGGAATCAGCCCCAGCATTTTGGTGAT	TCRBV02-01*01	TCRBD01-01*01	TCRBJ01-05*01
VIT_09_PBMCs	3.51247e+12	2	CASSQVSEKLFF	CTTCACATCAATTCCCTGGAGCTTGGTGACTCTGCTGTGTATTTCTGTGCCAGCAGCCAAGTATCGGAAAAACTGTTTTTTGGCAGT	TCRBV03	TCRBD02-01	TCRBJ01-04*01
VIT_09_PBMCs	3.51247e+12	2	CASREGSRAFF	ACTCTGAAGATCCGGTCCACAAAGCTGGAGGACTCAGCCATGTACTTCTGTGCCAGCAGGGAAGGGAGTCGCGCTTTCTTTGGACAA	TCRBV02-01*01	TCRBD02-01*02	TCRBJ01-01*01
VIT_09_PBMCs	3.51247e+12	2	CSVLQGNTIYF	ACTCTGACTGTGAGCAACATGAGCCCTGAAGACAGCAGCATATATCTCTGCAGCGTTCTACAGGGAAACACCATATATTTTGGAGAG	TCRBV29-01*01	TCRBD01-01*01	TCRBJ01-03*01
VIT_09_PBMCs	3.51247e+12	2	CASSQSNQPQHF	CTTCACATCAATTCCCTGGAGCTTGGTGACTCTGCTGTGTATTTCTGTGCCAGCAGCCAATCAAATCAGCCCCAGCATTTTGGTGAT	TCRBV03	TCRBD01-01*01	TCRBJ01-05*01
VIT_09_PBMCs	3.51247e+12	2	CASRGTGTFTNTEAFF	TCCGCCAGCACCAACCAGACATCTATGTACCTCTGTGCCAGCAGAGGGACAGGAACTTTTACGAACACTGAAGCTTTCTTTGGACAA	TCRBV28-01*01	TCRBD01-01*01	TCRBJ01-01*01
VIT_09_PBMCs	3.51247e+12	2	CSARDRVNYGYTF	ACAGTGACCAGTGCCCATCCTGAAGACAGCAGCTTCTACATCTGCAGTGCTAGAGATAGAGTTAACTATGGCTACACCTTCGGTTCG	TCRBV20	TCRBD02-01	TCRBJ01-02*01
VIT_09_PBMCs	3.51247e+12	2	CSASKYRAYSNQPQHF	AGTGCCCATCCTGAAGACAGCAGCTTCTACATCTGCAGTGCTAGTAAATACAGGGCATATAGCAATCAGCCCCAGCATTTTGGTGAT	TCRBV20	TCRBD01-01*01	TCRBJ01-05*01
VIT_09_PBMCs	3.51247e+12	2	CASSPTPAGTEAFF	ATCAATTCCCTGGAGCTTGGTGACTCTGCTGTGTATTTCTGTGCCAGCAGCCCCACACCGGCAGGTACTGAAGCTTTCTTTGGACAA	TCRBV03	TCRBD01-01*01	TCRBJ01-01*01
VIT_09_PBMCs	3.51247e+12	2	CASSLQGLNTEAFF	GTGACATCGGCCCAAAAGAACCCGACAGCTTTCTATCTCTGTGCCAGTAGTCTACAGGGTCTGAACACTGAAGCTTTCTTTGGACAA	TCRBV19-01	TCRBD01-01*01	TCRBJ01-01*01
VIT_09_PBMCs	3.51247e+12	2	CASSVYLNTEAFF	AAGATCCGGTCCACAAAGCTGGAGGACTCAGCCATGTACTTCTGTGCCAGCAGTGTATACCTGAACACTGAAGCTTTCTTTGGACAA	TCRBV02-01*01	unknown	TCRBJ01-01*01
VIT_09_PBMCs	3.51247e+12	2	CASSQDRREAFF	CTTCACATCAATTCCCTGGAGCTTGGTGACTCTGCTGTGTATTTCTGTGCCAGCAGCCAAGATCGCCGGGAAGCTTTCTTTGGACAA	TCRBV03	TCRBD02-01	TCRBJ01-01*01
VIT_09_PBMCs	3.51247e+12	2	CASSLGYDRRNTEAFF	CCCTCAGAACCCAGGGACTCAGCTGTGTACTTCTGTGCCAGCAGTTTAGGCTACGACAGAAGGAACACTGAAGCTTTCTTTGGACAA	TCRBV12	TCRBD01-01*01	TCRBJ01-01*01
VIT_09_PBMCs	3.51247e+12	2	CAWTGNSNQPQHF	AGTTCTAAGAAGCTCCTTCTCAGTGACTCTGGCTTCTATCTCTGTGCCTGGACGGGTAATAGCAATCAGCCCCAGCATTTTGGTGAT	TCRBV30-01*01	TCRBD02-01	TCRBJ01-05*01
VIT_09_PBMCs	3.51247e+12	2	CASSLGGNTIYF	CTGATTCTGGAGTCCGCCAGCACCAACCAGACATCTATGTACCTCTGTGCCAGCAGTTTAGGTGGAAACACCATATATTTTGGAGAG	TCRBV28-01*01	unknown	TCRBJ01-03*01
VIT_09_PBMCs	3.51247e+12	2	CASSGQGLGNTIYF	CTGCTGTCGGCTGCTCCCTCCCAGACATCTGTGTACTTCTGTGCCAGCAGTGGACAGGGCTTAGGAAACACCATATATTTTGGAGAG	TCRBV06-05*01	TCRBD01-01*01	TCRBJ01-03*01
VIT_09_PBMCs	3.51247e+12	2	CASRLTGFGRNTIYF	GAGTTGGCTGCTCCCTCCCAGACATCTGTGTACTTCTGTGCCAGCAGACTCACCGGGTTCGGTAGAAACACCATATATTTTGGAGAG	TCRBV06-06	TCRBD02-01	TCRBJ01-03*01
VIT_09_PBMCs	3.51247e+12	2	CASSWDGDQPQHF	AAGATCCAGCCCTCAGAACCCAGGGACTCAGCTGTGTACTTCTGTGCCAGCAGTTGGGACGGCGATCAGCCCCAGCATTTTGGTGAT	TCRBV12	unknown	TCRBJ01-05*01
VIT_09_PBMCs	3.51247e+12	2	CSAGGNTNEKLFF	ACAGTGACCAGTGCCCATCCTGAAGACAGCAGCTTCTACATCTGCAGTGCTGGAGGGAATACTAATGAAAAACTGTTTTTTGGCAGT	TCRBV20	unknown	TCRBJ01-04*01
VIT_09_PBMCs	3.51247e+12	2	CASSQSGRNTEAFF	ATCAATTCCCTGGAGCTTGGTGACTCTGCTGTGTATTTCTGTGCCAGCAGCCAATCAGGAAGGAACACTGAAGCTTTCTTTGGACAA	TCRBV03	TCRBD01-01*01	TCRBJ01-01*01
VIT_09_PBMCs	3.51247e+12	2	CASSPGWDFVSHTF	ATCAATTCCCTGGAGCTTGGTGACTCTGCTGTGTATTTCTGTGCCAGCAGCCCAGGGTGGGACTTTGTATCGCACACCTTCGGTTCG	TCRBV03	TCRBD02-01	TCRBJ01-02*01
VIT_09_PBMCs	3.51247e+12	2	CASSLQGPNTEAFF	ATCCAGCCCTCAGAACCCAGGGACTCAGCTGTGTACTTCTGTGCCAGTTCTCTACAGGGGCCCAACACTGAAGCTTTCTTTGGACAA	TCRBV12	TCRBD01-01*01	TCRBJ01-01*01
VIT_09_PBMCs	3.51247e+12	2	CASSGAGVRQPQHF	GTGACATCGGCCCAAAAGAACCCGACAGCTTTCTATCTCTGTGCCAGTAGTGGTGCTGGGGTTCGTCAGCCCCAGCATTTTGGTGAT	TCRBV19-01	unknown	TCRBJ01-05*01
VIT_09_PBMCs	3.51247e+12	2	CASSHGGTNEKLFF	CTGGAGTCTGCCAGGCCCTCACATACCTCTCAGTACCTCTGTGCCAGCAGTCATGGGGGAACTAATGAAAAACTGTTTTTTGGCAGT	TCRBV25-01*01	unknown	TCRBJ01-04*01
VIT_09_PBMCs	3.51247e+12	2	CASSITGSNQPQHF	ATCCAGCCCTCAGAACCCAGGGACTCAGCTGTGTACTTCTGTGCCAGCAGCATCACAGGGTCCAATCAGCCCCAGCATTTTGGTGAT	TCRBV12	TCRBD01-01*01	TCRBJ01-05*01
VIT_09_PBMCs	3.51247e+12	2	CASSLEGSQPQHF	AAGATCCAGCCCTCAGAACCCAGGGACTCAGCTGTGTACTTCTGTGCCAGCAGTTTAGAAGGTAGTCAGCCCCAGCATTTTGGTGAT	TCRBV12	unknown	TCRBJ01-05*01
VIT_09_PBMCs	3.51247e+12	2	CASSYRGANTEAFF	ATCCAGCCCTCAGAACCCAGGGACTCAGCTGTGTACTTCTGTGCCAGCAGTTACAGGGGTGCCAACACTGAAGCTTTCTTTGGACAA	TCRBV12	TCRBD01-01*01	TCRBJ01-01*01
VIT_09_PBMCs	3.51247e+12	2	CASRPRQGRNEKLFF	CAGCCCTCAGAACCCAGGGACTCAGCTGTGTACTTCTGTGCCAGCAGACCCAGACAGGGCCGTAATGAAAAACTGTTTTTTGGCAGT	TCRBV12	TCRBD01-01*01	TCRBJ01-04*01
VIT_09_PBMCs	3.51247e+12	2	CASSLGRESGNTIYF	AATTCCCTGGAGCTTGGTGACTCTGCTGTGTATTTCTGTGCCAGCAGCTTGGGACGGGAGTCTGGAAACACCATATATTTTGGAGAG	TCRBV03	TCRBD02-01*02	TCRBJ01-03*01
VIT_09_PBMCs	3.51247e+12	2	CASSSDSESNQPQHF	CAGCCCTCAGAACCCAGGGACTCAGCTGTGTACTTCTGTGCCAGCAGTTCGGACTCAGAAAGTAATCAGCCCCAGCATTTTGGTGAT	TCRBV12	TCRBD02-01	TCRBJ01-05*01
VIT_09_PBMCs	3.51247e+12	2	CASRRQGSGNQPQHF	CGGTCCACAAAGCTGGAGGACTCAGCCATGTACTTCTGTGCCAGCAGGAGACAGGGGAGCGGCAATCAGCCCCAGCATTTTGGTGAT	TCRBV02-01*01	TCRBD01-01*01	TCRBJ01-05*01
VIT_09_PBMCs	3.51247e+12	2	CASSADRAYQPQHF	ATCAATTCCCTGGAGCTTGGTGACTCTGCTGTGTATTTCTGTGCCAGCAGTGCGGACAGGGCCTATCAGCCCCAGCATTTTGGTGAT	TCRBV03	TCRBD01-01*01	TCRBJ01-05*01
VIT_09_PBMCs	3.51247e+12	2	CSANIPGTARNTIYF	ACCAGTGCCCATCCTGAAGACAGCAGCTTCTACATCTGCAGTGCAAACATTCCCGGGACAGCCAGAAACACCATATATTTTGGAGAG	TCRBV20	TCRBD01-01*01	TCRBJ01-03*01
VIT_09_PBMCs	3.51247e+12	2	CASTKQQNQPQHF	GGGTTGGAGTCGGCTGCTCCCTCCCAAACATCTGTGTACTTCTGTGCCAGCACCAAACAACAGAATCAGCCCCAGCATTTTGGTGAT	TCRBV06	TCRBD01-01*01	TCRBJ01-05*01
VIT_09_PBMCs	3.51247e+12	2	CASSQGFSSYNSPLHF	TCCCTGGAGCTTGGTGACTCTGCTGTGTATTTCTGTGCCAGCAGCCAAGGGTTTAGTTCCTATAATTCACCCCTCCACTTTGGGAAC	TCRBV03	TCRBD02-01	TCRBJ01-06*01
VIT_09_PBMCs	3.51247e+12	2	CASSFMGNTIYF	CTGAATGTGAACGCCTTGGAGCTGGACGACTCGGCCCTGTATCTCTGTGCCAGCAGCTTTATGGGAAACACCATATATTTTGGAGAG	TCRBV05-04*01	TCRBD02-01	TCRBJ01-03*01
VIT_09_PBMCs	3.51247e+12	2	CSAGQNTEAFF	ACTCTGACAGTGACCAGTGCCCATCCTGAAGACAGCAGCTTCTACATCTGCAGTGCTGGACAGAACACTGAAGCTTTCTTTGGACAA	TCRBV20-01*01	TCRBD01-01*01	TCRBJ01-01*01
VIT_09_PBMCs	3.51247e+12	2	CASSPDRNQPQHF	CACATCAATTCCCTGGAGCTTGGTGACTCTGCTGTGTATTTCTGTGCCAGCAGCCCGGATCGCAATCAGCCCCAGCATTTTGGTGAT	TCRBV03	unknown	TCRBJ01-05*01
VIT_09_PBMCs	3.51247e+12	2	CSAAVDSGNTIYF	ACAGTGACCAGTGCCCATCCTGAAGACAGCAGCTTCTACATCTGCAGTGCTGCGGTAGACTCTGGAAACACCATATATTTTGGAGAG	TCRBV20	TCRBD02-01	TCRBJ01-03*01
VIT_09_PBMCs	3.51247e+12	2	CASSQDYYSNQPQHF	GAGTCGCCCAGCCCCAACCAGACCTCTCTGTACTTCTGTGCCAGCAGCCAAGATTATTATAGCAATCAGCCCCAGCATTTTGGTGAT	TCRBV27-01*01	unknown	TCRBJ01-05*01
VIT_09_PBMCs	3.51247e+12	2	CASSPSEGNTEAFF	GTGACATCGGCCCAAAAGAACCCGACAGCTTTCTATCTCTGTGCCAGTAGCCCCAGCGAGGGGAACACTGAAGCTTTCTTTGGACAA	TCRBV19-01	TCRBD02-01*02	TCRBJ01-01*01
VIT_09_PBMCs	3.51247e+12	2	CASGGGTAKSSQPQHF	CCCTCAGAACCCAGGGACTCAGCTGTGTATTTTTGTGCTAGTGGAGGAGGGACAGCTAAATCGTCTCAGCCCCAGCATTTTGGTGAT	TCRBV12-05*01	TCRBD01-01*01	TCRBJ01-05*01
VIT_09_PBMCs	3.51247e+12	2	CASTRGPGKNTEAFF	ACATCGGCCCAAAAGAACCCGACAGCTTTCTATCTCTGTGCCAGTACACGCGGGCCAGGGAAGAACACTGAAGCTTTCTTTGGACAA	TCRBV19-01	unknown	TCRBJ01-01*01
VIT_09_PBMCs	3.51247e+12	2	CASKMGWTDPEAFF	CAGGAGTCCGCCAGCACCAACCAGACATCTATGTACCTCTGTGCCAGCAAAATGGGCTGGACAGATCCAGAAGCTTTCTTTGGACAA	TCRBV28-01*01	TCRBD01-01*01	TCRBJ01-01*01
VIT_09_PBMCs	3.51247e+12	2	CASSEDLRNQPQHF	CTGAGCTCTCTGGAGCTGGGGGACTCAGCTTTGTATTTCTGTGCCAGCAGCGAGGACCTGAGAAATCAGCCCCAGCATTTTGGTGAT	TCRBV09-01	unknown	TCRBJ01-05*01
VIT_09_PBMCs	3.51247e+12	2	CAWRGQLNTEAFF	AGTTCTAAGAAGCTCCTTCTCAGTGACTCTGGCTTCTATCTCTGTGCCTGGAGGGGACAGCTGAACACTGAAGCTTTCTTTGGACAA	TCRBV30-01*01	TCRBD01-01*01	TCRBJ01-01*01
VIT_09_PBMCs	3.51247e+12	2	CASSSNRGDYGYTF	CTGGAGTCCGCCAGCACCAACCAGACATCTATGTACCTCTGTGCCAGCAGTAGTAATAGGGGTGATTATGGCTACACCTTCGGTTCG	TCRBV28-01*01	TCRBD01-01*01	TCRBJ01-02*01
VIT_09_PBMCs	3.51247e+12	2	CSARRQLMNTEAFF	GTGACCAGTGCCCATCCTGAAGACAGCAGCTTCTACATCTGCAGTGCTAGAAGACAGCTCATGAACACTGAAGCTTTCTTTGGACAA	TCRBV20	TCRBD01-01*01	TCRBJ01-01*01
VIT_09_PBMCs	3.51247e+12	2	CAFSQGTSGNTIYF	TCTAAGAAGCTCCTTCTCAGTGACTCTGGCTTCTATCTCTGTGCATTCTCCCAGGGGACCTCTGGAAACACCATATATTTTGGAGAG	TCRBV30-01*01	TCRBD01-01*01	TCRBJ01-03*01
VIT_09_PBMCs	3.51247e+12	2	CASKKFPGTNQPQHF	GAGTCGCCCAGCCCCAACCAGACCTCTCTGTACTTCTGTGCCAGCAAAAAGTTCCCCGGGACAAATCAGCCCCAGCATTTTGGTGAT	TCRBV27-01*01	TCRBD01-01*01	TCRBJ01-05*01
VIT_09_PBMCs	3.51247e+12	2	CASSLDRLTNEKLFF	CAGCCCTCAGAACCCAGGGACTCAGCTGTGTACTTCTGTGCCAGCAGCTTAGACAGGTTGACTAATGAAAAACTGTTTTTTGGCAGT	TCRBV12	TCRBD01-01*01	TCRBJ01-04*01
VIT_09_PBMCs	3.51247e+12	2	CASSRQGLFYGYTF	CTCCGGTCCACAAAGCTGGAGGACTCAGCCATGTACTTCTGTGCCAGCAGCAGACAGGGATTATTTTATGGCTACACCTTCGGTTCG	TCRBV02-01*01	TCRBD01-01*01	TCRBJ01-02*01
VIT_09_PBMCs	3.51247e+12	2	CASSPNYSNQPQHF	ATCCAGCCCTCAGAACCCAGGGACTCAGCTGTGTACTTCTGTGCCAGCAGCCCGAATTATAGCAATCAGCCCCAGCATTTTGGTGAT	TCRBV12	unknown	TCRBJ01-05*01
VIT_09_PBMCs	3.51247e+12	2	CAWGRSYNSPLHF	AGTTCTAAGAAGCTCCTTCTCAGTGACTCTGGCTTCTATCTCTGTGCCTGGGGTCGGAGTTATAATTCACCCCTCCACTTTGGGAAC	TCRBV30-01*01	TCRBD02-01*02	TCRBJ01-06*01
VIT_09_PBMCs	3.51247e+12	2	CASSIQGYSNQPQHF	AACGCCTTGGAGCTGGAGGACTCGGCCCTGTATCTCTGTGCCAGCAGCATACAGGGTTATAGCAATCAGCCCCAGCATTTTGGTGAT	TCRBV05-08*01	TCRBD01-01*01	TCRBJ01-05*01
VIT_09_PBMCs	3.51247e+12	2	CASSSRLKTYNSPLHF	TCGCCCAGCCCCAACCAGACCTCTCTGTACTTCTGTGCCAGCAGTTCTAGGTTGAAGACCTATAATTCACCCCTCCACTTTGGGAAC	TCRBV27-01*01	TCRBD02-01	TCRBJ01-06*01
VIT_09_PBMCs	3.51247e+12	2	CSGISGAITEAFF	ACAGTGACCAGTGCCCATCCTGAAGACAGCAGCTTCTACATCTGCAGTGGGATCAGTGGGGCTATCACTGAAGCTTTCTTTGGACAA	TCRBV20	TCRBD01-01*01	TCRBJ01-01*01
VIT_09_PBMCs	3.51247e+12	2	CASSHLSAAEAFF	CACATCAATTCCCTGGAGCTTGGTGACTCTGCTGTGTATTTCTGTGCCAGCAGCCATCTAAGTGCCGCTGAAGCTTTCTTTGGACAA	TCRBV03	TCRBD02-01	TCRBJ01-01*01
VIT_09_PBMCs	3.51247e+12	2	CSVKGQGNTEAFF	ACTGTGAGCAACATGAGCCCTGAAGACAGCAGCATATATCTCTGCAGCGTTAAGGGACAGGGGAACACTGAAGCTTTCTTTGGACAA	TCRBV29-01*01	TCRBD01-01*01	TCRBJ01-01*01
VIT_09_PBMCs	3.51247e+12	2	CASSLENPPQHF	CTGAAGATCCAGCCCTCAGAACCCAGGGACTCAGCTGTGTACTTCTGTGCCAGCAGTTTAGAAAACCCGCCCCAGCATTTTGGTGAT	TCRBV12	unknown	TCRBJ01-05*01
VIT_09_PBMCs	3.51247e+12	2	CSASRGKNTEAFF	ACAGTGACCAGTGCCCATCCTGAAGACAGCAGCTTCTACATCTGCAGTGCCAGCAGGGGGAAGAACACTGAAGCTTTCTTTGGACAA	TCRBV20	TCRBD01-01*01	TCRBJ01-01*01
VIT_09_PBMCs	3.51247e+12	2	CAWSVQGYQPQHF	AGTTCTAAGAAGCTCCTTCTCAGTGACTCTGGCTTCTATCTCTGTGCCTGGAGTGTACAGGGCTATCAGCCCCAGCATTTTGGTGAT	TCRBV30-01*01	TCRBD01-01*01	TCRBJ01-05*01
VIT_09_PBMCs	3.51247e+12	2	CASSPLGTGGYTF	CACATCAATTCCCTGGAGCTTGGTGACTCTGCTGTGTATTTCTGTGCCAGCAGCCCCCTAGGGACGGGAGGCTACACCTTCGGTTCG	TCRBV03	unknown	TCRBJ01-02*01
VIT_09_PBMCs	3.51247e+12	2	CASSEPLNTEAFF	GGGTTGGAGTCGGCTGCTCCCTCCCAAACATCTGTGTACTTCTGTGCCAGCAGTGAACCTCTTAACACTGAAGCTTTCTTTGGACAA	TCRBV06	unknown	TCRBJ01-01*01
VIT_09_PBMCs	3.51247e+12	2	CASSSQGKGQPQHF	ATCCGGTCCACAAAGCTGGAGGACTCAGCCATGTACTTCTGTGCCAGCAGTTCACAGGGTAAGGGTCAGCCCCAGCATTTTGGTGAT	TCRBV02-01*01	TCRBD01-01*01	TCRBJ01-05*01
VIT_09_PBMCs	3.51247e+12	2	CASTKLDNQPQHF	GGGTTGGAGTCGGCTGCTCCCTCCCAAACATCTGTGTACTTCTGTGCCAGCACCAAGCTGGACAATCAGCCCCAGCATTTTGGTGAT	TCRBV06	unknown	TCRBJ01-05*01
VIT_09_PBMCs	3.51247e+12	2	CASLVRQGTTEAFF	ATCCAGCCCTCAGAACCCAGGGACTCAGCTGTGTACTTCTGTGCCAGCCTTGTCCGACAGGGGACCACTGAAGCTTTCTTTGGACAA	TCRBV12	TCRBD01-01*01	TCRBJ01-01*01
VIT_09_PBMCs	3.51247e+12	2	CASSYSKGSFQPQHF	GAGTCGGCTGCTCCCTCCCAAACATCTGTGTACTTCTGTGCCAGCAGTTACTCGAAGGGGTCGTTCCAGCCCCAGCATTTTGGTGAT	TCRBV06	TCRBD01-01*01	TCRBJ01-05*01
VIT_09_PBMCs	3.51247e+12	2	CSASEGSQPQHF	CTGACAGTGACCAGTGCCCATCCTGAAGACAGCAGCTTCTACATCTGCAGTGCTAGTGAGGGTTCTCAGCCCCAGCATTTTGGTGAT	TCRBV20	TCRBD02-01*02	TCRBJ01-05*01
VIT_09_PBMCs	3.51247e+12	2	CASSSIRDRNTIYF	CTGGAGTCGCCCAGCCCCAACCAGACCTCTCTGTACTTCTGTGCCAGCAGTTCTATCAGAGACCGAAACACCATATATTTTGGAGAG	TCRBV27-01*01	unknown	TCRBJ01-03*01
VIT_09_PBMCs	3.51247e+12	2	CASSHRDSGEAFF	CACATCAATTCCCTGGAGCTTGGTGACTCTGCTGTGTATTTCTGTGCCAGCAGCCATCGGGATTCCGGTGAAGCTTTCTTTGGACAA	TCRBV03	TCRBD02-01*02	TCRBJ01-01*01
VIT_09_PBMCs	3.51247e+12	2	CASSQEGRNIFNYGYTF	CTGGAGCTTGGTGACTCTGCTGTGTATTTCTGTGCCAGCAGCCAGGAAGGACGGAACATTTTTAACTATGGCTACACCTTCGGTTCG	TCRBV03	unknown	TCRBJ01-02*01
VIT_09_PBMCs	3.51247e+12	2	CASSPRRGATNEKLFF	TCCCTGGAGCTTGGTGACTCTGCTGTGTATTTCTGTGCCAGCAGCCCCCGACGGGGCGCAACTAATGAAAAACTGTTTTTTGGCAGT	TCRBV03	unknown	TCRBJ01-04*01
VIT_09_PBMCs	3.51247e+12	2	CASSLRGSEAFF	CTTCACATCAATTCCCTGGAGCTTGGTGACTCTGCTGTGTATTTCTGTGCCAGCAGCCTCAGGGGATCTGAAGCTTTCTTTGGACAA	TCRBV03	TCRBD01-01*01	TCRBJ01-01*01
VIT_09_PBMCs	3.51247e+12	2	CASSHLGNEQFF	CTTCACATCAATTCCCTGGAGCTTGGTGACTCTGCTGTGTATTTCTGTGCCAGCAGCCATTTAGGGAATGAGCAGTTCTTCGGGCCA	TCRBV03	unknown	TCRBJ02-01*01
VIT_09_PBMCs	3.51247e+12	2	CASRRTGINTEAFF	TTGGAGTCGGCTGCTCCCTCCCAAACATCTGTGTACTTCTGTGCCAGCAGGAGGACAGGTATAAACACTGAAGCTTTCTTTGGACAA	TCRBV06	TCRBD01-01*01	TCRBJ01-01*01
VIT_09_PBMCs	3.51247e+12	2	CASTLHMNTEAFF	CACATCAATTCCCTGGAGCTTGGTGACTCTGCTGTGTATTTCTGTGCCAGCACTCTACACATGAACACTGAAGCTTTCTTTGGACAA	TCRBV03	unknown	TCRBJ01-01*01
VIT_09_PBMCs	3.51247e+12	2	CASSFMGRDTEAFF	CTGGAGTCTGCCAGGCCCTCACATACCTCTCAGTACCTCTGTGCCAGCAGTTTTATGGGAAGGGACACTGAAGCTTTCTTTGGACAA	TCRBV25-01*01	unknown	TCRBJ01-01*01
VIT_09_PBMCs	3.51247e+12	2	CSARDFGPATNEKLFF	AGTGCCCATCCTGAAGACAGCAGCTTCTACATCTGCAGTGCTAGAGACTTCGGACCTGCAACTAATGAAAAACTGTTTTTTGGCAGT	TCRBV20	unknown	TCRBJ01-04*01
VIT_09_PBMCs	3.51247e+12	2	CASSLYRESFSGNTIYF	TTGGAGCTGGACGACTCGGCCCTGTATCTCTGTGCCAGCAGCTTGTACAGGGAGTCGTTCTCTGGAAACACCATATATTTTGGAGAG	TCRBV05-04*01	TCRBD01-01*01	TCRBJ01-03*01
VIT_09_PBMCs	3.51247e+12	2	CASSLSGFYNQPQHF	CAGCCTGCAAAGCTTGAGGACTCGGCCGTGTATCTCTGTGCCAGCAGCTTATCAGGGTTTTACAATCAGCCCCAGCATTTTGGTGAT	TCRBV11-02*02	TCRBD01-01*01	TCRBJ01-05*01
VIT_09_PBMCs	3.51247e+12	2	CASSIPSRPEKLFF	CTGGAGTCCGCCAGCACCAACCAGACATCTATGTACCTCTGTGCCAGCAGTATACCGTCACGGCCTGAAAAACTGTTTTTTGGCAGT	TCRBV28-01*01	unknown	TCRBJ01-04*01
VIT_09_PBMCs	3.51247e+12	2	CASSKDRDQPQHF	ACTGTGACATCGGCCCAAAAGAACCCGACAGCTTTCTATCTCTGTGCCAGTAGTAAGGACCGAGATCAGCCCCAGCATTTTGGTGAT	TCRBV19-01	unknown	TCRBJ01-05*01
VIT_09_PBMCs	3.51247e+12	2	CASSHLGTEAFF	CTTCACATCAATTCCCTGGAGCTTGGTGACTCTGCTGTGTATTTCTGTGCCAGCAGCCATTTGGGCACTGAAGCTTTCTTTGGACAA	TCRBV03	unknown	TCRBJ01-01*01
VIT_09_PBMCs	3.51247e+12	2	CSARSDTYSNQPQHF	ACCAGTGCCCATCCTGAAGACAGCAGCTTCTACATCTGCAGTGCTAGATCCGACACTTATAGCAATCAGCCCCAGCATTTTGGTGAT	TCRBV20	TCRBD01-01*01	TCRBJ01-05*01
VIT_09_PBMCs	3.51247e+12	2	CASDNLRLFGYTF	GGGTTGGAGTCGGCTGCTCCCTCCCAAACATCTGTGTACTTCTGTGCCAGTGATAACCTGAGGTTGTTCGGCTACACCTTCGGTTCG	TCRBV06	TCRBD02-01*02	TCRBJ01-02*01
VIT_09_PBMCs	3.51247e+12	2	CSARVRHTDQPQHF	GTGACCAGTGCCCATCCTGAAGACAGCAGCTTCTACATCTGCAGTGCTAGAGTCAGACATACTGACCAGCCCCAGCATTTTGGTGAT	TCRBV20	TCRBD01-01*01	TCRBJ01-05*01
VIT_09_PBMCs	3.51247e+12	2	CSVEARNYGYTF	CTGACTGTGAGCAACATGAGCCCTGAAGACAGCAGCATATATCTCTGCAGCGTTGAAGCCAGGAACTATGGCTACACCTTCGGTTCG	TCRBV29-01*01	TCRBD01-01*01	TCRBJ01-02*01
VIT_09_PBMCs	3.51247e+12	2	CSARDWENTEAFF	ACTGTGAGCAACATGAGCCCTGAAGACAGCAGCATATATCTCTGCAGCGCCCGTGACTGGGAGAACACTGAAGCTTTCTTTGGACAA	TCRBV29-01*01	unknown	TCRBJ01-01*01
VIT_09_PBMCs	3.51247e+12	2	CASSFDTQEAFF	CTGAATGTGAACGCCTTGTTGCTGGGGGACTCGGCCCTGTATCTCTGTGCCAGCAGCTTCGACACTCAAGAAGCTTTCTTTGGACAA	TCRBV05-05*01	TCRBD01-01*01	TCRBJ01-01*01
VIT_09_PBMCs	3.51247e+12	2	CASSEDTEAFF	TCCCTGATTCTGGAGTCCGCCAGCACCAACCAGACATCTATGTACCTCTGTGCCAGCAGTGAGGACACTGAAGCTTTCTTTGGACAA	TCRBV28-01*01	TCRBD02-01*02	TCRBJ01-01*01
VIT_09_PBMCs	3.51247e+12	2	CASSPPGGNTEAFF	GTGACATCGGCCCAAAAGAACCCGACAGCTTTCTATCTCTGTGCCAGTAGCCCACCAGGGGGGAACACTGAAGCTTTCTTTGGACAA	TCRBV19-01	TCRBD01-01*01	TCRBJ01-01*01
VIT_09_PBMCs	3.51247e+12	2	CASSLAAEKLFF	CTGAATGTGAACGCCTTGTTGCTGGGGGACTCGGCCCTGTATCTCTGTGCCAGCAGCTTGGCAGCAGAAAAACTGTTTTTTGGCAGT	TCRBV05-05*01	unknown	TCRBJ01-04*01
VIT_09_PBMCs	3.51247e+12	2	CASSQSGEKLFF	CTGAAGGTGCAGCCTGCAGAACTGGAGGATTCTGGAGTTTATTTCTGTGCCAGCAGCCAATCAGGGGAAAAACTGTTTTTTGGCAGT	TCRBV14-01*01	TCRBD01-01*01	TCRBJ01-04*01
VIT_09_PBMCs	3.51247e+12	2	CSARDRTVEKLFF	ACAGTGACCAGTGCCCATCCTGAAGACAGCAGCTTCTACATCTGCAGTGCTAGAGATCGAACGGTTGAAAAACTGTTTTTTGGCAGT	TCRBV20	TCRBD02-01	TCRBJ01-04*01
VIT_09_PBMCs	3.51247e+12	2	CASSFPSSGNTIYF	GTGAACGCCTTGTTGCTGGGGGACTCGGCCCTGTATCTCTGTGCCAGCAGCTTCCCGAGCTCTGGAAACACCATATATTTTGGAGAG	TCRBV05-05*01	TCRBD02-01*02	TCRBJ01-03*01
VIT_09_PBMCs	3.51247e+12	2	CASSVGGGDQPQHF	ATCCGGTCCACAAAGCTGGAGGACTCAGCCATGTACTTCTGTGCCAGCAGTGTTGGGGGCGGGGATCAGCCCCAGCATTTTGGTGAT	TCRBV02-01*01	unknown	TCRBJ01-05*01
VIT_09_PBMCs	3.51247e+12	2	CASSQPINTRTGNYGYTF	GAGCTTGGTGACTCTGCTGTGTATTTCTGTGCCAGCAGCCAACCTATTAACACCAGGACAGGGAACTATGGCTACACCTTCGGTTCG	TCRBV03	TCRBD01-01*01	TCRBJ01-02*01
VIT_09_PBMCs	3.51247e+12	2	CASRVNTEAFF	TCGCTCAGGCTGGAGTCGGCTGCTCCCTCCCAGACATCTGTGTACTTCTGTGCCAGCAGGGTGAACACTGAAGCTTTCTTTGGACAA	TCRBV06-01*01	unknown	TCRBJ01-01*01
VIT_09_PBMCs	3.51247e+12	2	CASRGPGNTIYF	CTTCACATCAATTCCCTGGAGCTTGGTGACTCTGCTGTGTATTTCTGTGCCAGCAGGGGGCCTGGAAACACCATATATTTTGGAGAG	TCRBV03	TCRBD01-01*01	TCRBJ01-03*01
VIT_09_PBMCs	3.51247e+12	2	CSARVGGEGEKLFF	GTGACCAGTGCCCATCCTGAAGACAGCAGCTTCTACATCTGCAGTGCTAGAGTAGGGGGGGAAGGTGAAAAACTGTTTTTTGGCAGT	TCRBV20	TCRBD02-01*01	TCRBJ01-04*01
VIT_09_PBMCs	3.51247e+12	2	CSVSFGIRRSNEKLFF	AACATGAGCCCTGAAGACAGCAGCATATATCTCTGCAGCGTCTCATTTGGGATTCGCAGATCTAATGAAAAACTGTTTTTTGGCAGT	TCRBV29-01*01	unknown	TCRBJ01-04*01
VIT_09_PBMCs	3.51247e+12	2	CSVTAGATNEKLFF	GTGACCAGTGCCCATCCTGAAGACAGCAGCTTCTACATCTGCAGTGTGACTGCAGGGGCAACTAATGAAAAACTGTTTTTTGGCAGT	TCRBV20	TCRBD01-01*01	TCRBJ01-04*01
VIT_09_PBMCs	3.51247e+12	2	CASNPLGRGRAFF	ATCCTGGAGTCGCCCAGCCCCAACCAGACCTCTCTGTACTTCTGTGCCAGCAACCCACTAGGGAGAGGACGAGCTTTCTTTGGACAA	TCRBV27-01*01	TCRBD02-01	TCRBJ01-01*01
VIT_09_PBMCs	3.51247e+12	2	CASSRDNRLVDGYTF	AATTCCCTGGAGCTTGGTGACTCTGCTGTGTATTTCTGTGCCAGCAGCCGGGACAATCGACTAGTTGATGGCTACACCTTCGGTTCG	TCRBV03	unknown	TCRBJ01-02*01
VIT_09_PBMCs	3.51247e+12	2	CASSSEPSSPNF	CTGATTCTGGAGTCCGCCAGCACCAACCAGACATCTATGTACCTCTGTGCCAGCAGCTCAGAACCATCAAGCCCTAATTTTGGACAA	TCRBV28-01*01	unknown	TCRBJ01-01*01
VIT_09_PBMCs	3.51247e+12	2	CASSYDRGTEAFF	AAGATCCAGCCCTCAGAACCCAGGGACTCAGCTGTGTACTTCTGTGCCAGCAGTTATGACAGGGGGACTGAAGCTTTCTTTGGACAA	TCRBV12	TCRBD01-01*01	TCRBJ01-01*01
VIT_09_PBMCs	3.51247e+12	2	CASSRGQNYTF	ACTCTGAAGATCCAGCCCTCAGAACCCAGGGACTCAGCTGTGTACTTCTGTGCCAGCAGTAGGGGACAGAACTACACCTTCGGTTCG	TCRBV12	TCRBD01-01*01	TCRBJ01-02*01
VIT_09_PBMCs	3.51247e+12	2	CASIPEVIVGYGYTF	GAGTCCGCCAGCACCAACCAGACATCTATGTACCTCTGTGCCAGCATCCCGGAAGTTATTGTAGGCTATGGCTACACCTTCGGTTCG	TCRBV28-01*01	unknown	TCRBJ01-02*01
VIT_09_PBMCs	3.51247e+12	2	CASSQSPPGNTIYF	GTGCAGCCTGCAGAACTGGAGGATTCTGGAGTTTATTTCTGTGCCAGCAGCCAAAGCCCTCCAGGAAACACCATATATTTTGGAGAG	TCRBV14-01*01	TCRBD02-01	TCRBJ01-03*01
VIT_09_PBMCs	3.51247e+12	2	CASREDREAGNTIYF	CAGCCCTCAGAACCCAGGGACTCAGCTGTGTACTTCTGTGCCAGCAGGGAGGACAGGGAGGCCGGAAACACCATATATTTTGGAGAG	TCRBV12	TCRBD01-01*01	TCRBJ01-03*01
VIT_09_PBMCs	3.51247e+12	2	CASSSGFTEAFF	CTGAAGATCCGGTCCACAAAGCTGGAGGACTCAGCCATGTACTTCTGTGCCAGCAGCTCGGGGTTCACTGAAGCTTTCTTTGGACAA	TCRBV02-01*01	TCRBD02-01*01	TCRBJ01-01*01
VIT_09_PBMCs	3.51247e+12	2	CASSQKGSWQPQHF	ATCAATTCCCTGGAGCTTGGTGACTCTGCTGTGTATTTCTGTGCCAGCAGCCAGAAGGGTTCTTGGCAGCCCCAGCATTTTGGTGAT	TCRBV03	unknown	TCRBJ01-05*01
VIT_09_PBMCs	3.51247e+12	2	CASSDERNQPQHF	AGGCTGGAGTCGGCTGCTCCCTCCCAGACATCTGTGTACTTCTGTGCCAGCAGTGATGAAAGGAATCAGCCCCAGCATTTTGGTGAT	TCRBV06-01*01	unknown	TCRBJ01-05*01
VIT_09_PBMCs	3.51247e+12	2	CASSERGNTIYF	CTCAGGCTGGAGTCGGCTGCTCCCTCCCAGACATCTGTGTACTTCTGTGCCAGCAGTGAAAGGGGAAACACCATATATTTTGGAGAG	TCRBV06-01*01	unknown	TCRBJ01-03*01
VIT_09_PBMCs	3.51247e+12	2	CASSSIIFYEQYF	CACATCAATTCCCTGGAGCTTGGTGACTCTGCTGTGTATTTCTGTGCCAGCAGCTCAATAATTTTTTACGAGCAGTACTTCGGGCCG	TCRBV03	unknown	TCRBJ02-07*01
VIT_09_PBMCs	3.51247e+12	2	CASSWEGSQPQHF	GGGTTGGAGTCGGCTGCTCCCTCCCAAACATCTGTGTACTTCTGTGCCAGCTCTTGGGAAGGAAGTCAGCCCCAGCATTTTGGTGAT	TCRBV06	unknown	TCRBJ01-05*01
VIT_09_PBMCs	3.51247e+12	2	CSARGFRTAVNTEAFF	AGTGCCCATCCTGAAGACAGCAGCTTCTACATCTGCAGTGCTAGAGGGTTCAGGACAGCGGTGAACACTGAAGCTTTCTTTGGACAA	TCRBV20	TCRBD01-01*01	TCRBJ01-01*01
VIT_09_PBMCs	3.51247e+12	2	CASSIDQKGHYGYTF	ACATCGGCCCAAAAGAACCCGACAGCTTTCTATCTCTGTGCCAGTAGTATAGATCAAAAGGGGCACTATGGCTACACCTTCGGTTCG	TCRBV19-01	TCRBD01-01*01	TCRBJ01-02*01
VIT_09_PBMCs	3.51247e+12	2	CSVGQRTGELFF	CTGACTGTGAGCAACATGAGCCCTGAAGACAGCAGCATATATCTCTGCAGCGTAGGACAGAGGACCGGGGAGCTGTTTTTTGGAGAA	TCRBV29-01*01	TCRBD01-01*01	TCRBJ02-02*01
VIT_09_PBMCs	3.51247e+12	2	CATSDSGWNTEAFF	CTAGAGTCTGCCATCCCCAACCAGACAGCTCTTTACTTCTGTGCCACCAGTGATTCCGGGTGGAACACTGAAGCTTTCTTTGGACAA	TCRBV24	TCRBD02-01	TCRBJ01-01*01
VIT_09_PBMCs	3.51247e+12	2	CASSDLVSGGTEAFF	GAGTCAGCTACCCGCTCCCAGACATCTGTGTATTTCTGCGCCAGCAGTGATTTGGTCTCGGGGGGCACTGAAGCTTTCTTTGGACAA	TCRBV10-02*01	TCRBD02-01*01	TCRBJ01-01*01
VIT_09_PBMCs	3.51247e+12	2	CASSYTLEPQHF	CTGAAGATCCGGTCCACAAAGCTGGAGGACTCAGCCATGTACTTCTGTGCCAGCAGTTATACCCTTGAGCCCCAGCATTTTGGTGAT	TCRBV02-01*01	unknown	TCRBJ01-05*01
VIT_09_PBMCs	1.75623e+12	1	CASEKGANTEAFF	AAGATCCGGTCCACAAAGCTGGAGGACTCAGCCATGTACTTCTGTGCCAGCGAAAAGGGGGCGAACACTGAAGCTTTCTTTGGACAA	TCRBV02-01*01	TCRBD01-01*01	TCRBJ01-01*01
VIT_09_PBMCs	1.75623e+12	1	CASSWGQNTEAFF	AAGATCCAGCCTGCAGAGCTTGGGGACTCGGCCATGTATCTCTGTGCCAGCAGCTGGGGACAGAACACTGAAGCTTTCTTTGGACAA	TCRBV11-01*01	TCRBD01-01*01	TCRBJ01-01*01
VIT_09_PBMCs	1.75623e+12	1	CAISERQGAMNTEAFF	TCCGCTACCAGCTCCCAGACATCTGTGTACTTCTGTGCCATCAGTGAGCGGCAGGGGGCGATGAACACTGAAGCTTTCTTTGGACAA	TCRBV10-03*01	TCRBD01-01*01	TCRBJ01-01*01
VIT_09_PBMCs	1.75623e+12	1	CASSQEGLGDSFGYTF	TCCCTGGAGCTTGGTGACTCTGCTGTGTATTTCTGTGCCAGCAGCCAAGAAGGGCTGGGTGATTCGTTTGGCTACACCTTCGGTTCG	TCRBV03	unknown	TCRBJ01-02*01
VIT_09_PBMCs	1.75623e+12	1	CSVIRDREEAFF	CTGACTGTGAGCAACATGAGCCCTGAAGACAGCAGCATATATCTCTGCAGCGTAATCCGGGACAGAGAGGAAGCTTTCTTTGGACAA	TCRBV29-01*01	TCRBD01-01*01	TCRBJ01-01*01
VIT_09_PBMCs	1.75623e+12	1	CASSLDRTNTEAFF	ATCCAGCCCTCAGAACCCAGGGACTCAGCTGTGTACTTCTGTGCCAGCAGTTTGGACAGGACGAACACTGAAGCTTTCTTTGGACAA	TCRBV12	TCRBD01-01*01	TCRBJ01-01*01
VIT_09_PBMCs	1.75623e+12	1	CASSADRGRGNTIYF	AGCTCTCTGGAGCTGGGGGACTCAGCTTTGTATTTCTGTGCCAGCAGCGCTGACAGGGGTCGGGGAAACACCATATATTTTGGAGAG	TCRBV09-01	TCRBD01-01*01	TCRBJ01-03*01
VIT_09_PBMCs	1.75623e+12	1	CASSVDIGGTGNTIYF	TCTCTGGAGCTGGGGGACTCAGCTTTGTATTTCTGTGCCAGCAGCGTAGATATCGGGGGTACGGGAAACACCATATATTTTGGAGAG	TCRBV09-01	TCRBD02-01*01	TCRBJ01-03*01
VIT_09_PBMCs	1.75623e+12	1	CASSEYTANYGYTF	CTGGAGTCTGCCAGGCCCTCACATACCTCTCAGTACCTCTGTGCCAGCAGTGAATACACAGCTAACTATGGCTACACCTTCGGTTCG	TCRBV25-01*01	TCRBD01-01*01	TCRBJ01-02*01
VIT_09_PBMCs	1.75623e+12	1	CASSEQDSNQPQHF	CTGGAGTCGGCTGCTCCCTCCCAGACATCTGTGTACTTCTGTGCCAGCAGTGAACAGGATAGCAATCAGCCCCAGCATTTTGGTGAT	TCRBV06-01*01	TCRBD01-01*01	TCRBJ01-05*01
VIT_09_PBMCs	1.75623e+12	1	CASSSRTVATNEKLFF	TCTGCCAGGCCCTCACATACCTCTCAGTACCTCTGTGCCAGCAGTTCTCGGACAGTTGCAACTAATGAAAAACTGTTTTTTGGCAGT	TCRBV25-01*01	TCRBD01-01*01	TCRBJ01-04*01
VIT_09_PBMCs	1.75623e+12	1	CASSPTGKGYTEAFF	CAGCCTGCAAAGCTTGAGGACTCGGCCGTGTATCTCTGTGCCAGCAGCCCCACTGGTAAGGGCTACACTGAAGCTTTCTTTGGACAA	TCRBV11-02*02	unknown	TCRBJ01-01*01
VIT_09_PBMCs	1.75623e+12	1	CASTSLRQGHDQPQHF	TCGGCTGCTCCCTCCCAAACATCTGTGTACTTCTGTGCCAGCACTTCCCTTCGACAGGGTCACGATCAGCCCCAGCATTTTGGTGAT	TCRBV06	TCRBD01-01*01	TCRBJ01-05*01
VIT_09_PBMCs	1.75623e+12	1	CASSTGGGNTIYF	AACCTGAGCTCTCTGGAGCTGGGGGACTCAGCTTTGTATTTCTGTGCCAGCAGCACGGGGGGTGGAAACACCATATATTTTGGAGAG	TCRBV09-01	TCRBD02-01*01	TCRBJ01-03*01
VIT_09_PBMCs	1.75623e+12	1	CASSPGQGTNEKLFF	CAGCCCTCAGAACCCAGGGACTCAGCTGTGTACTTCTGTGCCAGCAGTCCCGGGCAGGGGACTAATGAAAAACTGTTTTTTGGCAGT	TCRBV12	TCRBD01-01*01	TCRBJ01-04*01
VIT_09_PBMCs	1.75623e+12	1	CASSDFLRSSGNTIYF	TCGGCTGCTCCCTCCCAGACATCTGTGTACTTCTGTGCCAGCAGTGATTTCCTCCGGTCCTCTGGAAACACCATATATTTTGGAGAG	TCRBV06-01*01	TCRBD02-01	TCRBJ01-03*01
VIT_09_PBMCs	1.75623e+12	1	CASSLGVRGHTEAFF	GAGTCGCCCAGCCCCAACCAGACCTCTCTGTACTTCTGTGCCAGCAGTTTAGGGGTCAGGGGGCACACTGAAGCTTTCTTTGGACAA	TCRBV27-01*01	TCRBD01-01*01	TCRBJ01-01*01
VIT_09_PBMCs	1.75623e+12	1	CASRYRQGSSSISGNTIYF	CCCTCCCAGACATCTGTGTACTTCTGTGCCAGCAGATATAGACAGGGTTCATCTTCCATTTCTGGAAACACCATATATTTTGGAGAG	TCRBV06	TCRBD01-01*01	TCRBJ01-03*01
VIT_09_PBMCs	1.75623e+12	1	CSVFLRDRGLNTEAFF	AACATGAGCCCTGAAGACAGCAGCATATATCTCTGCAGCGTTTTTCTCCGGGACAGGGGTTTGAACACTGAAGCTTTCTTTGGACAA	TCRBV29-01*01	TCRBD01-01*01	TCRBJ01-01*01
VIT_09_PBMCs	1.75623e+12	1	CASSPMLNTEAFF	AAGATCCAGCCCTCAGAACCCAGGGACTCAGCTGTGTACTTCTGTGCCAGCAGCCCGATGCTGAACACTGAAGCTTTCTTTGGACAA	TCRBV12	unknown	TCRBJ01-01*01
VIT_09_PBMCs	1.75623e+12	1	CASHLQGENTEAFF	ATCCGGTCCACAAAGCTGGAGGACTCAGCCATGTACTTCTGTGCCAGCCACCTCCAGGGGGAGAACACTGAAGCTTTCTTTGGACAA	TCRBV02-01*01	TCRBD01-01*01	TCRBJ01-01*01
VIT_09_PBMCs	1.75623e+12	1	CSVPGLNLNYGYTF	GTGAGCAACATGAGCCCTGAAGACAGCAGCATATATCTCTGCAGCGTCCCCGGACTGAATTTAAACTATGGCTACACCTTCGGTTCG	TCRBV29-01*01	TCRBD02-01	TCRBJ01-02*01
VIT_09_PBMCs	1.75623e+12	1	CASSAFVATNEKLFF	GAGTCTGCCAGGCCCTCACATACCTCTCAGTACCTCTGTGCCAGCAGTGCGTTCGTGGCAACTAATGAAAAACTGTTTTTTGGCAGT	TCRBV25-01*01	unknown	TCRBJ01-04*01
VIT_09_PBMCs	1.75623e+12	1	CASSFTGNGYTF	CTGAAGATCCAGCCCTCAGAACCCAGGGACTCAGCTGTGTACTTCTGTGCCAGCAGTTTTACAGGGAATGGCTACACCTTCGGTTCG	TCRBV12	TCRBD01-01*01	TCRBJ01-02*01
VIT_09_PBMCs	1.75623e+12	1	CASSSPGGEEKLFF	CTGAGCTCTCTGGAGCTGGGGGACTCAGCTTTGTATTTCTGTGCCAGCAGCTCTCCAGGGGGCGAAGAAAAACTGTTTTTTGGCAGT	TCRBV09-01	TCRBD01-01*01	TCRBJ01-04*01
VIT_09_PBMCs	1.75623e+12	1	CSVNRGARAFF	ACTCTGACTGTGAGCAACATGAGCCCTGAAGACAGCAGCATATATCTCTGCAGCGTTAACAGGGGAGCGCGAGCTTTCTTTGGACAA	TCRBV29-01*01	TCRBD01-01*01	TCRBJ01-01*01
VIT_09_PBMCs	1.75623e+12	1	CAISESVAANYGYTF	GAGTCCGCTACCAGCTCCCAGACATCTGTGTACTTCTGTGCCATCAGTGAGTCGGTAGCGGCTAACTATGGCTACACCTTCGGTTCG	TCRBV10-03*01	TCRBD02-01	TCRBJ01-02*01
VIT_09_PBMCs	1.75623e+12	1	CASSVGENQPQHF	AACCTGAGCTCTCTGGAGCTGGGGGACTCAGCTTTGTATTTCTGTGCCAGCAGCGTAGGGGAAAATCAGCCCCAGCATTTTGGTGAT	TCRBV09-01	unknown	TCRBJ01-05*01
VIT_09_PBMCs	1.75623e+12	1	CASSLGFVYQPQHF	ATCCAGCCCTCAGAACCCAGGGACTCAGCTGTGTACTTCTGTGCCAGCAGTCTGGGGTTTGTGTATCAGCCCCAGCATTTTGGTGAT	TCRBV12	unknown	TCRBJ01-05*01
VIT_09_PBMCs	1.75623e+12	1	CAPKTTSNQPQHF	TCCCTAGAGTCTGCCATCCCCAACCAGACAGCTCTTTACTTCTGTGCCCCTAAGACGACCAGCAATCAGCCCCAGCATTTTGGTGAT	TCRBV24	unknown	TCRBJ01-05*01
VIT_09_PBMCs	1.75623e+12	1	CASGGTVNEKLFF	AAGATCCGGTCCACAAAGCTGGAGGACTCAGCCATGTACTTCTGTGCCAGCGGCGGGACAGTAAATGAAAAACTGTTTTTTGGCAGT	TCRBV02-01*01	TCRBD01-01*01	TCRBJ01-04*01
VIT_09_PBMCs	1.75623e+12	1	CSIPLSNYGYTF	CTGACAGTGACCAGTGCCCATCCTGAAGACAGCAGCTTCTACATCTGCAGCATCCCGCTTTCTAACTATGGCTACACCTTCGGTTCG	TCRBV20	unknown	TCRBJ01-02*01
VIT_09_PBMCs	1.75623e+12	1	CASSYRGLGGNTIYF	CTGTCGGCTGCTCCCTCCCAGACATCTGTGTACTTCTGTGCCAGCAGCTACAGGGGTTTGGGAGGAAACACCATATATTTTGGAGAG	TCRBV06-05*01	TCRBD01-01*01	TCRBJ01-03*01
VIT_09_PBMCs	1.75623e+12	1	CSVGGYSNQPQHF	ACTGTGAGCAACATGAGCCCTGAAGACAGCAGCATATATCTCTGCAGCGTTGGGGGCTATAGCAATCAGCCCCAGCATTTTGGTGAT	TCRBV29-01*01	TCRBD01-01*01	TCRBJ01-05*01
VIT_09_PBMCs	1.75623e+12	1	CSVEKPNAGTEAFF	GTGAGCAACATGAGCCCTGAAGACAGCAGCATATATCTCTGCAGCGTTGAAAAGCCCAATGCGGGCACTGAAGCTTTCTTTGGACAA	TCRBV29-01*01	TCRBD02-01	TCRBJ01-01*01
VIT_09_PBMCs	1.75623e+12	1	CASRTGLSNQPQHF	ATCCGGTCCACAAAGCTGGAGGACTCAGCCATGTACTTCTGTGCCAGCAGGACAGGGTTGAGCAATCAGCCCCAGCATTTTGGTGAT	TCRBV02-01*01	TCRBD01-01*01	TCRBJ01-05*01
VIT_09_PBMCs	1.75623e+12	1	CASSFKQGAGEKLFF	CTGTCGGCTGCTCCCTCCCAGACATCTGTGTACTTCTGTGCCAGCAGTTTCAAACAGGGGGCTGGAGAAAAACTGTTTTTTGGCAGT	TCRBV06-05*01	TCRBD01-01*01	TCRBJ01-04*01
VIT_09_PBMCs	1.75623e+12	1	CASSDSRGTEAFF	ACGTTGGCGTCTGCTGTACCCTCTCAGACATCTGTGTACTTCTGTGCCAGCAGTGACTCTCGGGGGACTGAAGCTTTCTTTGGACAA	TCRBV06-04	TCRBD02-01*01	TCRBJ01-01*01
VIT_09_PBMCs	1.75623e+12	1	CASSSLGAPNEKLFF	CAGCCTGCAAAGCTTGAGGACTCGGCCGTGTATCTCTGTGCCAGCAGCTCCCTCGGGGCTCCTAATGAAAAACTGTTTTTTGGCAGT	TCRBV11-02*02	unknown	TCRBJ01-04*01
VIT_09_PBMCs	1.75623e+12	1	CASSYSTSAKGQLNYGYTF	CCCTCCCAAACATCTGTGTACTTCTGTGCCAGCAGTTACTCGACAAGTGCGAAGGGACAGCTTAACTATGGCTACACCTTCGGTTCG	TCRBV06	TCRBD01-01*01	TCRBJ01-02*01
VIT_09_PBMCs	1.75623e+12	1	CATSGGGVYTF	TCCCTGTCCCTAGAGTCTGCCATCCCCAACCAGACAGCTCTTTACTTCTGTGCCACCAGTGGTGGGGGTGTCTACACCTTCGGTTCG	TCRBV24	unknown	TCRBJ01-02*01
VIT_09_PBMCs	1.75623e+12	1	CASSLQVSSGNTIYF	CAGCCTGCAAAGCTTGAGGACTCGGCCGTGTATCTCTGTGCCAGCAGCTTACAGGTTAGCTCTGGAAACACCATATATTTTGGAGAG	TCRBV11-02*02	TCRBD01-01*01	TCRBJ01-03*01
VIT_09_PBMCs	1.75623e+12	1	CATSEGGPLYGYTF	CTAGAGTCTGCCATCCCCAACCAGACAGCTCTTTACTTCTGTGCCACCAGTGAAGGGGGTCCCCTCTATGGCTACACCTTCGGTTCG	TCRBV24	TCRBD01-01*01	TCRBJ01-02*01
VIT_09_PBMCs	1.75623e+12	1	CASSDRGTTNEKLFF	GAGTCAGCTACCCGCTCCCAGACATCTGTGTATTTCTGCGCCAGCAGTGACCGTGGAACAACTAATGAAAAACTGTTTTTTGGCAGT	TCRBV10-02*01	unknown	TCRBJ01-04*01
VIT_09_PBMCs	1.75623e+12	1	CASSDGNTEAFF	CTGAAGATCCGGTCCACAAAGCTGGAGGACTCAGCCATGTACTTCTGTGCCAGCTCCGACGGGAACACTGAAGCTTTCTTTGGACAA	TCRBV02-01*01	unknown	TCRBJ01-01*01
VIT_09_PBMCs	1.75623e+12	1	CASSTSGQGAGNTIYF	TCTCTGGAGCTGGGGGACTCAGCTTTGTATTTCTGTGCCAGCAGCACATCAGGACAGGGGGCCGGAAACACCATATATTTTGGAGAG	TCRBV09-01	TCRBD01-01*01	TCRBJ01-03*01
VIT_09_PBMCs	1.75623e+12	1	CASSVSARGLSGNTIYF	CTGGAGCTGGGGGACTCAGCTTTGTATTTCTGTGCCAGCAGCGTATCGGCCCGGGGGCTATCCGGAAACACCATATATTTTGGAGAG	TCRBV09-01	unknown	TCRBJ01-03*01
VIT_09_PBMCs	1.75623e+12	1	CASSRGTVTRTEAFF	CAGCCTGCAGAACTGGAGGATTCTGGAGTTTATTTCTGTGCCAGCAGCAGAGGGACGGTGACTAGGACTGAAGCTTTCTTTGGACAA	TCRBV14-01*01	TCRBD02-01	TCRBJ01-01*01
VIT_09_PBMCs	1.75623e+12	1	CASSSTGTASGNTIYF	CCCTCAGAACCCAGGGACTCAGCTGTGTACTTCTGTGCCAGCAGTTCAACCGGGACAGCTTCTGGAAACACCATATATTTTGGAGAG	TCRBV12	TCRBD01-01*01	TCRBJ01-03*01
VIT_09_PBMCs	1.75623e+12	1	CASSVQGSNTEAFF	CTGAGCTCTCTGGAGCTGGGGGACTCAGCTTTGTATTTCTGTGCCAGCAGCGTACAGGGGTCGAACACTGAAGCTTTCTTTGGACAA	TCRBV09-01	TCRBD01-01*01	TCRBJ01-01*01
VIT_09_PBMCs	1.75623e+12	1	CATGSVEPQHF	TCCCTGTCCCTAGAGTCTGCCATCCCCAACCAGACAGCTCTTTACTTCTGTGCCACCGGGTCCGTGGAGCCCCAGCATTTTGGTGAT	TCRBV24	unknown	TCRBJ01-05*01
VIT_09_PBMCs	1.75623e+12	1	CASSPDTSGYEKLFF	AGCTCTCTGGAGCTGGGGGACTCAGCTTTGTATTTCTGTGCCAGCAGCCCGGACACCTCGGGGTATGAAAAACTGTTTTTTGGCAGT	TCRBV09-01	unknown	TCRBJ01-04*01
VIT_09_PBMCs	1.75623e+12	1	CASSPGQVLEKLFF	GTGAACGCCTTGTTGCTGGGGGACTCGGCCCTCTATCTCTGTGCCAGCAGCCCAGGACAGGTGCTTGAAAAACTGTTTTTTGGCAGT	TCRBV05-06*01	TCRBD01-01*01	TCRBJ01-04*01
VIT_09_PBMCs	1.75623e+12	1	CASSFDPTRHMEHGYTF	TCAGAACCCAGGGACTCAGCTGTGTACTTCTGTGCCAGCAGTTTCGACCCAACTAGGCACATGGAACATGGCTACACCTTCGGTTCG	TCRBV12	TCRBD02-01	TCRBJ01-02*01
VIT_09_PBMCs	1.75623e+12	1	CGTERVLSYNEQFF	CTGGAGTCCGCTACCAGCTCCCAGACATCTGTGTACTTCTGTGGCACTGAAAGGGTGCTCTCCTACAATGAGCAGTTCTTCGGGCCA	TCRBV10-03*01	unknown	TCRBJ02-01*01
VIT_09_PBMCs	1.75623e+12	1	CASRLQGFRTEAFF	GTGAGCACCTTGGAGCTGGGGGACTCGGCCCTTTATCTTTGCGCCAGCAGATTACAGGGGTTTCGGACTGAAGCTTTCTTTGGACAA	TCRBV05-01*01	TCRBD01-01*01	TCRBJ01-01*01
VIT_09_PBMCs	1.75623e+12	1	CATTGTMYGYTF	CTGAAGATCCGGTCCACAAAGCTGGAGGACTCAGCCATGTACTTCTGTGCCACCACCGGGACAATGTATGGCTACACCTTCGGTTCG	TCRBV02-01*01	TCRBD01-01*01	TCRBJ01-02*01
VIT_09_PBMCs	1.75623e+12	1	CSVDRGDYTF	TCAACTCTGACTGTGAGCAACATGAGCCCTGAAGACAGCAGCATATATCTCTGCAGCGTCGACAGGGGTGACTACACCTTCGGTTCG	TCRBV29-01*01	TCRBD01-01*01	TCRBJ01-02*01
VIT_09_PBMCs	1.75623e+12	1	CASSRTQGVAIYF	CACATCAATTCCCTGGAGCTTGGTGACTCTGCTGTGTATTTCTGTGCCAGCAGCCGTACTCAGGGGGTCGCCATATATTTTGGAGAG	TCRBV03	TCRBD01-01*01	TCRBJ01-03*01
VIT_09_PBMCs	1.75623e+12	1	CASSPSTTNEKLFF	ATCCAGCCTGCAAAGCTTGAGGACTCGGCCGTGTATCTCTGTGCCAGCAGCCCAAGTACAACTAATGAAAAACTGTTTTTTGGCAGT	TCRBV11-02*02	unknown	TCRBJ01-04*01
VIT_09_PBMCs	1.75623e+12	1	CASSVGGAGNTIYF	CTGAGCTCTCTGGAGCTGGGGGACTCAGCTTTGTATTTCTGTGCCAGCAGCGTAGGCGGGGCTGGAAACACCATATATTTTGGAGAG	TCRBV09-01	TCRBD02-01*01	TCRBJ01-03*01
VIT_09_PBMCs	1.75623e+12	1	CASSKDGYGYTF	CTGACCCTGGAGTCTGCCAGGCCCTCACATACCTCTCAGTACCTCTGTGCCAGCAGTAAGGACGGTTATGGCTACACCTTCGGTTCG	TCRBV25-01*01	unknown	TCRBJ01-02*01
VIT_09_PBMCs	1.75623e+12	1	CASQRDSNSGNTIYF	CACACCCTGCAGCCAGAAGACTCGGCCCTGTATCTCTGTGCCAGCCAAAGGGACAGCAACTCTGGAAACACCATATATTTTGGAGAG	TCRBV04-02*01	TCRBD01-01*01	TCRBJ01-03*01
VIT_09_PBMCs	1.75623e+12	1	CASSQRGFSTDTQYF	AATTCCCTGGAGCTTGGTGACTCTGCTGTGTATTTCTGTGCCAGCAGCCAGAGAGGGTTTAGCACAGATACGCAGTATTTTGGCCCA	TCRBV03	TCRBD02-01*02	TCRBJ02-03*01
VIT_09_PBMCs	1.75623e+12	1	CASRGTSSGELFF	ACGTTGGCGTCTGCTGTACCCTCTCAGACATCTGTGTACTTCTGTGCCAGCAGAGGGACTAGCTCCGGGGAGCTGTTTTTTGGAGAA	TCRBV06-04	TCRBD02-01	TCRBJ02-02*01
VIT_09_PBMCs	1.75623e+12	1	CASRGGQGPNSPLHF	CGGTCCACAAAGCTGGAGGACTCAGCCATGTACTTCTGTGCCAGCAGAGGGGGACAGGGACCTAATTCACCCCTCCACTTTGGGAAC	TCRBV02-01*01	TCRBD01-01*01	TCRBJ01-06*01
VIT_09_PBMCs	1.75623e+12	1	CASHKQGGSEAFF	AATGTGAACGCCTTGTTGCTGGGGGACTCGGCCCTCTATCTCTGTGCCAGCCATAAACAGGGCGGGAGTGAAGCTTTCTTTGGACAA	TCRBV05-06*01	TCRBD02-01*02	TCRBJ01-01*01
VIT_09_PBMCs	1.75623e+12	1	CASSPWVTEAFF	CTAAACCTGAGCTCTCTGGAGCTGGGGGACTCAGCTTTGTATTTCTGTGCCAGCAGCCCCTGGGTAACTGAAGCTTTCTTTGGACAA	TCRBV09-01	unknown	TCRBJ01-01*01
VIT_09_PBMCs	1.75623e+12	1	CSGIQGGNTEAFF	ACAGTGACCAGTGCCCATCCTGAAGACAGCAGCTTCTACATCTGCAGTGGGATTCAGGGGGGTAACACTGAAGCTTTCTTTGGACAA	TCRBV20	TCRBD01-01*01	TCRBJ01-01*01
VIT_09_PBMCs	1.75623e+12	1	CASSQQGPYGYTF	AAGGTGCAGCCTGCAGAACTGGAGGATTCTGGAGTTTATTTCTGTGCCAGCAGCCAACAGGGACCCTATGGCTACACCTTCGGTTCG	TCRBV14-01*01	unknown	TCRBJ01-02*01
VIT_09_PBMCs	1.75623e+12	1	CASSLTANTEAFF	CACATCAATTCCCTGGAGCTTGGTGACTCTGCTGTGTATTTCTGTGCCAGCAGCCTGACAGCGAACACTGAAGCTTTCTTTGGACAA	TCRBV03	TCRBD01-01*01	TCRBJ01-01*01
VIT_09_PBMCs	1.75623e+12	1	CAISELWAVNTEAFF	GAGTCCGCTACCAGCTCCCAGACATCTGTGTACTTCTGTGCCATCAGTGAGTTGTGGGCAGTGAACACTGAAGCTTTCTTTGGACAA	TCRBV10-03*01	TCRBD01-01*01	TCRBJ01-01*01
VIT_09_PBMCs	1.75623e+12	1	CASSSWTEGGEKLFF	AATTCCCTGGAGCTTGGTGACTCTGCTGTGTATTTCTGTGCCAGCAGCTCGTGGACAGAGGGTGGTGAAAAACTGTTTTTTGGCAGT	TCRBV03	TCRBD01-01*01	TCRBJ01-04*01
VIT_09_PBMCs	1.75623e+12	1	CAVLTGQINTGELFF	GAGTCCGCTACCAGCTCCCAGACATCTGTGTACTTCTGTGCCGTGCTCACGGGACAGATAAACACCGGGGAGCTGTTTTTTGGAGAA	TCRBV10-03*01	TCRBD01-01*01	TCRBJ02-02*01
VIT_09_PBMCs	1.75623e+12	1	CASSEVRNYGYTF	AGGCTGGAGTCGGCTGCTCCCTCCCAGACATCTGTGTACTTCTGTGCCAGCAGTGAGGTTAGAAACTATGGCTACACCTTCGGTTCG	TCRBV06-01*01	TCRBD02-01	TCRBJ01-02*01
VIT_09_PBMCs	1.75623e+12	1	CASSYGGVSGNTIYF	CTGTCGGCTGCTCCCTCCCAGACATCTGTGTACTTCTGTGCCAGCAGTTACGGGGGAGTCTCTGGAAACACCATATATTTTGGAGAG	TCRBV06-05*01	unknown	TCRBJ01-03*01
VIT_09_PBMCs	1.75623e+12	1	CSATKEGRNTAEAFF	ACCAGTGCCCATCCTGAAGACAGCAGCTTCTACATCTGCAGTGCTACTAAGGAGGGGAGGAACACCGCTGAAGCTTTCTTTGGACAA	TCRBV20	TCRBD02-01*02	TCRBJ01-01*01
VIT_09_PBMCs	1.75623e+12	1	CASSLVGRLNTEAFF	AACGCCTTGTTGCTGGGGGACTCGGCCCTCTATCTCTGTGCCAGCAGCTTGGTGGGCAGATTGAACACTGAAGCTTTCTTTGGACAA	TCRBV05-06*01	TCRBD01-01*01	TCRBJ01-01*01
VIT_09_PBMCs	1.75623e+12	1	CATSDHREGDTEAFF	GAGTCTGCCATCCCCAACCAGACAGCTCTTTACTTCTGTGCCACCAGTGACCACAGGGAAGGGGACACTGAAGCTTTCTTTGGACAA	TCRBV24	TCRBD01-01*01	TCRBJ01-01*01
VIT_09_PBMCs	1.75623e+12	1	CSTVQGGNTEAFF	ACTGTGAGCAACATGAGCCCTGAAGACAGCAGCATATATCTCTGCAGCACGGTACAGGGTGGGAACACTGAAGCTTTCTTTGGACAA	TCRBV29-01*01	TCRBD01-01*01	TCRBJ01-01*01
VIT_09_PBMCs	1.75623e+12	1	CASRLYNTEAFF	CAGAAGATCCAGCCCTCAGAACCCAGGGACTCAGCTGTGTACTTCTGTGCCAGCAGACTTTACAACACTGAAGCTTTCTTTGGACAA	TCRBV12	TCRBD02-01	TCRBJ01-01*01
VIT_09_PBMCs	1.75623e+12	1	CASRLDGYTF	TTCACTCTGAAGATCCGGTCCACAAAGCTGGAGGACTCAGCCATGTACTTCTGTGCCAGCAGACTGGATGGCTACACCTTCGGTTCG	TCRBV02-01*01	TCRBD02-01	TCRBJ01-02*01
VIT_09_PBMCs	1.75623e+12	1	CATSDTGQRYGYTF	CTAGAGTCTGCCATCCCCAACCAGACAGCTCTTTACTTCTGTGCCACCAGTGACACTGGACAGCGCTATGGCTACACCTTCGGTTCG	TCRBV24	TCRBD01-01*01	TCRBJ01-02*01
VIT_09_PBMCs	1.75623e+12	1	CASSQRSGANYGYTF	AATTCCCTGGAGCTTGGTGACTCTGCTGTGTATTTCTGTGCCAGCAGCCAACGTTCAGGGGCTAACTATGGCTACACCTTCGGTTCG	TCRBV03	TCRBD01-01*01	TCRBJ01-02*01
VIT_09_PBMCs	1.75623e+12	1	CASSYSSSGYTF	CTGGGGTTGGAGTCGGCTGCTCCCTCCCAAACATCTGTGTACTTCTGTGCCAGCAGTTACTCAAGTTCCGGCTACACCTTCGGTTCG	TCRBV06	unknown	TCRBJ01-02*01
VIT_09_PBMCs	1.75623e+12	1	CSARDRVTEAFF	CTGACAGTGACCAGTGCCCATCCTGAAGACAGCAGCTTCTACATCTGCAGTGCTAGAGACCGCGTGACTGAAGCTTTCTTTGGACAA	TCRBV20	TCRBD02-01	TCRBJ01-01*01
VIT_09_PBMCs	1.75623e+12	1	CASSPKGTGNSPLHF	ACATCGGCCCAAAAGAACCCGACAGCTTTCTATCTCTGTGCCAGTAGTCCAAAGGGGACAGGGAATTCACCCCTCCACTTTGGGAAC	TCRBV19-01	TCRBD01-01*01	TCRBJ01-06*01
VIT_09_PBMCs	1.75623e+12	1	CASSVQRGTEAFF	AAGATCCAGCCCTCAGAACCCAGGGACTCAGCTGTGTACTTCTGTGCCAGCAGTGTACAGCGCGGGACTGAAGCTTTCTTTGGACAA	TCRBV12	TCRBD02-01	TCRBJ01-01*01
VIT_09_PBMCs	1.75623e+12	1	CSVPVNTEAFF	ACTCTGACTGTGAGCAACATGAGCCCTGAAGACAGCAGCATATATCTCTGCAGCGTCCCGGTGAACACTGAAGCTTTCTTTGGACAA	TCRBV29-01*01	TCRBD02-01	TCRBJ01-01*01
VIT_09_PBMCs	1.75623e+12	1	CASSYSNQGRNTEAFF	TCGGCTGCTCCCTCCCAGACATCTGTGTACTTCTGTGCCAGCAGTTACTCTAATCAGGGTAGGAACACTGAAGCTTTCTTTGGACAA	TCRBV06-05*01	TCRBD01-01*01	TCRBJ01-01*01
VIT_09_PBMCs	1.75623e+12	1	CASSSMTGTEAFF	AATGTGAGCACCTTGGAGCTGGGGGACTCGGCCCTTTATCTTTGCGCCAGCAGCTCTATGACAGGAACTGAAGCTTTCTTTGGACAA	TCRBV05-01*01	TCRBD01-01*01	TCRBJ01-01*01
VIT_09_PBMCs	1.75623e+12	1	CASSVLGSAEAFF	AACCTGAGCTCTCTGGAGCTGGGGGACTCAGCTTTGTATTTCTGTGCCAGCAGCGTATTGGGGTCCGCTGAAGCTTTCTTTGGACAA	TCRBV09-01	unknown	TCRBJ01-01*01
VIT_09_PBMCs	1.75623e+12	1	CATSEGGRANNQPQHF	GCTGCCATCCCCAACCAGACAGCTCTTTACTTCTGTGCCACCTCAGAGGGGGGGAGGGCGAACAATCAGCCCCAGCATTTTGGTGAT	TCRBV24	TCRBD02-01	TCRBJ01-05*01
VIT_09_PBMCs	1.75623e+12	1	CASIAQGLNTEAFF	ATCCAGCCCTCAGAACCCAGGGACTCAGCTGTGTACTTCTGTGCCAGCATCGCACAGGGGTTGAACACTGAAGCTTTCTTTGGACAA	TCRBV12	TCRBD01-01*01	TCRBJ01-01*01
VIT_09_PBMCs	1.75623e+12	1	CSVVRHPNTEAFF	ACTGTGAGCAACATGAGCCCTGAAGACAGCAGCATATATCTCTGCAGCGTTGTCCGCCATCCGAACACTGAAGCTTTCTTTGGACAA	TCRBV29-01*01	unknown	TCRBJ01-01*01
VIT_09_PBMCs	1.75623e+12	1	CASSQGEKLFF	AATCTTCACATCAATTCCCTGGAGCTTGGTGACTCTGCTGTGTATTTCTGTGCCAGCAGCCAAGGTGAAAAACTGTTTTTTGGCAGT	TCRBV03	unknown	TCRBJ01-04*01
VIT_09_PBMCs	1.75623e+12	1	CASTLGTSSGNTIYF	CAGCCCTCAGAACCCAGGGACTCAGCTGTGTACTTCTGTGCCAGCACCCTTGGCACCAGCTCTGGAAACACCATATATTTTGGAGAG	TCRBV12	TCRBD01-01*01	TCRBJ01-03*01
VIT_09_PBMCs	1.75623e+12	1	CATSDPKQGPNQPQHF	TCTGCCATCCCCAACCAGACAGCTCTTTACTTCTGTGCCACCAGTGATCCCAAACAAGGTCCCAATCAGCCCCAGCATTTTGGTGAT	TCRBV24	unknown	TCRBJ01-05*01
VIT_09_PBMCs	1.75623e+12	1	CASSPNNRDTEAFF	CTGAGCTCTCTGGAGCTGGGGGACTCAGCTTTGTATTTCTGTGCCAGCAGCCCGAATAACAGGGATACTGAAGCTTTCTTTGGACAA	TCRBV09-01	TCRBD01-01*01	TCRBJ01-01*01
VIT_09_PBMCs	1.75623e+12	1	CASSPYRGRVDTEAFF	TCCCTGGAGCTTGGTGACTCTGCTGTGTATTTCTGTGCCAGCAGCCCATACAGGGGGCGAGTGGACACTGAAGCTTTCTTTGGACAA	TCRBV03	TCRBD01-01*01	TCRBJ01-01*01
VIT_09_PBMCs	1.75623e+12	1	CASSGDRNTEAFF	AAGATCCAGCCTGCAAAGCTTGAGGACTCGGCCGTGTATCTCTGTGCCAGCAGCGGGGACAGGAACACTGAAGCTTTCTTTGGACAA	TCRBV11-02*02	TCRBD01-01*01	TCRBJ01-01*01
VIT_09_PBMCs	1.75623e+12	1	CASSLFHRESNQPQHF	CCTGCAAAGCTTGAGGACTCGGCCGTGTATCTCTGTGCCAGCAGCTTATTTCACAGGGAGAGCAATCAGCCCCAGCATTTTGGTGAT	TCRBV11-02*02	TCRBD01-01*01	TCRBJ01-05*01
VIT_09_PBMCs	1.75623e+12	1	CASSVSSNQPQHF	AACCTGAGCTCTCTGGAGCTGGGGGACTCAGCTTTGTATTTCTGTGCCAGCAGCGTGTCCAGCAATCAGCCCCAGCATTTTGGTGAT	TCRBV09-01	unknown	TCRBJ01-05*01
VIT_09_PBMCs	1.75623e+12	1	CASSAGLGAGNTIYF	CGGTCCACAAAGCTGGAGGACTCAGCCATGTACTTCTGTGCCAGCAGTGCAGGTCTTGGGGCTGGAAACACCATATATTTTGGAGAG	TCRBV02-01*01	unknown	TCRBJ01-03*01
VIT_09_PBMCs	1.75623e+12	1	CASSITGHGGPQHF	GTGACATCGGCCCAAAAGAACCCGACAGCTTTCTATCTCTGTGCCAGTAGTATTACGGGCCACGGGGGTCCCCAGCATTTTGGTGAT	TCRBV19-01	TCRBD02-01*01	TCRBJ01-05*01
VIT_09_PBMCs	1.75623e+12	1	CAISDIWASTDTQYF	GAGTCCGCTACCAGCTCCCAGACATCTGTGTACTTCTGTGCCATCAGTGATATTTGGGCTAGCACAGATACGCAGTATTTTGGCCCA	TCRBV10-03*01	TCRBD01-01*01	TCRBJ02-03*01
VIT_09_PBMCs	1.75623e+12	1	RERQGLSNQPQHF	GGGTTGGAGTCGGCTGCTCCCTCCCAAACATCTGTGTACTTCCGGGAAAGGCAGGGCCTTAGCAATCAGCCCCAGCATTTTGGTGAT	TCRBV06	unknown	TCRBJ01-05*01
VIT_09_PBMCs	1.75623e+12	1	CASRRQANTEAFF	AAGATCCAGCCCTCAGAACCCAGGGACTCAGCTGTGTACTTCTGTGCCAGCAGAAGACAGGCGAACACTGAAGCTTTCTTTGGACAA	TCRBV12	TCRBD01-01*01	TCRBJ01-01*01
VIT_09_PBMCs	1.75623e+12	1	CASSPRTGGSEKLFF	GAGTCGCCCAGCCCCAACCAGACCTCTCTGTACTTCTGTGCCAGCAGTCCCCGGACAGGGGGTAGTGAAAAACTGTTTTTTGGCAGT	TCRBV27-01*01	TCRBD01-01*01	TCRBJ01-04*01
VIT_09_PBMCs	1.75623e+12	1	CASSRTGTKNGYTF	ATCAATTCCCTGGAGCTTGGTGACTCTGCTGTGTATTTCTGTGCCAGCAGCCGGACCGGGACAAAGAATGGCTACACCTTCGGTTCG	TCRBV03	TCRBD01-01*01	TCRBJ01-02*01
VIT_09_PBMCs	1.75623e+12	1	CATSDSSTGDNSPLHF	TCTGCCATCCCCAACCAGACAGCTCTTTACTTCTGTGCCACCAGTGATTCTTCGACAGGGGATAATTCACCCCTCCACTTTGGGAAC	TCRBV24	TCRBD01-01*01	TCRBJ01-06*01
VIT_09_PBMCs	1.75623e+12	1	CASSIVGAPEAFF	AAGGTGCAGCCTGCAGAACTGGAGGATTCTGGAGTTTATTTCTGTGCCAGCAGCATCGTAGGCGCGCCTGAAGCTTTCTTTGGACAA	TCRBV14-01*01	unknown	TCRBJ01-01*01
VIT_09_PBMCs	1.75623e+12	1	CAWGPRTYAGNTIYF	AAGAAGCTCCTTCTCAGTGACTCTGGCTTCTATCTCTGTGCCTGGGGCCCCCGGACGTACGCTGGAAACACCATATATTTTGGAGAG	TCRBV30-01*01	unknown	TCRBJ01-03*01
VIT_09_PBMCs	1.75623e+12	1	CASSLSQYTQYF	CTGATTCTGGAGTCCGCCAGCACCAACCAGACATCTATGTACCTCTGTGCCAGCAGTTTATCACAGTATACGCAGTATTTTGGCCCA	TCRBV28-01*01	TCRBD01-01*01	TCRBJ02-03*01
VIT_09_PBMCs	1.75623e+12	1	CASSLDRAGEAFF	AACATGAGCTCCTTGGAGCTGGGGGACTCAGCCCTGTACTTCTGTGCCAGCAGCTTAGACCGGGCTGGTGAAGCTTTCTTTGGACAA	TCRBV13-01*01	unknown	TCRBJ01-01*01
VIT_09_PBMCs	1.75623e+12	1	CASRDSDGDTEAFF	TTGGCGTCTGCTGTACCCTCTCAGACATCTGTGTACTTCTGTGCCAGCAGAGATTCGGACGGGGACACTGAAGCTTTCTTTGGACAA	TCRBV06-04	TCRBD02-01*01	TCRBJ01-01*01
VIT_09_PBMCs	1.75623e+12	1	CASRGQGAIEAFF	AAGATCCAGCCCTCAGAACCCAGGGACTCAGCTGTGTACTTCTGTGCCAGCAGGGGACAGGGGGCAATTGAAGCTTTCTTTGGACAA	TCRBV12	TCRBD01-01*01	TCRBJ01-01*01
VIT_09_PBMCs	1.75623e+12	1	CASRLRQSEAFF	CTGAAGATCCGGTCCACAAAGCTGGAGGACTCAGCCATGTACTTCTGTGCCAGCAGACTAAGACAGTCTGAAGCTTTCTTTGGACAA	TCRBV02-01*01	TCRBD01-01*01	TCRBJ01-01*01
VIT_09_PBMCs	1.75623e+12	1	CASSFTRTGKRNEKLFF	TTGTTGCTGGGGGACTCGGCCCTCTATCTCTGTGCCAGCAGCTTTACGCGTACAGGGAAGAGGAATGAAAAACTGTTTTTTGGCAGT	TCRBV05-06*01	TCRBD01-01*01	TCRBJ01-04*01
VIT_09_PBMCs	1.75623e+12	1	CASSVARKYTEAFF	CTGGAGTCGGCTGCTCCCTCCCAGACATCTGTGTACTTCTGTGCCAGCAGTGTGGCCAGAAAATACACTGAAGCTTTCTTTGGACAA	TCRBV06-01*01	TCRBD01-01*01	TCRBJ01-01*01
VIT_09_PBMCs	1.75623e+12	1	CASSVGQANEKLFF	ATCCGGTCCACAAAGCTGGAGGACTCAGCCATGTACTTCTGTGCCAGCAGCGTGGGACAGGCTAATGAAAAACTGTTTTTTGGCAGT	TCRBV02-01*01	TCRBD01-01*01	TCRBJ01-04*01
VIT_09_PBMCs	1.75623e+12	1	CSALDLEEKLFF	CTGACTGTGAGCAACATGAGCCCTGAAGACAGCAGCATATATCTCTGCAGCGCCCTAGATCTAGAAGAAAAACTGTTTTTTGGCAGT	TCRBV29-01*01	TCRBD02-01	TCRBJ01-04*01
VIT_09_PBMCs	1.75623e+12	1	CASSVMDQPQHF	CTGAAGATCCGGTCCACAAAGCTGGAGGACTCAGCCATGTACTTCTGTGCCAGCAGTGTTATGGATCAGCCCCAGCATTTTGGTGAT	TCRBV02-01*01	unknown	TCRBJ01-05*01
VIT_09_PBMCs	1.75623e+12	1	CASTGTLATNEKLFF	CGGTCCACAAAGCTGGAGGACTCAGCCATGTACTTCTGTGCCAGCACGGGGACCCTTGCAACTAATGAAAAACTGTTTTTTGGCAGT	TCRBV02-01*01	unknown	TCRBJ01-04*01
VIT_09_PBMCs	1.75623e+12	1	CASRAQRNTEAFF	AAGATCCAGCCCTCAGAACCCAGGGACTCAGCTGTGTACTTCTGTGCCAGCAGGGCACAACGGAACACTGAAGCTTTCTTTGGACAA	TCRBV12	TCRBD01-01*01	TCRBJ01-01*01
VIT_09_PBMCs	1.75623e+12	1	CASSADRVGEKLFF	ATCCGGTCCACAAAGCTGGAGGACTCAGCCATGTACTTCTGTGCCAGCAGTGCGGACAGGGTGGGTGAAAAACTGTTTTTTGGCAGT	TCRBV02-01*01	TCRBD01-01*01	TCRBJ01-04*01
VIT_09_PBMCs	1.75623e+12	1	CASSEWEGDYNSPLHF	TCTGCCAGGCCCTCACATACCTCTCAGTACCTCTGTGCCAGCAGTGAATGGGAGGGAGACTATAATTCACCCCTCCACTTTGGGAAC	TCRBV25-01*01	TCRBD02-01*02	TCRBJ01-06*01
VIT_09_PBMCs	1.75623e+12	1	CASKAGNEKLFF	CTCAGGCTGCTGTCGGCTGCTCCCTCCCAGACATCTGTGTACTTCTGTGCCAGCAAGGCAGGGAATGAAAAACTGTTTTTTGGCAGT	TCRBV06-05*01	TCRBD01-01*01	TCRBJ01-04*01
VIT_09_PBMCs	1.75623e+12	1	CSANTGGNEKLFF	ACTGTGAGCAACATGAGCCCTGAAGACAGCAGCATATATCTCTGCAGCGCGAATACAGGGGGCAATGAAAAACTGTTTTTTGGCAGT	TCRBV29-01*01	TCRBD01-01*01	TCRBJ01-04*01
VIT_09_PBMCs	1.75623e+12	1	CASSHAGEAFF	AATCTTCACATCAATTCCCTGGAGCTTGGTGACTCTGCTGTGTATTTCTGTGCCAGCAGCCATGCAGGGGAAGCTTTCTTTGGACAA	TCRBV03	TCRBD01-01*01	TCRBJ01-01*01
VIT_09_PBMCs	1.75623e+12	1	CASSDTGAYNQPQHF	CGGTCCACAAAGCTGGAGGACTCAGCCATGTACTTCTGTGCCAGCAGTGATACAGGGGCTTACAATCAGCCCCAGCATTTTGGTGAT	TCRBV02-01*01	TCRBD01-01*01	TCRBJ01-05*01
VIT_09_PBMCs	1.75623e+12	1	CASSDLSNYGYTF	ACTCTGGAGTCAGCTACCCGCTCCCAGACATCTGTGTATTTCTGCGCCAGCAGTGATCTCTCTAACTATGGCTACACCTTCGGTTCG	TCRBV10-02*01	TCRBD02-01	TCRBJ01-02*01
VIT_09_PBMCs	1.75623e+12	1	CASSDLGSQILNSPLHF	ACAAAGCTGGAGGACTCAGCCATGTACTTCTGTGCCAGCAGCGATTTAGGTTCACAGATTCTTAATTCACCCCTCCACTTTGGGAAC	TCRBV02-01*01	TCRBD01-01*01	TCRBJ01-06*01
VIT_09_PBMCs	1.75623e+12	1	CASRLDGANYGYTF	ATCCGGTCCACAAAGCTGGAGGACTCAGCCATGTACTTCTGTGCCAGCAGGCTTGACGGGGCTAACTATGGCTACACCTTCGGTTCG	TCRBV02-01*01	TCRBD02-01*01	TCRBJ01-02*01
VIT_09_PBMCs	1.75623e+12	1	CASKGHKYEQYF	CTTCACATCAATTCCCTGGAGCTTGGTGACTCTGCTGTGTATTTCTGTGCCAGCAAAGGACACAAGTACGAGCAGTACTTCGGGCCG	TCRBV03	TCRBD01-01*01	TCRBJ02-07*01
VIT_09_PBMCs	1.75623e+12	1	CASSERTRNQPQHF	ATCCGGTCCACAAAGCTGGAGGACTCAGCCATGTACTTCTGTGCCAGCAGTGAACGCACCCGCAATCAGCCCCAGCATTTTGGTGAT	TCRBV02-01*01	unknown	TCRBJ01-05*01
VIT_09_PBMCs	1.75623e+12	1	CASSRGRDQPQHF	CACATCAATTCCCTGGAGCTTGGTGACTCTGCTGTGTATTTCTGTGCCAGCAGCCGTGGACGGGATCAGCCCCAGCATTTTGGTGAT	TCRBV03	unknown	TCRBJ01-05*01
VIT_09_PBMCs	1.75623e+12	1	CASTLRGPGNTIYF	CTGCTGTCGGCTGCTCCCTCCCAGACATCTGTGTACTTCTGTGCCAGCACCCTTAGGGGCCCTGGAAACACCATATATTTTGGAGAG	TCRBV06-05*01	TCRBD01-01*01	TCRBJ01-03*01
VIT_09_PBMCs	1.75623e+12	1	CASSRPLSAEAFF	ATCCTGGAGTCGCCCAGCCCCAACCAGACCTCTCTGTACTTCTGTGCCAGCAGTCGTCCTTTAAGCGCTGAAGCTTTCTTTGGACAA	TCRBV27-01*01	TCRBD02-01	TCRBJ01-01*01
VIT_09_PBMCs	1.75623e+12	1	CASSYISFNQPQHF	TTGGAGTCGGCTGCTCCCTCCCAAACATCTGTGTACTTCTGTGCCAGCAGTTATATTAGTTTCAATCAGCCCCAGCATTTTGGTGAT	TCRBV06	TCRBD02-01	TCRBJ01-05*01
VIT_09_PBMCs	1.75623e+12	1	CASNSRTGLTVGEAFF	TCCACAAAGCTGGAGGACTCAGCCATGTACTTCTGTGCCAGCAACTCCAGGACAGGGTTGACTGTTGGGGAAGCTTTCTTTGGACAA	TCRBV02-01*01	TCRBD01-01*01	TCRBJ01-01*01
VIT_09_PBMCs	1.75623e+12	1	CASQSTGGQPQHF	AAGATCCGGTCCACAAAGCTGGAGGACTCAGCCATGTACTTCTGTGCCAGCCAGTCGACAGGTGGTCAGCCCCAGCATTTTGGTGAT	TCRBV02-01*01	TCRBD01-01*01	TCRBJ01-05*01
VIT_09_PBMCs	1.75623e+12	1	CASSLRGDNSPLHF	ATCCAGCCCTCAGAACCCAGGGACTCAGCTGTGTACTTCTGTGCCAGCAGTTTACGCGGGGATAATTCACCCCTCCACTTTGGGAAC	TCRBV12	TCRBD02-01*01	TCRBJ01-06*01
VIT_09_PBMCs	1.75623e+12	1	CASSQLTGVWTEAFF	AATTCCCTGGAGCTTGGTGACTCTGCTGTGTATTTCTGTGCCAGCAGCCAATTAACAGGGGTTTGGACTGAAGCTTTCTTTGGACAA	TCRBV03	TCRBD01-01*01	TCRBJ01-01*01
VIT_09_PBMCs	1.75623e+12	1	CASRRNTEAFF	AATCTTCACATCAATTCCCTGGAGCTTGGTGACTCTGCTGTGTATTTCTGTGCCAGCAGGCGCAACACTGAAGCTTTCTTTGGACAA	TCRBV03	TCRBD02-01	TCRBJ01-01*01
VIT_09_PBMCs	1.75623e+12	1	CASRRGQLNEKLFF	ATCCGGTCCACAAAGCTGGAGGACTCAGCCATGTACTTCTGTGCCAGCAGGAGGGGACAGTTAAATGAAAAACTGTTTTTTGGCAGT	TCRBV02-01*01	TCRBD01-01*01	TCRBJ01-04*01
VIT_09_PBMCs	1.75623e+12	1	CSARDFGHPDYSNQPQHF	CATCCTGAAGACAGCAGCTTCTACATCTGCAGTGCTAGAGATTTCGGACACCCGGATTATAGCAATCAGCCCCAGCATTTTGGTGAT	TCRBV20	TCRBD01-01*01	TCRBJ01-05*01
VIT_09_PBMCs	1.75623e+12	1	CASSLASDTQYF	CTGAAGATCCGGTCCACAAAGCTGGAGGACTCAGCCATGTACTTCTGTGCCAGCAGTCTTGCATCAGATACGCAGTATTTTGGCCCA	TCRBV02-01*01	unknown	TCRBJ02-03*01
VIT_09_PBMCs	1.75623e+12	1	CAISETGSNQPQHF	CTGGAGTCCGCTACCAGCTCCCAGACATCTGTGTACTTCTGTGCCATCAGTGAGACAGGTAGCAATCAGCCCCAGCATTTTGGTGAT	TCRBV10-03*01	TCRBD01-01*01	TCRBJ01-05*01
VIT_09_PBMCs	1.75623e+12	1	CAWSSGTYNQPQHF	TCTAAGAAGCTCCTTCTCAGTGACTCTGGCTTCTATCTCTGTGCCTGGAGTTCGGGGACTTACAATCAGCCCCAGCATTTTGGTGAT	TCRBV30-01*01	TCRBD02-01	TCRBJ01-05*01
VIT_09_PBMCs	1.75623e+12	1	CASSLVQDRKNQPQHF	GCCTTGGAGCTGGACGACTCGGCCCTGTATCTCTGTGCCAGCAGCTTGGTACAGGACAGGAAAAATCAGCCCCAGCATTTTGGTGAT	TCRBV05-04*01	TCRBD01-01*01	TCRBJ01-05*01
VIT_09_PBMCs	1.75623e+12	1	CASSRENLLNTEAFF	CGGTCCACAAAGCTGGAGGACTCAGCCATGTACTTCTGTGCCAGCAGCCGGGAAAACCTCCTGAACACTGAAGCTTTCTTTGGACAA	TCRBV02-01*01	TCRBD02-01*02	TCRBJ01-01*01
VIT_09_PBMCs	1.75623e+12	1	CASRFRQGNSNQPQHF	TCCACAAAGCTGGAGGACTCAGCCATGTACTTCTGTGCCAGCAGATTTCGACAGGGGAATAGCAATCAGCCCCAGCATTTTGGTGAT	TCRBV02-01*01	TCRBD01-01*01	TCRBJ01-05*01
VIT_09_PBMCs	1.75623e+12	1	CAISDGRRDTEAFF	CTGGAGTCCGCTACCAGCTCCCAGACATCTGTGTACTTCTGTGCCATCAGTGATGGACGGAGGGACACTGAAGCTTTCTTTGGACAA	TCRBV10-03*01	TCRBD02-01*02	TCRBJ01-01*01
VIT_09_PBMCs	1.75623e+12	1	CASSDLINWWDYSSYNEQFF	TCTCAGACATCTGTGTACTTCTGTGCCAGCAGTGACTTAATTAATTGGTGGGACTATAGCTCCTACAATGAGCAGTTCTTCGGGCCA	TCRBV06-04	TCRBD02-01	TCRBJ02-01*01
VIT_09_PBMCs	1.75623e+12	1	CASSMGRTEAFF	CTGACCCTGGAGTCTGCCAGGCCCTCACATACCTCTCAGTACCTCTGTGCCAGCAGTATGGGGAGGACTGAAGCTTTCTTTGGACAA	TCRBV25-01*01	TCRBD02-01*02	TCRBJ01-01*01
VIT_09_PBMCs	1.75623e+12	1	CASSGTGHLSEKLFF	AGCTCTCTGGAGCTGGGGGACTCAGCTTTGTATTTCTGTGCCAGCAGCGGAACAGGCCATCTTAGTGAAAAACTGTTTTTTGGCAGT	TCRBV09-01	TCRBD01-01*01	TCRBJ01-04*01
VIT_09_PBMCs	1.75623e+12	1	CASSLNRNSNQPQHF	CAGCCCTCAGAACCCAGGGACTCAGCTGTGTACTTCTGTGCCAGCAGTTTGAACAGGAATAGCAATCAGCCCCAGCATTTTGGTGAT	TCRBV12	TCRBD01-01*01	TCRBJ01-05*01
VIT_09_PBMCs	1.75623e+12	1	CASSEREFYGYTF	AAGATCCGGTCCACAAAGCTGGAGGACTCAGCCATGTACTTCTGTGCCAGCAGTGAAAGGGAATTCTATGGCTACACCTTCGGTTCG	TCRBV02-01*01	unknown	TCRBJ01-02*01
VIT_09_PBMCs	1.75623e+12	1	CSASHTERLANYGYTF	AGTGCCCATCCTGAAGACAGCAGCTTCTACATCTGCAGTGCTAGTCACACGGAGCGATTAGCTAACTATGGCTACACCTTCGGTTCG	TCRBV20	TCRBD02-01	TCRBJ01-02*01
VIT_09_PBMCs	1.75623e+12	1	CAISVLGANTEAFF	CTGGAGTCCGCTACCAGCTCCCAGACATCTGTGTACTTCTGTGCCATCAGTGTCCTGGGGGCGAACACTGAAGCTTTCTTTGGACAA	TCRBV10-03*01	TCRBD01-01*01	TCRBJ01-01*01
VIT_09_PBMCs	1.75623e+12	1	CASSYSGKLFF	CCGCTCAGGCTGCTGTCGGCTGCTCCCTCCCAGACATCTGTGTACTTCTGTGCCAGCAGTTACTCAGGGAAACTGTTTTTTGGCAGT	TCRBV06-05*01	unknown	TCRBJ01-04*01
VIT_09_PBMCs	1.75623e+12	1	CATSDSGTGGNEKLFF	TCTGCCATCCCCAACCAGACAGCTCTTTACTTCTGTGCCACCAGTGATTCAGGGACAGGCGGTAATGAAAAACTGTTTTTTGGCAGT	TCRBV24	TCRBD01-01*01	TCRBJ01-04*01
VIT_09_PBMCs	1.75623e+12	1	CASSLNRGTRRSQPQHF	TCAGAACCCAGGGACTCAGCTGTGTACTTCTGTGCCAGCAGTTTAAACAGGGGTACGAGGCGGTCACAGCCCCAGCATTTTGGTGAT	TCRBV12	TCRBD01-01*01	TCRBJ01-05*01
VIT_09_PBMCs	1.75623e+12	1	CASGGQNEKLFF	CTGAAGATCCGGTCCACAAAGCTGGAGGACTCAGCCATGTACTTCTGTGCCAGCGGTGGACAAAATGAAAAACTGTTTTTTGGCAGT	TCRBV02-01*01	TCRBD01-01*01	TCRBJ01-04*01
VIT_09_PBMCs	1.75623e+12	1	CASSQTDRGLASGNTIYF	GAGCTTGGTGACTCTGCTGTGTATTTCTGTGCCAGCAGCCAAACGGACAGGGGCTTGGCTAGCGGAAACACCATATATTTTGGAGAG	TCRBV03	TCRBD01-01*01	TCRBJ01-03*01
VIT_09_PBMCs	1.75623e+12	1	CASSQGAGVRQPQHF	AATTCCCTGGAGCTTGGTGACTCTGCTGTGTATTTCTGTGCCAGCAGCCAAGGTGCGGGGGTGAGGCAGCCCCAGCATTTTGGTGAT	TCRBV03	TCRBD02-01*01	TCRBJ01-05*01
VIT_09_PBMCs	1.75623e+12	1	CSAQEPTGDSLPQHF	ACCAGTGCCCATCCTGAAGACAGCAGCTTCTACATCTGCAGTGCTCAAGAGCCGACAGGGGATTCTTTGCCCCAGCATTTTGGTGAT	TCRBV20	TCRBD01-01*01	TCRBJ01-05*01
VIT_09_PBMCs	1.75623e+12	1	CASSQVNTEAFF	CTGAATGTGAACGCCTTGGAGCTGGACGACTCGGCCCTGTATCTCTGTGCCAGCAGCCAGGTGAACACTGAAGCTTTCTTTGGACAA	TCRBV05-04*01	TCRBD01-01*01	TCRBJ01-01*01
VIT_09_PBMCs	1.75623e+12	1	CASSPQGYGYTF	CTGAAGATCCAGCCCTCAGAACCCAGGGACTCAGCTGTGTACTTCTGTGCCAGCAGTCCACAGGGATATGGCTACACCTTCGGTTCG	TCRBV12	TCRBD01-01*01	TCRBJ01-02*01
VIT_09_PBMCs	1.75623e+12	1	CASSEVRQANYGYTF	CGGTCCACAAAGCTGGAGGACTCAGCCATGTACTTCTGTGCCAGCAGTGAAGTGCGGCAGGCTAACTATGGCTACACCTTCGGTTCG	TCRBV02-01*01	unknown	TCRBJ01-02*01
VIT_09_PBMCs	1.75623e+12	1	CASSVGGTYGYTF	AACCTGAGCTCTCTGGAGCTGGGGGACTCAGCTTTGTATTTCTGTGCCAGCAGCGTAGGAGGAACCTATGGCTACACCTTCGGTTCG	TCRBV09-01	TCRBD02-01*02	TCRBJ01-02*01
VIT_09_PBMCs	1.75623e+12	1	CASSLVPPNTEAFF	GTGAACGCCTTGTTGCTGGGGGACTCGGCCCTCTATCTCTGTGCCAGCAGCTTGGTACCACCAAACACTGAAGCTTTCTTTGGACAA	TCRBV05-06*01	unknown	TCRBJ01-01*01
VIT_09_PBMCs	1.75623e+12	1	CASSSTGANTEAFF	ATCCAGCCCTCAGAACCCAGGGACTCAGCTGTGTACTTCTGTGCCAGCAGCTCGACAGGGGCGAACACTGAAGCTTTCTTTGGACAA	TCRBV12	TCRBD01-01*01	TCRBJ01-01*01
VIT_09_PBMCs	1.75623e+12	1	CASSTQGKIAEAFF	ATCCGGTCCACAAAGCTGGAGGACTCAGCCATGTACTTCTGTGCCAGCAGTACACAGGGGAAGATCGCTGAAGCTTTCTTTGGACAA	TCRBV02-01*01	TCRBD01-01*01	TCRBJ01-01*01
VIT_09_PBMCs	1.75623e+12	1	CASSPGGEFGNTIYF	AATTCCCTGGAGCTTGGTGACTCTGCTGTGTATTTCTGTGCCAGCAGCCCCGGGGGTGAGTTTGGAAACACCATATATTTTGGAGAG	TCRBV03	TCRBD02-01*01	TCRBJ01-03*01
VIT_09_PBMCs	1.75623e+12	1	CASSFQIRGNTEAFF	CAGCCCTCAGAACCCAGGGACTCAGCTGTGTACTTCTGTGCCAGCAGTTTCCAAATTCGAGGGAACACTGAAGCTTTCTTTGGACAA	TCRBV12	TCRBD02-01*02	TCRBJ01-01*01
VIT_09_PBMCs	1.75623e+12	1	CATVLGTGGEKLFF	CTGGAGTCGGCTGCTCCCTCCCAGACATCTGTGTACTTCTGTGCCACGGTATTGGGGACAGGGGGTGAAAAACTGTTTTTTGGCAGT	TCRBV06-01*01	TCRBD01-01*01	TCRBJ01-04*01
VIT_09_PBMCs	1.75623e+12	1	CASSFWDRGEKLFF	GTGAACGCCTTGTTGCTGGGGGACTCGGCCCTCTATCTCTGTGCCAGCAGCTTTTGGGATCGAGGTGAAAAACTGTTTTTTGGCAGT	TCRBV05-06*01	unknown	TCRBJ01-04*01
VIT_09_PBMCs	1.75623e+12	1	CAAGTVEKLFF	CTCCTCACTCTGGAGTCCGCTACCAGCTCCCAGACATCTGTGTACTTCTGTGCCGCTGGGACAGTTGAAAAACTGTTTTTTGGCAGT	TCRBV10-03*01	TCRBD01-01*01	TCRBJ01-04*01
VIT_09_PBMCs	1.75623e+12	1	CASRLDDRRANQPQHF	TCGGCTGCTCCCTCCCAAACATCTGTGTACTTCTGTGCCAGCAGATTAGATGACAGAAGGGCCAATCAGCCCCAGCATTTTGGTGAT	TCRBV06	TCRBD01-01*01	TCRBJ01-05*01
VIT_09_PBMCs	1.75623e+12	1	CASSEINRGYGYTF	ATCCGGTCCACAAAGCTGGAGGACTCAGCCATGTACTTCTGTGCCAGCAGTGAAATTAACAGGGGCTATGGCTACACCTTCGGTTCG	TCRBV02-01*01	TCRBD01-01*01	TCRBJ01-02*01
VIT_09_PBMCs	1.75623e+12	1	CASSGTGGNQPQHF	ATCCGGTCCACAAAGCTGGAGGACTCAGCCATGTACTTCTGTGCCAGCAGTGGGACAGGGGGCAATCAGCCCCAGCATTTTGGTGAT	TCRBV02-01*01	TCRBD01-01*01	TCRBJ01-05*01
VIT_09_PBMCs	1.75623e+12	1	CASTLDISYGYTF	AAGATCCGGTCCACAAAGCTGGAGGACTCAGCCATGTACTTCTGTGCCAGCACCCTGGACATTAGCTATGGCTACACCTTCGGTTCG	TCRBV02-01*01	TCRBD01-01*01	TCRBJ01-02*01
VIT_09_PBMCs	1.75623e+12	1	CACGRSGNTIYF	CTGAAGATCCGGTCCACAAAGCTGGAGGACTCAGCCATGTACTTCTGTGCCTGCGGTAGATCTGGAAACACCATATATTTTGGAGAG	TCRBV02-01*01	TCRBD02-01	TCRBJ01-03*01
VIT_09_PBMCs	1.75623e+12	1	CASSAGLRHNGYTF	ATCCGGTCCACAAAGCTGGAGGACTCAGCCATGTACTTCTGTGCCAGCAGTGCGGGACTGAGACACAATGGCTACACCTTCGGTTCG	TCRBV02-01*01	TCRBD02-01	TCRBJ01-02*01
VIT_09_PBMCs	1.75623e+12	1	CARGYTF	ACGGAGCATTTTCCCCTGACCCTGGAGTCTGCCAGGCCCTCACATACCTCTCAGTACCTCTGTGCCAGAGGCTACACCTTCGGTTCG	TCRBV25-01*01	unknown	TCRBJ01-02*01
VIT_09_PBMCs	1.75623e+12	1	CATSDSGEKLFF	CTGTCCCTAGAGTCTGCCATCCCCAACCAGACAGCTCTTTACTTCTGTGCCACCAGTGACTCCGGCGAAAAACTGTTTTTTGGCAGT	TCRBV24	unknown	TCRBJ01-04*01
VIT_09_PBMCs	1.75623e+12	1	CATSDFGTGYGYTF	CTAGAGTCTGCCATCCCCAACCAGACAGCTCTTTACTTCTGTGCCACCAGTGATTTCGGGACAGGCTATGGCTACACCTTCGGTTCG	TCRBV24	TCRBD01-01*01	TCRBJ01-02*01
VIT_09_PBMCs	1.75623e+12	1	CASSFRDRDEKLFF	GTGAACGCCTTGTTGCTGGGGGACTCGGCCCTCTATCTCTGTGCCAGCAGCTTTAGGGACAGGGACGAAAAACTGTTTTTTGGCAGT	TCRBV05-06*01	TCRBD01-01*01	TCRBJ01-04*01
VIT_09_PBMCs	1.75623e+12	1	CAWSVSTGINYGYTF	AAGAAGCTCCTTCTCAGTGACTCTGGCTTCTATCTCTGTGCCTGGAGTGTCTCGACAGGGATTAACTATGGCTACACCTTCGGTTCG	TCRBV30-01*01	TCRBD01-01*01	TCRBJ01-02*01
VIT_09_PBMCs	1.75623e+12	1	CAIKAGVVVDTQYF	CTGGAGTCCGCTACCAGCTCCCAGACATCTGTGTACTTCTGTGCCATCAAAGCAGGGGTAGTCGTAGATACGCAGTATTTTGGCCCA	TCRBV10-03*01	TCRBD01-01*01	TCRBJ02-03*01
VIT_09_PBMCs	1.75623e+12	1	CASSLSGRGRGNTIYF	TCGCCCAGCCCCAACCAGACCTCTCTGTACTTCTGTGCCAGCAGTTTATCTGGCAGGGGGAGAGGAAACACCATATATTTTGGAGAG	TCRBV27-01*01	TCRBD01-01*01	TCRBJ01-03*01
VIT_09_PBMCs	1.75623e+12	1	CASSLNGAPLHF	CTGAAGATCCAGCCCTCAGAACCCAGGGACTCAGCTGTGTACTTCTGTGCCAGCAGTTTAAATGGGGCCCCCCTCCACTTTGGGAAC	TCRBV12	TCRBD01-01*01	TCRBJ01-06*01
VIT_09_PBMCs	1.75623e+12	1	CAIKSTEKYTEAFF	CTGGAGTCCGCTACCAGCTCCCAGACATCTGTGTACTTCTGTGCCATCAAGTCGACAGAAAAATACACTGAAGCTTTCTTTGGACAA	TCRBV10-03*01	TCRBD01-01*01	TCRBJ01-01*01
VIT_09_PBMCs	1.75623e+12	1	CASSLGQEGIAFF	AACCTGAGCTCTCTGGAGCTGGGGGACTCAGCTTTGTATTTCTGTGCCAGCAGTTTAGGACAGGAAGGAATAGCTTTCTTTGGACAA	TCRBV09-01	TCRBD01-01*01	TCRBJ01-01*01
VIT_09_PBMCs	1.75623e+12	1	CASSFTRDTEAFF	AATGTGAGCACCTTGGAGCTGGGGGACTCGGCCCTTTATCTTTGCGCCAGCAGCTTTACTAGAGACACTGAAGCTTTCTTTGGACAA	TCRBV05-01*01	TCRBD02-01	TCRBJ01-01*01
VIT_09_PBMCs	1.75623e+12	1	CASIIFRDSEAFF	AAGATCCAGCCCTCAGAACCCAGGGACTCAGCTGTGTACTTCTGTGCCAGCATTATCTTTCGGGACAGTGAAGCTTTCTTTGGACAA	TCRBV12	TCRBD01-01*01	TCRBJ01-01*01
VIT_09_PBMCs	1.75623e+12	1	CASRPGSRLANTEAFF	CCCTCAGAACCCAGGGACTCAGCTGTGTACTTCTGTGCCAGCAGGCCAGGGTCAAGATTGGCGAACACTGAAGCTTTCTTTGGACAA	TCRBV12	TCRBD01-01*01	TCRBJ01-01*01
VIT_09_PBMCs	1.75623e+12	1	CATRPESMNTEAFF	ATCCGGTCCACAAAGCTGGAGGACTCAGCCATGTACTTCTGTGCCACCCGCCCGGAGTCAATGAACACTGAAGCTTTCTTTGGACAA	TCRBV02-01*01	TCRBD02-01*02	TCRBJ01-01*01
VIT_09_PBMCs	1.75623e+12	1	CASIQQGFGEKLFF	ATCCGGTCCACAAAGCTGGAGGACTCAGCCATGTACTTCTGTGCCAGCATACAACAGGGATTCGGTGAAAAACTGTTTTTTGGCAGT	TCRBV02-01*01	TCRBD01-01*01	TCRBJ01-04*01
VIT_09_PBMCs	1.75623e+12	1	CASTEGPRGSNYGYTF	TCCACAAAGCTGGAGGACTCAGCCATGTACTTCTGTGCCAGCACTGAGGGTCCACGGGGTAGTAACTATGGCTACACCTTCGGTTCG	TCRBV02-01*01	TCRBD02-01*01	TCRBJ01-02*01
VIT_09_PBMCs	1.75623e+12	1	CASRDRDREYGYTF	ATCCGGTCCACAAAGCTGGAGGACTCAGCCATGTACTTCTGTGCCAGCAGGGACCGGGACAGGGAGTATGGCTACACCTTCGGTTCG	TCRBV02-01*01	TCRBD01-01*01	TCRBJ01-02*01
VIT_09_PBMCs	1.75623e+12	1	CATSDSNYGYTF	CTGTCCCTAGAGTCTGCCATCCCCAACCAGACAGCTCTTTACTTCTGTGCCACCAGTGATTCCAATTATGGCTACACCTTCGGTTCG	TCRBV24	TCRBD01-01*01	TCRBJ01-02*01
VIT_09_PBMCs	1.75623e+12	1	CASSLQLVTEAFF	AAGATCCAGCCCTCAGAACCCAGGGACTCAGCTGTGTACTTCTGTGCCAGCAGTTTACAGCTCGTCACTGAAGCTTTCTTTGGACAA	TCRBV12	unknown	TCRBJ01-01*01
VIT_09_PBMCs	1.75623e+12	1	CATAKGADEKLFF	AAGATCCAGCCCTCAGAACCCAGGGACTCAGCTGTGTACTTCTGTGCCACGGCTAAGGGGGCGGATGAAAAACTGTTTTTTGGCAGT	TCRBV12	TCRBD01-01*01	TCRBJ01-04*01
VIT_09_PBMCs	1.75623e+12	1	CATSDLSHGYTF	CTGTCCCTAGAGTCTGCCATCCCCAACCAGACAGCTCTTTACTTCTGTGCCACCAGTGATTTAAGTCATGGCTACACCTTCGGTTCG	TCRBV24	unknown	TCRBJ01-02*01
VIT_09_PBMCs	1.75623e+12	1	CATSDSNYGYTF	CTGTCCCTAGAGTCTGCCATCCCCAACCAGACAGCTCTTTACTTCTGTGCCACCAGTGATTCCAACTATGGCTACACCTTCGGTTCG	TCRBV24	unknown	TCRBJ01-02*01
VIT_09_PBMCs	1.75623e+12	1	CASSLKGKATNEKLFF	GCCTTGTTGCTGGGGGACTCGGCCCTCTATCTCTGTGCCAGCAGCTTGAAAGGGAAGGCAACTAATGAAAAACTGTTTTTTGGCAGT	TCRBV05-06*01	unknown	TCRBJ01-04*01
VIT_09_PBMCs	1.75623e+12	1	CASSPIYSGNTIYF	CTGGAGTTGGCTGCTCCCTCCCAGACATCTGTGTACTTCTGTGCCAGCAGTCCGATATACTCTGGAAACACCATATATTTTGGAGAG	TCRBV06-06	unknown	TCRBJ01-03*01
VIT_09_PBMCs	1.75623e+12	1	CASSPTASSGNTIYF	CAGCCTGCAAAGCTTGAGGACTCGGCCGTGTATCTCTGTGCCAGCAGCCCCACGGCTAGCTCTGGAAACACCATATATTTTGGAGAG	TCRBV11-02*02	TCRBD02-01	TCRBJ01-03*01
VIT_09_PBMCs	1.75623e+12	1	CARGGNYGYTF	ACTCTGAAGATCCAGCCCTCAGAACCCAGGGACTCAGCTGTGTACTTCTGTGCCAGAGGGGGTAACTATGGCTACACCTTCGGTTCG	TCRBV12	TCRBD01-01*01	TCRBJ01-02*01
VIT_09_PBMCs	1.75623e+12	1	CASSLSSNQPQHF	ATCCTGGAGTCGCCCAGCCCCAACCAGACCTCTCTGTACTTCTGTGCCAGCAGTTTATCTAGCAATCAGCCCCAGCATTTTGGTGAT	TCRBV27-01*01	unknown	TCRBJ01-05*01
VIT_09_PBMCs	1.75623e+12	1	CSARGWDRAVNTEAFF	AGTGCCCATCCTGAAGACAGCAGCTTCTACATCTGCAGTGCTAGGGGATGGGACAGGGCTGTGAACACTGAAGCTTTCTTTGGACAA	TCRBV20	TCRBD01-01*01	TCRBJ01-01*01
VIT_09_PBMCs	1.75623e+12	1	CASRDVNYGYTF	CTGAAGATCCAGCCCTCAGAACCCAGGGACTCAGCTGTGTACTTCTGTGCCAGCAGGGACGTAAACTATGGCTACACCTTCGGTTCG	TCRBV12	unknown	TCRBJ01-02*01
VIT_09_PBMCs	1.75623e+12	1	CASSQGNTEAFF	CTTCACATCAATTCCCTGGAGCTTGGTGACTCTGCTGTGTATTTCTGTGCCAGCAGCCAGGGGAACACTGAAGCTTTCTTTGGACAA	TCRBV03	unknown	TCRBJ01-01*01
VIT_09_PBMCs	1.75623e+12	1	CASSVMGAGQPQHF	CTGAGCTCTCTGGAGCTGGGGGACTCAGCTTTGTATTTCTGTGCCAGCAGCGTAATGGGAGCGGGTCAGCCCCAGCATTTTGGTGAT	TCRBV09-01	TCRBD02-01	TCRBJ01-05*01
VIT_09_PBMCs	1.75623e+12	1	CASSESVWLWHTF	AAGATCCGGTCCACAAAGCTGGAGGACTCAGCCATGTACTTCTGTGCCAGCAGTGAATCGGTGTGGCTTTGGCACACCTTCGGTTCG	TCRBV02-01*01	unknown	TCRBJ01-02*01
VIT_09_PBMCs	1.75623e+12	1	CAISDPTVRNTIYF	CTGGAGTCCGCTACCAGCTCCCAGACATCTGTGTACTTCTGTGCCATCAGTGATCCGACGGTCCGAAACACCATATATTTTGGAGAG	TCRBV10-03*01	unknown	TCRBJ01-03*01
VIT_09_PBMCs	1.75623e+12	1	CASSINQGRDQPQHF	CAGCCCTCAGAACCCAGGGACTCAGCTGTGTACTTCTGTGCCAGCAGTATTAACCAGGGTCGGGATCAGCCCCAGCATTTTGGTGAT	TCRBV12	TCRBD01-01*01	TCRBJ01-05*01
VIT_09_PBMCs	1.75623e+12	1	CATSMYSSYNSPLHF	GAGTCTGCCATCCCCAACCAGACAGCTCTTTACTTCTGTGCCACCAGTATGTACAGCTCCTATAATTCACCCCTCCACTTTGGGAAC	TCRBV24	TCRBD01-01*01	TCRBJ01-06*01
VIT_09_PBMCs	1.75623e+12	1	CASSQVGGKAGYTF	ATCAATTCCCTGGAGCTTGGTGACTCTGCTGTGTATTTCTGTGCCAGCAGCCAAGTAGGAGGCAAGGCGGGCTACACCTTCGGTTCG	TCRBV03	TCRBD02-01*02	TCRBJ01-02*01
VIT_09_PBMCs	1.75623e+12	1	CASRIRGIASYTF	AAGATCCAGCCCTCAGAACCCAGGGACTCAGCTGTGTACTTCTGTGCCAGCAGAATCAGGGGGATCGCAAGCTACACCTTCGGTTCG	TCRBV12	TCRBD01-01*01	TCRBJ01-02*01
VIT_09_PBMCs	1.75623e+12	1	CASSVGRTNQYSGNTIYF	GAGCTGGGGGACTCAGCTTTGTATTTCTGTGCCAGCAGCGTAGGACGGACGAACCAATACTCTGGAAACACCATATATTTTGGAGAG	TCRBV09-01	unknown	TCRBJ01-03*01
VIT_09_PBMCs	1.75623e+12	1	CASSGQGLGNTTYF	CTGCTGTCGGCTGCTCCCTCCCAGACATCTGTGTACTTCTGTGCCAGCAGTGGACAGGGCTTAGGAAACACCACATATTTTGGAGAG	TCRBV06-05*01	TCRBD01-01*01	TCRBJ01-03*01
VIT_09_PBMCs	1.75623e+12	1	CASSLNGEVEAFF	ATCCTGGAGTCGCCCAGCCCCAACCAGACCTCTCTGTACTTCTGTGCCAGCAGTTTAAACGGAGAGGTTGAAGCTTTCTTTGGACAA	TCRBV27-01*01	TCRBD02-01*02	TCRBJ01-01*01
VIT_09_PBMCs	1.75623e+12	1	CASSFDRNTEAFF	ACTCTGGAGTCTGCTGCCTCCTCCCAGACATCTGTATATTTCTGCGCCAGCAGTTTTGACAGGAACACTGAAGCTTTCTTTGGACAA	TCRBV10-01	TCRBD01-01*01	TCRBJ01-01*01
VIT_09_PBMCs	1.75623e+12	1	CASSLYRGRGDNSPLHF	TTGTTGCTGGGGGACTCGGCCCTCTATCTCTGTGCCAGCAGCTTGTATAGAGGTAGGGGTGATAATTCACCCCTCCACTTTGGGAAC	TCRBV05-06*01	TCRBD01-01*01	TCRBJ01-06*01
VIT_09_PBMCs	1.75623e+12	1	CASSHKTGGSNFF	CACATCAATTCCCTGGAGCTTGGTGACTCTGCTGTGTATTTCTGTGCCAGCAGCCATAAAACAGGGGGTTCTAATTTCTTCGGGCCA	TCRBV03	TCRBD01-01*01	TCRBJ02-01*01
VIT_09_PBMCs	1.75623e+12	1	CASNPLGQGRKAFF	ATCCAGCCCTCAGAACCCAGGGACTCAGCTGTGTACTTCTGTGCCAGCAACCCCTTAGGACAGGGCCGGAAAGCTTTCTTTGGACAA	TCRBV12	TCRBD01-01*01	TCRBJ01-01*01
VIT_09_PBMCs	1.75623e+12	1	CASSQQGIPGTEAFF	CGGTCCACAAAGCTGGAGGACTCAGCCATGTACTTCTGTGCCAGCAGTCAACAGGGAATCCCCGGCACTGAAGCTTTCTTTGGACAA	TCRBV02-01*01	TCRBD01-01*01	TCRBJ01-01*01
VIT_09_PBMCs	1.75623e+12	1	CASSYGTSNEKLFF	CTGCTGTCGGCTGCTCCCTCCCAGACATCTGTGTACTTCTGTGCCAGCAGTTACGGGACTTCTAATGAAAAACTGTTTTTTGGCAGT	TCRBV06-05*01	TCRBD02-01	TCRBJ01-04*01
VIT_09_PBMCs	1.75623e+12	1	CASSPLGRGNQPQHF	CAGCCCTCAGAACCCAGGGACTCAGCTGTGTACTTCTGTGCCAGCAGTCCCCTAGGCAGGGGCAATCAGCCCCAGCATTTTGGTGAT	TCRBV12	TCRBD01-01*01	TCRBJ01-05*01
VIT_09_PBMCs	1.75623e+12	1	CASSIGHEYGYTF	ACTCTGGAGTCAGCTACCCGCTCCCAGACATCTGTGTATTTCTGCGCCAGCAGTATCGGACACGAGTATGGCTACACCTTCGGTTCG	TCRBV10-02*01	TCRBD01-01*01	TCRBJ01-02*01
VIT_09_PBMCs	1.75623e+12	1	CASTQGATNEKLFF	CTGGAGTCGGCTGCTCCCTCCCAGACATCTGTGTACTTCTGTGCCAGCACACAGGGTGCAACTAATGAAAAACTGTTTTTTGGCAGT	TCRBV06-01*01	TCRBD01-01*01	TCRBJ01-04*01
VIT_09_PBMCs	1.75623e+12	1	CSVGGGERNTIYF	ACTGTGAGCAACATGAGCCCTGAAGACAGCAGCATATATCTCTGCAGCGTTGGAGGGGGAGAGAGAAACACCATATATTTTGGAGAG	TCRBV29-01*01	TCRBD01-01*01	TCRBJ01-03*01
VIT_09_PBMCs	1.75623e+12	1	CSASSNMNTEAFF	ACTGTGAGCAACATGAGCCCTGAAGACAGCAGCATATATCTCTGCAGCGCTTCCAGCAACATGAACACTGAAGCTTTCTTTGGACAA	TCRBV29-01*01	unknown	TCRBJ01-01*01
VIT_09_PBMCs	1.75623e+12	1	CASSRDTFYGYTF	AAGATCCAGCCCTCAGAACCCAGGGACTCAGCTGTGTACTTCTGTGCCAGCAGCCGTGACACCTTCTATGGCTACACCTTCGGTTCG	TCRBV12	TCRBD01-01*01	TCRBJ01-02*01
VIT_09_PBMCs	1.75623e+12	1	CASSPNWSNQPQHF	CTGGAGTCGCCCAGCCCCAACCAGACCTCTCTGTACTTCTGTGCCAGCAGTCCCAATTGGAGCAATCAGCCCCAGCATTTTGGTGAT	TCRBV27-01*01	unknown	TCRBJ01-05*01
VIT_09_PBMCs	1.75623e+12	1	CASNKQTGTTEEAFF	AGCTCTCTGGAGCTGGGGGACTCAGCTTTGTATTTCTGTGCCAGCAACAAACAAACCGGGACAACGGAAGAAGCTTTCTTTGGACAA	TCRBV09-01	TCRBD01-01*01	TCRBJ01-01*01
VIT_09_PBMCs	1.75623e+12	1	CASSFRGWSDEKLFF	GAGTCGCCCAGCCCCAACCAGACCTCTCTGTACTTCTGTGCCAGCAGTTTTAGGGGGTGGTCAGATGAAAAACTGTTTTTTGGCAGT	TCRBV27-01*01	TCRBD01-01*01	TCRBJ01-04*01
VIT_09_PBMCs	1.75623e+12	1	CASSSTAYYGYTF	AAGATCCAGCCCTCAGAACCCAGGGACTCAGCTGTGTACTTCTGTGCCAGCAGTTCTACAGCCTACTATGGCTACACCTTCGGTTCG	TCRBV12	TCRBD01-01*01	TCRBJ01-02*01
VIT_09_PBMCs	1.75623e+12	1	CASDDRGMNTEAFF	ATCCAGCCCTCAGAACCCAGGGACTCAGCTGTGTACTTCTGTGCCAGCGACGACCGCGGTATGAACACTGAAGCTTTCTTTGGACAA	TCRBV12	TCRBD02-01	TCRBJ01-01*01
VIT_09_PBMCs	1.75623e+12	1	CASSQGSTGTRNTIYF	TCCCTGGAGCTTGGTGACTCTGCTGTGTATTTCTGTGCCAGCAGCCAAGGATCTACAGGAACTAGAAACACCATATATTTTGGAGAG	TCRBV03	TCRBD01-01*01	TCRBJ01-03*01
VIT_09_PBMCs	1.75623e+12	1	CASIGRLVSPDTQYF	CGGTCCACAAAGCTGGAGGACTCAGCCATGTACTTCTGTGCCAGCATTGGAAGACTAGTTAGTCCAGATACGCAGTATTTTGGCCCA	TCRBV02-01*01	TCRBD02-01	TCRBJ02-03*01
VIT_09_PBMCs	1.75623e+12	1	CATTGQGYGYTF	CTCACTCTGGAGTCCGCTACCAGCTCCCAGACATCTGTGTACTTCTGTGCCACCACGGGACAGGGATATGGCTACACCTTCGGTTCG	TCRBV10-03*01	TCRBD01-01*01	TCRBJ01-02*01
VIT_09_PBMCs	1.75623e+12	1	CASSDVNTEAFF	CTGAAGATCCGGTCCACAAAGCTGGAGGACTCAGCCATGTACTTCTGTGCCAGCAGTGACGTAAACACTGAAGCTTTCTTTGGACAA	TCRBV02-01*01	TCRBD02-01	TCRBJ01-01*01
VIT_09_PBMCs	1.75623e+12	1	CATSDSNSRPQHF	TCCCTAGAGTCTGCCATCCCCAACCAGACAGCTCTTTACTTCTGTGCCACCAGTGACTCGAATTCCCGCCCCCAGCATTTTGGTGAT	TCRBV24	unknown	TCRBJ01-05*01
VIT_09_PBMCs	1.75623e+12	1	CASNLEGSPLHF	CTGAAGATCCGGTCCACAAAGCTGGAGGACTCAGCCATGTACTTCTGTGCCAGCAACCTAGAGGGTTCACCCCTCCACTTTGGGAAC	TCRBV02-01*01	TCRBD02-01*02	TCRBJ01-06*01
VIT_09_PBMCs	1.75623e+12	1	CASSEPRTGNYGYTF	GAGTCTGCCAGGCCCTCACATACCTCTCAGTACCTCTGTGCCAGCAGTGAACCCAGAACAGGGAACTATGGCTACACCTTCGGTTCG	TCRBV25-01*01	TCRBD01-01*01	TCRBJ01-02*01
VIT_09_PBMCs	1.75623e+12	1	CASSVQGPVNTEAFF	CGGTCCACAAAGCTGGAGGACTCAGCCATGTACTTCTGTGCCAGCAGTGTACAGGGCCCGGTGAACACTGAAGCTTTCTTTGGACAA	TCRBV02-01*01	TCRBD01-01*01	TCRBJ01-01*01
VIT_09_PBMCs	1.75623e+12	1	CASGATPKGITGNTIYF	GCTGCCTCCTCCCAGACATCTGTATATTTCTGCGCCAGCGGAGCGACGCCCAAGGGGATCACTGGAAACACCATATATTTTGGAGAG	TCRBV10-01	TCRBD01-01*01	TCRBJ01-03*01
VIT_09_PBMCs	1.75623e+12	1	CATSTPHRDYGYTF	CTAGAGTCTGCCATCCCCAACCAGACAGCTCTTTACTTCTGTGCCACCAGTACCCCTCACAGGGACTATGGCTACACCTTCGGTTCG	TCRBV24	TCRBD01-01*01	TCRBJ01-02*01
VIT_09_PBMCs	1.75623e+12	1	CASKGQEFRGNTIYF	CGGTCCACAAAGCTGGAGGACTCAGCCATGTACTTCTGTGCCAGCAAAGGACAGGAGTTCCGAGGAAACACCATATATTTTGGAGAG	TCRBV02-01*01	TCRBD01-01*01	TCRBJ01-03*01
VIT_09_PBMCs	1.75623e+12	1	CASRLYNTEAFF	CTGAAGATCCAGCCCTCAGAACCCAGGGACTCAGCTGTGTACTTCTGTGCCAGCAGACTTTACAACACTGAAGCTTTCTTTGGACAA	TCRBV12	TCRBD02-01	TCRBJ01-01*01
VIT_09_PBMCs	1.75623e+12	1	CASRGPGFYGYTF	ATCCTGGAGTCGCCCAGCCCCAACCAGACCTCTCTGTACTTCTGTGCCAGTCGTGGTCCGGGATTTTATGGCTACACCTTCGGTTCG	TCRBV27-01*01	TCRBD02-01*02	TCRBJ01-02*01
VIT_09_PBMCs	1.75623e+12	1	CASSLDLYGYTF	CTCAAGATCCAGCCTGCAAAGCTTGAGGACTCGGCCGTGTATCTCTGTGCCAGCAGCTTAGACCTCTATGGCTACACCTTCGGTTCG	TCRBV11-02*02	TCRBD02-01	TCRBJ01-02*01
VIT_09_PBMCs	1.75623e+12	1	CASSAIEYGYTF	CTAAACCTGAGCTCTCTGGAGCTGGGGGACTCAGCTTTGTATTTCTGTGCCAGCAGCGCAATAGAGTATGGCTACACCTTCGGTTCG	TCRBV09-01	TCRBD02-01	TCRBJ01-02*01
VIT_09_PBMCs	1.75623e+12	1	CASSECRVGEVEKAGNTIYF	TCCCAGACATCTGTATATTTCTGCGCCAGCAGTGAGTGCAGGGTCGGGGAAGTTGAAAAGGCTGGAAACACCATATATTTTGGAGAG	TCRBV10-01	unknown	TCRBJ01-03*01
VIT_09_PBMCs	1.75623e+12	1	CSASPGGNTIYF	CTGACAGTGACCAGTGCCCATCCTGAAGACAGCAGCTTCTACATCTGCAGTGCTAGTCCAGGGGGAAACACCATATATTTTGGAGAG	TCRBV20	TCRBD01-01*01	TCRBJ01-03*01
VIT_09_PBMCs	1.75623e+12	1	CASSRDLRSSGNTIYF	TCCACGGAGTCAGGGGACACAGCACTGTATTTCTGTGCCAGCAGCAGGGACCTCCGGAGCTCTGGAAACACCATATATTTTGGAGAG	TCRBV21-01*01	unknown	TCRBJ01-03*01
VIT_09_PBMCs	1.75623e+12	1	CASSSLGGSMNTEAFF	GCCTTGTTGCTGGGGGACTCGGCCCTCTATCTCTGTGCCAGCAGCTCATTGGGGGGTTCCATGAACACTGAAGCTTTCTTTGGACAA	TCRBV05-06*01	TCRBD02-01*01	TCRBJ01-01*01
VIT_09_PBMCs	1.75623e+12	1	CASSYSGTEAFF	CTCAGGCTGCTGTCGGCTGCTCCCTCCCAGACATCTGTGTACTTCTGTGCCAGCAGTTACTCAGGGACTGAAGCTTTCTTTGGACAA	TCRBV06-05*01	unknown	TCRBJ01-01*01
VIT_09_PBMCs	1.75623e+12	1	CSATREGANEKLFF	GTGACCAGTGCCCATCCTGAAGACAGCAGCTTCTACATCTGCAGTGCTACCCGTGAAGGCGCTAATGAAAAACTGTTTTTTGGCAGT	TCRBV20	unknown	TCRBJ01-04*01
VIT_09_PBMCs	1.75623e+12	1	CASSAGIGAGNTIYF	AGCTCTCTGGAGCTGGGGGACTCAGCTTTGTATTTCTGTGCCAGCAGCGCAGGGATTGGTGCGGGAAACACCATATATTTTGGAGAG	TCRBV09-01	TCRBD01-01*01	TCRBJ01-03*01
VIT_09_PBMCs	1.75623e+12	1	CSVDSTGDTEAFF	ACTGTGAGCAACATGAGCCCTGAAGACAGCAGCATATATCTCTGCAGCGTTGATTCAACAGGGGACACTGAAGCTTTCTTTGGACAA	TCRBV29-01*01	TCRBD01-01*01	TCRBJ01-01*01
VIT_09_PBMCs	1.75623e+12	1	CASSYALKNQPQHF	TTGGAGTCGGCTGCTCCCTCCCAAACATCTGTGTACTTCTGTGCCAGCAGTTATGCGCTAAAGAATCAGCCCCAGCATTTTGGTGAT	TCRBV06	TCRBD02-01	TCRBJ01-05*01
VIT_09_PBMCs	1.75623e+12	1	CASSSGTGTTNEKLFF	CCCTCAGAACCCAGGGACTCAGCTGTGTACTTCTGTGCCAGCAGTTCCGGGACAGGCACAACTAATGAAAAACTGTTTTTTGGCAGT	TCRBV12	TCRBD01-01*01	TCRBJ01-04*01
VIT_09_PBMCs	1.75623e+12	1	CASSSEQGGTEAFF	ATGAGCTCCTTGGAGCTGGGGGACTCAGCCCTGTACTTCTGTGCCAGCAGCTCCGAACAGGGCGGAACTGAAGCTTTCTTTGGACAA	TCRBV13-01*01	TCRBD01-01*01	TCRBJ01-01*01
VIT_09_PBMCs	1.75623e+12	1	CASSRGTEAFF	ACTCTGAAGATCCAGCCCTCAGAACCCAGGGACTCAGCTGTGTACTTCTGTGCCAGCTCGCGTGGCACTGAAGCTTTCTTTGGACAA	TCRBV12	TCRBD02-01	TCRBJ01-01*01
VIT_09_PBMCs	1.75623e+12	1	CASSRGQFEAFF	CTTCACATCAATTCCCTGGAGCTTGGTGACTCTGCTGTGTATTTCTGTGCCAGCAGCAGGGGACAGTTCGAAGCTTTCTTTGGACAA	TCRBV03	TCRBD01-01*01	TCRBJ01-01*01
VIT_09_PBMCs	1.75623e+12	1	CASSPNLAASYGYTF	CGGTCCACAAAGCTGGAGGACTCAGCCATGTACTTCTGTGCCAGCAGTCCAAACTTGGCAGCATCCTATGGCTACACCTTCGGTTCG	TCRBV02-01*01	unknown	TCRBJ01-02*01
VIT_09_PBMCs	1.75623e+12	1	CASTLSNQPQHF	CTGAAGATCCAGCCCTCAGAACCCAGGGACTCAGCTGTGTACTTCTGTGCCAGCACCCTTAGCAATCAGCCCCAGCATTTTGGTGAT	TCRBV12	TCRBD02-01	TCRBJ01-05*01
VIT_09_PBMCs	1.75623e+12	1	CASGQGGYSNQPQHF	GAGTTGGCTGCTCCCTCCCAGACATCTGTGTACTTCTGTGCCAGTGGACAGGGTGGTTATAGCAATCAGCCCCAGCATTTTGGTGAT	TCRBV06-06	TCRBD01-01*01	TCRBJ01-05*01
VIT_09_PBMCs	1.75623e+12	1	CASSVFGSSGNTIYF	CAGCCTGCAAAGCTTGAGGACTCGGCCGTGTATCTCTGTGCCAGCAGCGTTTTCGGATCCTCTGGAAACACCATATATTTTGGAGAG	TCRBV11-02*02	unknown	TCRBJ01-03*01
VIT_09_PBMCs	1.75623e+12	1	CASSQGWRGYTF	CTTCACATCAATTCCCTGGAGCTTGGTGACTCTGCTGTGTATTTCTGTGCCAGCAGCCAGGGGTGGAGAGGCTACACCTTCGGTTCG	TCRBV03	unknown	TCRBJ01-02*01
VIT_09_PBMCs	1.75623e+12	1	CASSLLLGNNQPQHF	CAGCCTGCAAAGCTTGAGGACTCGGCCGTGTATCTCTGTGCCAGCAGCTTACTCTTGGGAAACAATCAGCCCCAGCATTTTGGTGAT	TCRBV11-02*02	unknown	TCRBJ01-05*01
VIT_09_PBMCs	1.75623e+12	1	CASRGGQGWNYGYTF	ACATCGGCCCAAAAGAACCCGACAGCTTTCTATCTCTGTGCCAGTAGAGGGGGACAGGGTTGGAACTATGGCTACACCTTCGGTTCG	TCRBV19-01	TCRBD01-01*01	TCRBJ01-02*01
VIT_09_PBMCs	1.75623e+12	1	CASSVYRGHVNTEAFF	CCTGCAGAACTGGAGGATTCTGGAGTTTATTTCTGTGCCAGCAGCGTATACAGGGGGCATGTGAACACTGAAGCTTTCTTTGGACAA	TCRBV14-01*01	TCRBD01-01*01	TCRBJ01-01*01
VIT_09_PBMCs	1.75623e+12	1	CASSQDNVPGNTIYF	AATTCCCTGGAGCTTGGTGACTCTGCTGTGTATTTCTGTGCCAGCAGCCAAGATAATGTCCCTGGAAACACCATATATTTTGGAGAG	TCRBV03	TCRBD02-01	TCRBJ01-03*01
VIT_09_PBMCs	1.75623e+12	1	CSANRPGAPNSGNTIYF	GCCCATCCTGAAGACAGCAGCTTCTACATCTGCAGTGCTAATCGGCCAGGGGCCCCAAACTCTGGAAACACCATATATTTTGGAGAG	TCRBV20	TCRBD01-01*01	TCRBJ01-03*01
VIT_09_PBMCs	1.75623e+12	1	CASSQDPWTGMNTEAFF	CTGGAGCTTGGTGACTCTGCTGTGTATTTCTGTGCCAGCAGCCAAGATCCCTGGACAGGGATGAACACTGAAGCTTTCTTTGGACAA	TCRBV03	TCRBD01-01*01	TCRBJ01-01*01
VIT_09_PBMCs	1.75623e+12	1	CASSLEPVNTEAFF	ATCCAGCCTGCAAAGCTTGAGGACTCGGCCGTGTATCTCTGTGCCAGCAGCTTAGAGCCAGTGAACACTGAAGCTTTCTTTGGACAA	TCRBV11-02*02	TCRBD01-01*01	TCRBJ01-01*01
VIT_09_PBMCs	1.75623e+12	1	CASSRGMNTEAFF	AACCTGAGCTCTCTGGAGCTGGGGGACTCAGCTTTGTATTTCTGTGCCAGCAGTCGTGGGATGAACACTGAAGCTTTCTTTGGACAA	TCRBV09-01	unknown	TCRBJ01-01*01
VIT_09_PBMCs	1.75623e+12	1	CASSDRQRIYGYTF	ATCCGGTCCACAAAGCTGGAGGACTCAGCCATGTACTTCTGTGCCAGCAGCGACAGACAGCGTATCTATGGCTACACCTTCGGTTCG	TCRBV02-01*01	TCRBD01-01*01	TCRBJ01-02*01
VIT_09_PBMCs	1.75623e+12	1	CASSFVGGQPQHF	AAGATCCAGCCCTCAGAACCCAGGGACTCAGCTGTGTACTTCTGTGCCAGCAGTTTTGTGGGTGGTCAGCCCCAGCATTTTGGTGAT	TCRBV12	unknown	TCRBJ01-05*01
VIT_09_PBMCs	1.75623e+12	1	CSVLPGGEGAFF	CTGACTGTGAGCAACATGAGCCCTGAAGACAGCAGCATATATCTCTGCAGCGTTCTTCCAGGGGGCGAAGGAGCTTTCTTTGGACAA	TCRBV29-01*01	TCRBD01-01*01	TCRBJ01-01*01
VIT_09_PBMCs	1.75623e+12	1	CASSTLTGCYQPQHF	CAGTCCACGGAGTCAGGGGACACAGCACTGTATTTCTGTGCCAGCAGCACCTTGACAGGCTGCTATCAGCCCCAGCATTTTGGTGAT	TCRBV21-01*01	TCRBD01-01*01	TCRBJ01-05*01
VIT_09_PBMCs	1.75623e+12	1	CASSPYGRVATNEKLFF	CTGGAGCTTGGTGACTCTGCTGTGTATTTCTGTGCCAGCAGCCCGTATGGCCGCGTTGCAACTAATGAAAAACTGTTTTTTGGCAGT	TCRBV03	unknown	TCRBJ01-04*01
VIT_09_PBMCs	1.75623e+12	1	CASSLSGGQINQPQHF	TCGCCCAGCCCCAACCAGACCTCTCTGTACTTCTGTGCCAGCAGTTTATCGGGGGGACAGATCAATCAGCCCCAGCATTTTGGTGAT	TCRBV27-01*01	TCRBD01-01*01	TCRBJ01-05*01
VIT_09_PBMCs	1.75623e+12	1	CASSLTGVSNQPQHF	GAGTCGCCCAGCCCCAACCAGACCTCTCTGTACTTCTGTGCCAGCAGTTTGACAGGGGTTAGCAATCAGCCCCAGCATTTTGGTGAT	TCRBV27-01*01	TCRBD01-01*01	TCRBJ01-05*01
VIT_09_PBMCs	1.75623e+12	1	CASNLQGSSQPQHF	TTGGAGTCGGCTGCTCCCTCCCAAACATCTGTGTACTTCTGTGCCAGCAACCTGCAGGGATCGAGTCAGCCCCAGCATTTTGGTGAT	TCRBV06	TCRBD01-01*01	TCRBJ01-05*01
VIT_09_PBMCs	1.75623e+12	1	CASRAGQGNEKLFF	ATCCAGCCCTCAGAACCCAGGGACTCAGCTGTGTACTTCTGTGCCAGCAGGGCCGGACAGGGAAATGAAAAACTGTTTTTTGGCAGT	TCRBV12	TCRBD01-01*01	TCRBJ01-04*01
VIT_09_PBMCs	1.75623e+12	1	CASSLTGRNTEAFF	ATCAATTCCCTGGAGCTTGGTGACTCTGCTGTGTATTTCTGTGCCAGCAGCCTGACAGGGAGGAACACTGAAGCTTTCTTTGGACAA	TCRBV03	TCRBD01-01*01	TCRBJ01-01*01
VIT_09_PBMCs	1.75623e+12	1	CASAFTVPNSGNTIYF	TCCACAAAGCTGGAGGACTCAGCCATGTACTTCTGTGCCAGCGCGTTTACCGTTCCCAACTCTGGAAACACCATATATTTTGGAGAG	TCRBV02-01*01	TCRBD02-01	TCRBJ01-03*01
VIT_09_PBMCs	1.75623e+12	1	CASSPRQESNYGYTF	CGGTCCACAAAGCTGGAGGACTCAGCCATGTACTTCTGTGCCAGCAGTCCTCGACAGGAATCAAACTATGGCTACACCTTCGGTTCG	TCRBV02-01*01	TCRBD01-01*01	TCRBJ01-02*01
VIT_09_PBMCs	1.75623e+12	1	CSARDSAAGTNEKLFF	AGTGCCCATCCTGAAGACAGCAGCTTCTACATCTGCAGTGCTAGAGATTCGGCAGCAGGAACTAATGAAAAACTGTTTTTTGGCAGT	TCRBV20	TCRBD01-01*01	TCRBJ01-04*01
VIT_09_PBMCs	1.75623e+12	1	CASSSSGRKGEKLFF	GAGTCGCCCAGCCCCAACCAGACCTCTCTGTACTTCTGTGCCAGCAGTTCTTCAGGGCGAAAGGGTGAAAAACTGTTTTTTGGCAGT	TCRBV27-01*01	TCRBD01-01*01	TCRBJ01-04*01
VIT_09_PBMCs	1.75623e+12	1	CSVQRSYLNTEAFF	GTGAGCAACATGAGCCCTGAAGACAGCAGCATATATCTCTGCAGCGTCCAAAGGTCCTATTTGAACACTGAAGCTTTCTTTGGACAA	TCRBV29-01*01	unknown	TCRBJ01-01*01
VIT_09_PBMCs	1.75623e+12	1	CASRAQGSGNQPQHF	CGGTCCACAAAGCTGGAGGACTCAGCCATGTACTTCTGTGCCAGCAGAGCACAGGGAAGTGGCAATCAGCCCCAGCATTTTGGTGAT	TCRBV02-01*01	TCRBD01-01*01	TCRBJ01-05*01
VIT_09_PBMCs	1.75623e+12	1	CASSEARGNEKLFF	CTGGAGTCTGCCAGGCCCTCACATACCTCTCAGTACCTCTGTGCCAGCAGTGAGGCCCGAGGGAATGAAAAACTGTTTTTTGGCAGT	TCRBV25-01*01	TCRBD02-01*02	TCRBJ01-04*01
VIT_09_PBMCs	1.75623e+12	1	CASRGQGSIQPQHF	TAGGAGTCGGCTGCTCCCTCCCAAACATCTGTGTACTTCTGTGCCAGCAGGGGACAGGGGAGTATTCAGCCCCAGCATTTTGGTGAT	TCRBV06	TCRBD01-01*01	TCRBJ01-05*01
VIT_09_PBMCs	1.75623e+12	1	CSARVRLGGYQPQHF	ACCAGTGCCCATCCTGAAGACAGCAGCTTCTACATCTGCAGTGCTAGAGTACGGCTAGGGGGGTATCAGCCCCAGCATTTTGGTGAT	TCRBV20	unknown	TCRBJ01-05*01
VIT_09_PBMCs	1.75623e+12	1	CASSYSNEKLFF	CTCAAGATCCAGCCTGCAAAGCTTGAGGACTCGGCCGTGTATCTCTGTGCCAGCAGCTACTCCAATGAAAAACTGTTTTTTGGCAGT	TCRBV11-02*02	TCRBD02-01	TCRBJ01-04*01
VIT_09_PBMCs	1.75623e+12	1	CASSFSSNQPQHF	ACCCTGGAGTCTGCCAGGCCCTCACATACCTCTCAGTACCTCTGTGCCAGCAGTTTCAGTAGCAATCAGCCCCAGCATTTTGGTGAT	TCRBV25-01*01	TCRBD01-01*01	TCRBJ01-05*01
VIT_09_PBMCs	1.75623e+12	1	CASRALNYGYTF	CTGATCCTGGAGTCGCCCAGCCCCAACCAGACCTCTCTGTACTTCTGTGCCAGCAGGGCACTAAACTATGGCTACACCTTCGGTTCG	TCRBV27-01*01	TCRBD02-01	TCRBJ01-02*01
VIT_09_PBMCs	1.75623e+12	1	CASRLTTNYGYTF	AAGATCCGGTCCACAAAGCTGGAGGACTCAGCCATGTACTTCTGTGCCAGCCGACTTACGACTAACTATGGCTACACCTTCGGTTCG	TCRBV02-01*01	TCRBD02-01	TCRBJ01-02*01
VIT_09_PBMCs	1.75623e+12	1	CAISESPMTGNTIYF	GAGTCCGCTACCAGCTCCCAGACATCTGTGTACTTCTGTGCCATCAGTGAGTCCCCGATGACTGGAAACACCATATATTTTGGAGAG	TCRBV10-03*01	unknown	TCRBJ01-03*01
VIT_09_PBMCs	1.75623e+12	1	CASSPSYSPTGRGYTF	TCCCTGGAGCTTGGTGACTCTGCTGTGTATTTCTGTGCCAGCAGCCCCTCCTATTCCCCGACAGGGCGAGGCTACACCTTCGGTTCG	TCRBV03	TCRBD01-01*01	TCRBJ01-02*01
VIT_09_PBMCs	1.75623e+12	1	CASSQDLPWGHSSGNTIYF	CTTGGTGACTCTGCTGTGTATTTCTGTGCCAGCAGCCAAGATCTACCGTGGGGGCATAGTTCTGGAAACACCATATATTTTGGAGAG	TCRBV03	TCRBD01-01*01	TCRBJ01-03*01
VIT_09_PBMCs	1.75623e+12	1	CASSSSGNTIYF	CTCAGGCTGGAGTTGGCTGCTCCCTCCCAGACATCTGTGTACTTCTGTGCCAGCAGTTCCAGCGGAAACACCATATATTTTGGAGAG	TCRBV06-06	unknown	TCRBJ01-03*01
VIT_09_PBMCs	1.75623e+12	1	CASSLYGPSGNTIYF	AACGCCTTGTTGCTGGGGGACTCGGCCCTCTATCTCTGTGCCAGCAGCTTGTATGGACCCTCTGGAAACACCATATATTTTGGAGAG	TCRBV05-06*01	unknown	TCRBJ01-03*01
VIT_09_PBMCs	1.75623e+12	1	CASSEKDMKLFF	CTGAAGATCCGGTCCACAAAGCTGGAGGACTCAGCCATGTACTTCTGTGCCAGCAGTGAGAAGGACATGAAACTGTTTTTTGGCAGT	TCRBV02-01*01	TCRBD01-01*01	TCRBJ01-04*01
VIT_09_PBMCs	1.75623e+12	1	CASSVTPSMNTEAFF	AGCTCTCTGGAGCTGGGGGACTCAGCTTTGTATTTCTGTGCCAGCAGCGTAACGCCATCCATGAACACTGAAGCTTTCTTTGGACAA	TCRBV09-01	unknown	TCRBJ01-01*01
VIT_09_PBMCs	1.75623e+12	1	CASNWDRTPTYGYTF	GAGTCGGCTGCTCCCTCCCAAACATCTGTGTACTTCTGTGCCAGCAACTGGGACAGGACTCCTACATATGGCTACACCTTCGGTTCG	TCRBV06	TCRBD01-01*01	TCRBJ01-02*01
VIT_09_PBMCs	1.75623e+12	1	CASKPSDSYNSPLHF	CGGTCCACAAAGCTGGAGGACTCAGCCATGTACTTCTGTGCCAGCAAGCCCTCTGACTCCTATAATTCACCCCTCCACTTTGGGAAC	TCRBV02-01*01	TCRBD02-01	TCRBJ01-06*01
VIT_09_PBMCs	1.75623e+12	1	CASSKDNAGYGNTIYF	TCGGCTGCTCCCTCCCAAACATCTGTGTACTTCTGTGCCAGCAGTAAGGACAACGCCGGGTATGGAAACACCATATATTTTGGAGAG	TCRBV06	TCRBD01-01*01	TCRBJ01-03*01
VIT_09_PBMCs	1.75623e+12	1	CATSDHRSPGTEAFF	GAGTCTGCCATCCCCAACCAGACAGCTCTTTACTTCTGTGCCACCAGTGACCACAGGTCACCGGGGACTGAAGCTTTCTTTGGACAA	TCRBV24	unknown	TCRBJ01-01*01
VIT_09_PBMCs	1.75623e+12	1	CASSLWGAGTIYF	AAGATCCAGCCCTCAGAACCCAGGGACTCAGCTGTGTACTTCTGTGCCAGCAGTTTATGGGGGGCGGGAACCATATATTTTGGAGAG	TCRBV12	unknown	TCRBJ01-03*01
VIT_09_PBMCs	1.75623e+12	1	CSARDFRTDSNQPQHF	AGTGCCCATCCTGAAGACAGCAGCTTCTACATCTGCAGTGCTAGAGATTTTCGGACAGACAGCAATCAGCCCCAGCATTTTGGTGAT	TCRBV20	TCRBD01-01*01	TCRBJ01-05*01
VIT_09_PBMCs	1.75623e+12	1	CASSLDPVAEKLFF	ATCCAGCCTGCAAAGCTTGAGGACTCGGCCGTGTATCTCTGTGCCAGCAGCTTAGATCCCGTGGCTGAAAAACTGTTTTTTGGCAGT	TCRBV11-02*02	TCRBD01-01*01	TCRBJ01-04*01
VIT_09_PBMCs	1.75623e+12	1	CATSDLSYEQFF	CTGTCCCTAGAGTCTGCCATCCCCAACCAGACAGCTCTTTACTTCTGTGCCACCAGTGATCTCTCTTATGAGCAGTTCTTCGGGCCA	TCRBV24	TCRBD02-01	TCRBJ02-01*01
VIT_09_PBMCs	1.75623e+12	1	CASSGPFRGNTIYF	ATCCGGTCCACAAAGCTGGAGGACTCAGCCATGTACTTCTGTGCCAGCAGTGGGCCTTTTCGCGGAAACACCATATATTTTGGAGAG	TCRBV02-01*01	TCRBD01-01*01	TCRBJ01-03*01
VIT_09_PBMCs	1.75623e+12	1	CASSSPRGTSKGEANYGYTF	AGGGACTCAGCTGTGTACTTCTGTGCCAGCAGCTCGCCAAGAGGAACCTCCAAAGGGGAGGCTAACTATGGCTACACCTTCGGTTCG	TCRBV12	TCRBD02-01*02	TCRBJ01-02*01
VIT_09_PBMCs	1.75623e+12	1	CASSVGGQGNEKLFF	AGCTCTCTGGAGCTGGGGGACTCAGCTTTGTATTTCTGTGCCAGCAGCGTAGGAGGACAGGGCAATGAAAAACTGTTTTTTGGCAGT	TCRBV09-01	TCRBD01-01*01	TCRBJ01-04*01
VIT_09_PBMCs	1.75623e+12	1	CASSSLNEQFF	CTGCTGGGGTTGGAGTCGGCTGCTCCCTCCCAAACATCTGTGTACTTCTGTGCCAGCAGTTCTTTAAATGAGCAGTTCTTCGGGCCA	TCRBV06	TCRBD02-01	TCRBJ02-01*01
VIT_09_PBMCs	1.75623e+12	1	CASSQDLYGGRRAFF	AATTCCCTGGAGCTTGGTGACTCTGCTGTGTATTTCTGTGCCAGCAGCCAAGATCTGTATGGGGGGCGGAGAGCTTTCTTTGGACAA	TCRBV03	unknown	TCRBJ01-01*01
VIT_09_PBMCs	1.75623e+12	1	CASMLHGNTIYF	CTGAAGATCCAGCCCTCAGAACCCAGGGACTCAGCTGTGTACTTCTGTGCCAGCATGTTACACGGAAACACCATATATTTTGGAGAG	TCRBV12	TCRBD01-01*01	TCRBJ01-03*01
VIT_09_PBMCs	1.75623e+12	1	CASSEMLLATEAFF	CAGGAGTCGGCTGCTCCCTCCCAGACATCTGTGTACTTCTGTGCCAGCAGTGAAATGCTCCTTGCCACTGAAGCTTTCTTTGGACAA	TCRBV06-01*01	unknown	TCRBJ01-01*01
VIT_09_PBMCs	1.75623e+12	1	CASSSHLGGNTEAFF	GAGTCGCCCAGCCCCAACCAGACCTCTCTGTACTTCTGTGCCAGCAGTTCCCACCTCGGGGGGAACACTGAAGCTTTCTTTGGACAA	TCRBV27-01*01	TCRBD02-01*01	TCRBJ01-01*01
VIT_09_PBMCs	1.75623e+12	1	CASSEGGITEAFF	AAGATCCGGTCCACAAAGCTGGAGGACTCAGCCATGTACTTCTGTGCCAGCAGTGAGGGGGGGATCACTGAAGCTTTCTTTGGACAA	TCRBV02-01*01	TCRBD02-01*01	TCRBJ01-01*01
VIT_09_PBMCs	1.75623e+12	1	CATSPGQGDTEAFF	CTAGAGTCTGCCATCCCCAACCAGACAGCTCTTTACTTCTGTGCCACCAGCCCGGGACAGGGTGACACTGAAGCTTTCTTTGGACAA	TCRBV24	TCRBD01-01*01	TCRBJ01-01*01
VIT_09_PBMCs	1.75623e+12	1	CASSRGGRDEAFF	AACCTGAGCTCTCTGGAGCTGGGGGACTCAGCTTTGTATTTCTGTGCCAGCAGCAGAGGAGGTAGGGATGAAGCTTTCTTTGGACAA	TCRBV09-01	TCRBD02-01*02	TCRBJ01-01*01
VIT_09_PBMCs	1.75623e+12	1	CSARAGGLRNTEAFF	ACCAGTGCCCATCCTGAAGACAGCAGCTTCTACATCTGCAGTGCTAGAGCAGGAGGACTCCGGAACACTGAAGCTTTCTTTGGACAA	TCRBV20	TCRBD02-01	TCRBJ01-01*01
VIT_09_PBMCs	1.75623e+12	1	CASSTGTRNQPQHF	ATCCGGTCCACAAAGCTGGAGGACTCAGCCATGTACTTCTGTGCCAGCAGCACCGGGACACGCAATCAGCCCCAGCATTTTGGTGAT	TCRBV02-01*01	TCRBD01-01*01	TCRBJ01-05*01
VIT_09_PBMCs	1.75623e+12	1	CASSEYRGQGAKAFF	GAGTCTGCCAGGCCCTCACATACCTCTCAGTACCTCTGTGCCAGCAGTGAATATAGGGGACAGGGGGCGAAAGCTTTCTTTGGACAA	TCRBV25-01*01	TCRBD01-01*01	TCRBJ01-01*01
VIT_09_PBMCs	1.75623e+12	1	CASSQVGQPQHF	CTTCACATCAATTCCCTGGAGCTTGGTGACTCTGCTGTGTATTTCTGTGCCAGCAGCCAAGTGGGACAGCCCCAGCATTTTGGTGAT	TCRBV03	unknown	TCRBJ01-05*01
VIT_09_PBMCs	1.75623e+12	1	CSVVTGFFGNTEAFF	AGCAACATGAGCCCTGAAGACAGCAGCATATATCTCTGCAGCGTGGTAACAGGGTTCTTTGGGAACACTGAAGCTTTCTTTGGACAA	TCRBV29-01*01	TCRBD01-01*01	TCRBJ01-01*01
VIT_09_PBMCs	1.75623e+12	1	CASTKQGWASGNTIYF	CCTGCAAAGCTTGAGGACTCGGCCGTGTATCTCTGTGCCAGCACCAAACAGGGGTGGGCATCTGGAAACACCATATATTTTGGAGAG	TCRBV11-02*02	TCRBD01-01*01	TCRBJ01-03*01
VIT_09_PBMCs	1.75623e+12	1	CASSDRPVNSGNTIYF	TCTGCCAGGCCCTCACATACCTCTCAGTACCTCTGTGCCAGCAGTGATCGTCCGGTCAACTCTGGAAACACCATATATTTTGGAGAG	TCRBV25-01*01	TCRBD02-01	TCRBJ01-03*01
VIT_09_PBMCs	1.75623e+12	1	CASSLDWNEKLFF	AGGCTGGAGTTGGCTGCTCCCTCCCAGACATCTGTGTACTTCTGTGCCAGCAGTTTGGACTGGAATGAAAAACTGTTTTTTGGCAGT	TCRBV06-06	TCRBD02-01	TCRBJ01-04*01
VIT_09_PBMCs	1.75623e+12	1	CSVLKTGVYEKLFF	GTGAGCAACATGAGCCCTGAAGACAGCAGCATATATCTCTGCAGCGTTCTTAAGACAGGCGTTTATGAAAAACTGTTTTTTGGCAGT	TCRBV29-01*01	TCRBD01-01*01	TCRBJ01-04*01
VIT_09_PBMCs	1.75623e+12	1	CASSEIPGTGTEAFF	GAGTCAGCTACCCGCTCCCAGACATCTGTGTATTTCTGCGCCAGCAGTGAAATTCCCGGGACCGGAACCGAAGCTTTCTTTGGACAA	TCRBV10-02*01	unknown	TCRBJ01-01*01
VIT_09_PBMCs	1.75623e+12	1	CSARGTGQAFNEKLFF	AGTGCCCATCCTGAAGACAGCAGCTTCTACATCTGCAGTGCTAGAGGTACTGGACAGGCTTTTAATGAAAAACTGTTTTTTGGCAGT	TCRBV20	TCRBD01-01*01	TCRBJ01-04*01
VIT_09_PBMCs	1.75623e+12	1	CASSFSTADNEKLFF	AGCACCTTGGAGCTGGGGGACTCGGCCCTTTATCTTTGCGCCAGCAGCTTTAGCACAGCTGATAATGAAAAACTGTTTTTTGGCAGT	TCRBV05-01*01	unknown	TCRBJ01-04*01
VIT_09_PBMCs	1.75623e+12	1	CSGGTATEAFF	ACTCTGACTGTGAGCAACATGAGCCCTGAAGACAGCAGCATATATCTCTGCAGCGGAGGGACAGCCACTGAAGCTTTCTTTGGACAA	TCRBV29-01*01	TCRBD01-01*01	TCRBJ01-01*01
VIT_09_PBMCs	1.75623e+12	1	CASSSGTYGYTF	CTGGGGTTGGAGTCGGCTGCTCCCTCCCAAACATCTGTGTACTTCTGTGCCAGCAGTTCTGGGACTTATGGCTACACCTTCGGTTCG	TCRBV06	TCRBD02-01	TCRBJ01-02*01
VIT_09_PBMCs	1.75623e+12	1	CASRDSNEKLFF	CTGACCCTGGAGTCTGCCAGGCCCTCACATACCTCTCAGTACCTCTGTGCCAGCAGGGACAGTAATGAAAAACTGTTTTTTGGCAGT	TCRBV25-01*01	TCRBD01-01*01	TCRBJ01-04*01
VIT_09_PBMCs	1.75623e+12	1	CASSLIPNANTEAFF	CAGCCCTCAGAACCCAGGGACTCAGCTGTGTACTTCTGTGCCAGCAGTTTGATCCCTAATGCGAACACTGAAGCTTTCTTTGGACAA	TCRBV12	TCRBD02-01	TCRBJ01-01*01
VIT_09_PBMCs	1.75623e+12	1	CASRQESNQPQHF	AAGATCCGGTCCACAAAGCTGGAGGACTCAGCCATGTACTTCTGTGCCAGCAGACAGGAAAGCAATCAGCCCCAGCATTTTGGTGAT	TCRBV02-01*01	TCRBD01-01*01	TCRBJ01-05*01
VIT_09_PBMCs	1.75623e+12	1	CASSPYGEGAYQPQHF	TCTGCCAGGCCCTCACATACCTCTCAGTACCTCTGTGCCAGCAGTCCATACGGAGAGGGGGCTTATCAGCCCCAGCATTTTGGTGAT	TCRBV25-01*01	TCRBD01-01*01	TCRBJ01-05*01
VIT_09_PBMCs	1.75623e+12	1	CASSLDNGQPQHF	AAGATCCAGCCTGCAAAGCTTGAGGACTCGGCCGTGTATCTCTGTGCCAGCAGCTTAGATAACGGTCAGCCCCAGCATTTTGGTGAT	TCRBV11-02*02	TCRBD02-01	TCRBJ01-05*01
VIT_09_PBMCs	1.75623e+12	1	CASRKDFNQPQHF	ACCCTGGAGTCTGCCAGGCCCTCACATACCTCTCAGTACCTCTGTGCCAGCAGGAAAGATTTCAATCAGCCCCAGCATTTTGGTGAT	TCRBV25-01*01	unknown	TCRBJ01-05*01
VIT_09_PBMCs	1.75623e+12	1	CATSMGGGNQPQHF	CTAGAGTCTGCCATCCCCAACCAGACAGCTCTTTACTTCTGTGCCACGAGTATGGGGGGAGGCAATCAGCCCCAGCATTTTGGTGAT	TCRBV24	TCRBD02-01*01	TCRBJ01-05*01
VIT_09_PBMCs	1.75623e+12	1	CASSPRGREKLFF	AAGATCCAGCCCTCAGAACCCAGGGACTCAGCTGTGTACTTCTGTGCCAGCAGCCCTAGGGGCAGGGAAAAACTGTTTTTTGGCAGT	TCRBV12	TCRBD01-01*01	TCRBJ01-04*01
VIT_09_PBMCs	1.75623e+12	1	CSARGQLMNTEAFF	GTGACCAGTGCCCATCCTGAAGACAGCAGCTTCTACATCTGCAGTGCTAGAGGGCAGCTAATGAACACTGAAGCTTTCTTTGGACAA	TCRBV20	unknown	TCRBJ01-01*01
VIT_09_PBMCs	1.75623e+12	1	CASIQPGQGNYGYTF	ACATCGGCCCAAAAGAACCCGACAGCTTTCTATCTCTGTGCCAGTATCCAACCGGGACAGGGGAACTATGGCTACACCTTCGGTTCG	TCRBV19-01	TCRBD01-01*01	TCRBJ01-02*01
VIT_09_PBMCs	1.75623e+12	1	CASSLISDYGYTF	AAGATCCAGCCCTCAGAACCCAGGGACTCAGCTGTGTACTTCTGTGCCAGCAGTTTAATTTCAGACTATGGCTACACCTTCGGTTCG	TCRBV12	TCRBD01-01*01	TCRBJ01-02*01
VIT_09_PBMCs	1.75623e+12	1	CASSDSYGYTF	ACTCTGAAGATCCGGTCCACAAAGCTGGAGGACTCAGCCATGTACTTCTGTGCCAGCAGTGACAGCTATGGCTACACCTTCGGTTCG	TCRBV02-01*01	TCRBD01-01*01	TCRBJ01-02*01
VIT_09_PBMCs	1.75623e+12	1	CASSDLISNYGYTF	CTGGAGTCTGCCAGGCCCTCACATACCTCTCAGTACCTCTGTGCCAGCAGTGACCTCATATCAAACTATGGCTACACCTTCGGTTCG	TCRBV25-01*01	unknown	TCRBJ01-02*01
VIT_09_PBMCs	1.75623e+12	1	CASSGTSGNTIYF	AGGCTGGAGTCGGCTGCTCCCTCCCAGACATCTGTGTACTTCTGTGCCAGCAGTGGGACCTCTGGAAACACCATATATTTTGGAGAG	TCRBV06-01*01	unknown	TCRBJ01-03*01
VIT_09_PBMCs	1.75623e+12	1	CASRINNYGYTF	CTCAGGCTGGAGTCGGCTGCTCCCTCCCAGACATCTGTGTACTTCTGTGCCAGCAGGATAAACAACTATGGCTACACCTTCGGTTCG	TCRBV06-01*01	unknown	TCRBJ01-02*01
VIT_09_PBMCs	1.75623e+12	1	CARRTAGNTIYF	CTGAAGATCCGGTCCACAAAGCTGGAGGACTCAGCCATGTACTTCTGTGCCAGGAGGACAGCTGGAAACACCATATATTTTGGAGAG	TCRBV02-01*01	TCRBD01-01*01	TCRBJ01-03*01
VIT_09_PBMCs	1.75623e+12	1	CASSPSGVSGNTIYF	CAGCCCTCAGAACCCAGGGACTCAGCTGTGTACTTCTGTGCCAGCAGTCCCTCGGGCGTCTCTGGAAACACCATATATTTTGGAGAG	TCRBV12	unknown	TCRBJ01-03*01
VIT_09_PBMCs	1.75623e+12	1	CASSLDGGSGNTIYF	AGCACCTTGGAGCTGGGGGACTCGGCCCTTTATCTTTGCGCCAGCAGCTTGGATGGGGGATCTGGAAACACCATATATTTTGGAGAG	TCRBV05-01*01	unknown	TCRBJ01-03*01
VIT_09_PBMCs	1.75623e+12	1	CASSRRTGVTEAFF	ATCAATTCCCTGGAGCTTGGTGACTCTGCTGTGTATTTCTGTGCCAGCAGCCGAAGGACAGGGGTTACTGAAGCTTTCTTTGGACAA	TCRBV03	TCRBD01-01*01	TCRBJ01-01*01
VIT_09_PBMCs	1.75623e+12	1	CASSPPLVKGVFF	AACCTGAGCTCTCTGGAGCTGGGGGACTCAGCTTTGTATTTCTGTGCCAGCAGCCCACCTCTAGTTAAAGGAGTTTTCTTTGGACAA	TCRBV09-01	TCRBD02-01	TCRBJ01-01*01
VIT_09_PBMCs	1.75623e+12	1	CASSYGWTGNTPYTEAFF	AGCACCAACCAGACATCTATGTACCTCTGTGCCAGCAGTTACGGTTGGACAGGAAACACACCTTACACTGAAGCTTTCTTTGGACAA	TCRBV28-01*01	TCRBD01-01*01	TCRBJ01-01*01
VIT_09_PBMCs	1.75623e+12	1	CASSARRQNTEAFF	GTGCAGCCTGCAGAACTGGAGGATTCTGGAGTTTATTTCTGTGCCAGCAGCGCCCGGCGGCAGAACACTGAAGCTTTCTTTGGACAA	TCRBV14-01*01	TCRBD02-01	TCRBJ01-01*01
VIT_09_PBMCs	1.75623e+12	1	CSANSGGVTEAFF	ACAGTGACCAGTGCCCATCCTGAAGACAGCAGCTTCTACATCTGCAGTGCTAATTCAGGGGGTGTCACTGAAGCTTTCTTTGGACAA	TCRBV20	TCRBD01-01*01	TCRBJ01-01*01
VIT_09_PBMCs	1.75623e+12	1	CASTQGQLASGNTIYF	CCCTCAGAACCCAGGGACTCAGCTGTGTACTTCTGTGCCAGCACCCAGGGACAGCTTGCCTCTGGAAACACCATATATTTTGGAGAG	TCRBV12	TCRBD01-01*01	TCRBJ01-03*01
VIT_09_PBMCs	1.75623e+12	1	CASSYSGTANTEAFF	AATTCCCTGGAGCTTGGTGACTCTGCTGTGTATTTCTGTGCCAGCAGCTATTCCGGGACAGCGAACACTGAAGCTTTCTTTGGACAA	TCRBV03	TCRBD01-01*01	TCRBJ01-01*01
VIT_09_PBMCs	1.75623e+12	1	CASLGQGVKTNEKLFF	TTGGCTGCTCCCTCCCAGACATCTGTGTACTTCTGTGCCAGTTTAGGACAGGGAGTGAAAACTAATGAAAAACTGTTTTTTGGCAGT	TCRBV06-06	TCRBD01-01*01	TCRBJ01-04*01
VIT_09_PBMCs	1.75623e+12	1	CASSEAAATNEKLFF	GAGTCGGCTGCTCCCTCCCAGACATCTGTGTACTTCTGTGCCAGCAGTGAGGCAGCGGCAACTAATGAAAAACTGTTTTTTGGCAGT	TCRBV06-01*01	TCRBD02-01	TCRBJ01-04*01
VIT_09_PBMCs	1.75623e+12	1	CSAPDREKEKLFF	ACAGTGACCAGTGCCCATCCTGAAGACAGCAGCTTCTACATCTGCAGTGCCCCGGACAGGGAGAAGGAAAAACTGTTTTTTGGCAGT	TCRBV20	TCRBD01-01*01	TCRBJ01-04*01
VIT_09_PBMCs	1.75623e+12	1	CASSLERRRTNEKLFF	CCTGCAAAGCTTGAGGACTCGGCCGTGTATCTCTGTGCCAGCAGCTTAGAGAGGAGGAGGACTAATGAAAAACTGTTTTTTGGCAGT	TCRBV11-02*02	TCRBD02-01*02	TCRBJ01-04*01
VIT_09_PBMCs	1.75623e+12	1	CASSFRSGVRDEAFF	GAGTCGCCCAGCCCCAACCAGACCTCTCTGTACTTCTGTGCCAGCAGTTTCAGATCAGGGGTAAGGGATGAAGCTTTCTTTGGACAA	TCRBV27-01*01	TCRBD01-01*01	TCRBJ01-01*01
VIT_09_PBMCs	1.75623e+12	1	CSAGIHGSHPTEAFF	AGCAACATGAGCCCTGAAGACAGCAGCATATATCTCTGCAGCGCTGGGATCCATGGCAGCCACCCCACTGAAGCTTTCTTTGGACAA	TCRBV29-01*01	unknown	TCRBJ01-01*01
VIT_09_PBMCs	1.75623e+12	1	CASSIAGQGDTEAFF	CAGCCCTCAGAACCCAGGGACTCAGCTGTGTACTTCTGTGCCAGCAGTATAGCAGGACAGGGTGACACTGAAGCTTTCTTTGGACAA	TCRBV12	TCRBD01-01*01	TCRBJ01-01*01
VIT_09_PBMCs	1.75623e+12	1	CASISWGNYGYTF	AAGATCCAGCCCTCAGAACCCAGGGACTCAGCTGTGTACTTCTGTGCCAGCATCTCATGGGGAAACTATGGCTACACCTTCGGTTCG	TCRBV12	unknown	TCRBJ01-02*01
VIT_09_PBMCs	1.75623e+12	1	CASSLLYKQDSGNTIYF	TTGTTGCTGGGGGACTCGGCCCTCTATCTCTGTGCCAGCAGCTTACTGTACAAACAGGACTCTGGAAACACCATATATTTTGGAGAG	TCRBV05-06*01	TCRBD01-01*01	TCRBJ01-03*01
VIT_09_PBMCs	1.75623e+12	1	CASSALQGDFPPQHF	GAGTCTGCCAGGCCCTCACATACCTCTCAGTACCTCTGTGCCAGCAGTGCCTTACAGGGGGATTTTCCTCCCCAGCATTTTGGTGAT	TCRBV25-01*01	TCRBD01-01*01	TCRBJ01-05*01
VIT_09_PBMCs	1.75623e+12	1	CASSYPAQSQHF	CTGGGGTTGGAGGCGGCTGCTCCCTCCCAAACATCTGTGTACTTCTGTGCCAGCAGTTACCCGGCTCAGTCCCAGCATTTTGGTGAT	TCRBV06	unknown	TCRBJ01-05*01
VIT_09_PBMCs	1.75623e+12	1	CATSEVNQPQHF	CTGTCCCTAGAGTCTGCCATCCCCAACCAGACAGCTCTTTACTTCTGTGCCACCAGTGAAGTGAATCAGCCCCAGCATTTTGGTGAT	TCRBV24	unknown	TCRBJ01-05*01
VIT_09_PBMCs	1.75623e+12	1	CASSFSEISTDTQYF	CAGCCCTCAGAACCCAGGGACTCAGCTGTGTACTTCTGTGCCAGCAGTTTCTCGGAAATTAGCACAGATACGCAGTATTTTGGCCCA	TCRBV12	unknown	TCRBJ02-03*01
VIT_09_PBMCs	1.75623e+12	1	CASSLRGSNQPQHF	CAGGAGTCGCCCAGCCCCAACCAGACCTCTCTGTACTTCTGTGCCAGCAGTTTACGGGGTAGCAATCAGCCCCAGCATTTTGGTGAT	TCRBV27-01*01	TCRBD02-01*01	TCRBJ01-05*01
VIT_09_PBMCs	1.75623e+12	1	CASSEARGTEAFF	ACGTTGGCGTCTGCTGTACCCTCTCAGACATCTGTGTACTTCTGTGCCAGCAGTGAGGCGAGGGGTACTGAAGCTTTCTTTGGACAA	TCRBV06-04	unknown	TCRBJ01-01*01
VIT_09_PBMCs	1.75623e+12	1	CATSESGQGISEAFF	GAGTCTGCCATCCCCAACCAGACAGCTCTTTACTTCTGTGCCACCAGTGAGTCCGGACAGGGGATCTCTGAAGCTTTCTTTGGACAA	TCRBV24	TCRBD01-01*01	TCRBJ01-01*01
VIT_09_PBMCs	1.75623e+12	1	CASSGGDRNTIYF	AATGTGAGCACCTTGGAGCTGGGGGACTCGGCCCTTTATCTTTGCGCCAGTTCTGGAGGGGACAGAAACACCATATATTTTGGAGAG	TCRBV05-01*01	unknown	TCRBJ01-03*01
VIT_09_PBMCs	1.75623e+12	1	CASKTTRDRGNYGYTF	TCCTTGGAGCTGGGGGACTCAGCCCTGTACTTCTGTGCCAGCAAAACGACCAGGGACAGGGGAAACTATGGCTACACCTTCGGTTCG	TCRBV13-01*01	TCRBD01-01*01	TCRBJ01-02*01
VIT_09_PBMCs	1.75623e+12	1	CASSGLSTEAFF	CTCAGGCTGGAGTCGGCTGCTCCCTCCCAGACATCTGTGTACTTCTGTGCCAGCAGTGGGCTTTCCACTGAAGCTTTCTTTGGACAA	TCRBV06-01*01	TCRBD01-01*01	TCRBJ01-01*01
VIT_09_PBMCs	1.75623e+12	1	CATSDPRGTEAFF	TCCCTAGAGTCTGCCATCCCCAACCAGACAGCTCTTTACTTCTGTGCCACCAGTGATCCCAGGGGCACTGAAGCTTTCTTTGGACAA	TCRBV24	TCRBD01-01*01	TCRBJ01-01*01
VIT_09_PBMCs	1.75623e+12	1	CSAGDRSSGNTIYF	GTGACCAGTGCCCATCCTGAAGACAGCAGCTTCTACATCTGCAGTGCTGGAGACAGGAGCTCTGGAAACACCATATATTTTGGAGAG	TCRBV20	unknown	TCRBJ01-03*01
VIT_09_PBMCs	1.75623e+12	1	CASSLSWLNTEAFF	CTGGAGTCGCCCAGCCCCAACCAGACCTCTCTGTACTTCTGTGCCAGCAGTTTATCGTGGTTGAACACTGAAGCTTTCTTTGGACAA	TCRBV27-01*01	unknown	TCRBJ01-01*01
VIT_09_PBMCs	1.75623e+12	1	CASSHGQYTEAFF	AAGGTGCAGCCTGCAGAACTGGAGGATTCTGGAGTTTATTTCTGTGCCAGCAGCCATGGACAGTACACTGAAGCTTTCTTTGGACAA	TCRBV14-01*01	TCRBD01-01*01	TCRBJ01-01*01
VIT_09_PBMCs	1.75623e+12	1	CASSRTSSGNTIYF	GTGAGCACCTTGGAGCTGGGGGACTCGGCCCTTTATCTTTGCGCCAGCAGCAGAACTAGCTCTGGAAACACCATATATTTTGGAGAG	TCRBV05-01*01	TCRBD02-01	TCRBJ01-03*01
VIT_09_PBMCs	1.75623e+12	1	CASSSGPLAYGYTF	CTCCAGCCCTCAGAACCCAGGGACTCAGCTGTGTACTTCTGTGCCAGCAGTTCAGGCCCTCTGGCCTATGGCTACACCTTCGGTTCG	TCRBV12	TCRBD01-01*01	TCRBJ01-02*01
VIT_09_PBMCs	1.75623e+12	1	CAIRTSGSDNNEQFF	GAGTCCGCTACCAGCTCCCAGACATCTGTGTACTTCTGTGCCATCAGGACAAGCGGGAGTGACAACAATGAGCAGTTCTTCGGGCCA	TCRBV10-03*01	TCRBD02-01*02	TCRBJ02-01*01
VIT_09_PBMCs	1.75623e+12	1	CASSPRAQNTEAFF	ATCCAGCCCTCAGAACCCAGGGACTCAGCTGTGTACTTCTGTGCCAGCAGCCCCCGAGCACAGAACACTGAAGCTTTCTTTGGACAA	TCRBV12	unknown	TCRBJ01-01*01
VIT_09_PBMCs	1.75623e+12	1	CSVGGPGTKLLNTEAFF	ATGAGCCCTGAAGACAGCAGCATATATCTCTGCAGCGTTGGGGGGCCCGGGACTAAGCTTCTGAACACTGAAGCTTTCTTTGGACAA	TCRBV29-01*01	TCRBD02-01	TCRBJ01-01*01
VIT_09_PBMCs	1.75623e+12	1	CASSERGQPQHF	CTGGGGTTGGAGTCGGCTGCTCCCTCCCAAACATCTGTGTACTTCTGTGCCAGCAGTGAAAGGGGTCAGCCCCAGCATTTTGGTGAT	TCRBV06	TCRBD01-01*01	TCRBJ01-05*01
VIT_09_PBMCs	1.75623e+12	1	CASSSLPGTRTEAFF	AGCTCTCTGGAGCTGGGGGACTCAGCTTTGTATTTCTGTGCCAGCAGCTCTTTACCTGGGACACGGACTGAAGCTTTCTTTGGACAA	TCRBV09-01	TCRBD01-01*01	TCRBJ01-01*01
VIT_09_PBMCs	1.75623e+12	1	CASKRPNNEKLFF	ATCCTGGAGTCGCCCAGCCCCAACCAGACCTCTCTGTACTTCTGTGCCAGCAAAAGACCGAATAATGAAAAACTGTTTTTTGGCAGT	TCRBV27-01*01	unknown	TCRBJ01-04*01
VIT_09_PBMCs	1.75623e+12	1	CAISELGSDNEQFF	CTGGAGTCCGCTACCAGCTCCCAGACATCTGTGTACTTCTGTGCCATCAGTGAACTTGGTTCCGACAATGAGCAGTTCTTCGGGCCA	TCRBV10-03*01	TCRBD02-01	TCRBJ02-01*01
VIT_09_PBMCs	1.75623e+12	1	CASSEVLSSTEAFF	CTGGAGTCGGCTGCTCCCTCCCAGACATCTGTGTACTTCTGTGCCAGCAGTGAAGTTCTGAGTAGCACTGAAGCTTTCTTTGGACAA	TCRBV06-01*01	TCRBD02-01	TCRBJ01-01*01
VIT_09_PBMCs	1.75623e+12	1	CASSPGTVNSPLHF	ATCCGGTCCACAAAGCTGGAGGACTCAGCCATGTACTTCTGTGCCAGCAGTCCCGGGACAGTTAATTCACCCCTCCACTTTGGGAAC	TCRBV02-01*01	TCRBD01-01*01	TCRBJ01-06*01
VIT_09_PBMCs	1.75623e+12	1	CASSSTDTGNTIYF	ATCCAGCCCTCAGAACCCAGGGACTCAGCTGTGTACTTCTGTGCCAGCAGTTCGACGGATACTGGAAACACCATATATTTTGGAGAG	TCRBV12	unknown	TCRBJ01-03*01
VIT_09_PBMCs	1.75623e+12	1	CASSDANTEAFF	CTGAAGATCCGGTCCACAAAGCTGGAGGACTCAGCCATGTACTTCTGTGCCAGCAGTGACGCTAACACTGAAGCTTTCTTTGGACAA	TCRBV02-01*01	unknown	TCRBJ01-01*01
VIT_09_PBMCs	1.75623e+12	1	CASSLGGGSEAFF	AAGATCCAGCCCTCAGAACCCAGGGACTCAGCTGTGTACTTCTGTGCCAGCAGTTTGGGAGGGGGTTCTGAAGCTTTCTTTGGACAA	TCRBV12	TCRBD02-01*02	TCRBJ01-01*01
VIT_09_PBMCs	1.75623e+12	1	CASSNNRVGAFF	CTGGGGTTGGAGTCGGCTGCTCCCTCCCAAACATCTGTGTACTTCTGTGCCAGCAGTAACAACAGGGTGGGCGCTTTCTTTGGACAA	TCRBV06	TCRBD01-01*01	TCRBJ01-01*01
VIT_09_PBMCs	1.75623e+12	1	CASSRLEMVSGNTIYF	GCCTTGTTGCTGGGGGACTCGGCCCTCTATCTCTGTGCCAGCAGCCGACTTGAGATGGTCTCAGGAAACACCATATATTTTGGAGAG	TCRBV05-06*01	TCRBD02-01	TCRBJ01-03*01
VIT_09_PBMCs	1.75623e+12	1	CASSPGTGNEKLFF	CTGAGCTCTCTGGAGCTGGGGGACTCAGCTTTGTATTTCTGTGCCAGCAGTCCCGGGACAGGGAACGAAAAACTGTTTTTTGGCAGT	TCRBV09-01	TCRBD01-01*01	TCRBJ01-04*01
VIT_09_PBMCs	1.75623e+12	1	CASKEGLNYGYTF	ACTCTGTAGTCTGCTGCCTCCTCCCAGACATCTGTATATTTCTGCGCCAGCAAGGAGGGTCTAAACTATGGCTACACCTTCGGTTCG	TCRBV10-01	TCRBD02-01*02	TCRBJ01-02*01
VIT_09_PBMCs	1.75623e+12	1	CSAREGANTEAFF	ACAGTGACCAGTGCCCATCCTGAAGACAGCAGCTTCTACATCTGCAGTGCTAGAGAAGGAGCGAACACTGAAGCTTTCTTTGGACAA	TCRBV20	TCRBD02-01*02	TCRBJ01-01*01
VIT_09_PBMCs	1.75623e+12	1	CASSFTQNTEAFF	AAGATCCAGCCTGCAAAGCTTGAGGACTCGGCCGTGTATCTCTGTGCCAGCAGCTTTACACAGAACACTGAAGCTTTCTTTGGACAA	TCRBV11-02*02	TCRBD01-01*01	TCRBJ01-01*01
VIT_09_PBMCs	1.75623e+12	1	CSARHGQGAEAFF	ACAGTGACCAGTGCCCATCCTGAAGACAGCAGCTTCTACATCTGCAGTGCTAGACATGGACAGGGGGCTGAAGCTTTCTTTGGACAA	TCRBV20	TCRBD01-01*01	TCRBJ01-01*01
VIT_09_PBMCs	1.75623e+12	1	CASSRSGTLNEKLFF	AACGCCTTGTTGCTGGGGGACTCGGCCCTCTATCTCTGTGCCAGCAGCCGCTCCGGGACACTGAATGAAAAACTGTTTTTTGGCAGT	TCRBV05-06*01	TCRBD01-01*01	TCRBJ01-04*01
VIT_09_PBMCs	1.75623e+12	1	CASSWGQSVNYGYTF	CAGCCCTCAGAACCCAGGGACTCAGCTGTGTACTTCTGTGCCAGCAGTTGGGGACAGTCCGTAAACTATGGCTACACCTTCGGTTCG	TCRBV12	TCRBD01-01*01	TCRBJ01-02*01
VIT_09_PBMCs	1.75623e+12	1	CASSFLSNYGYTF	CAGATCCAGCCCTCAGAACCCAGGGACTCAGCTGTGTACTTCTGTGCCAGCAGTTTTTTGAGTAACTATGGCTACACCTTCGGTTCG	TCRBV12	TCRBD02-01*02	TCRBJ01-02*01
VIT_09_PBMCs	1.75623e+12	1	CASSLQSQPQHF	CTGGGGTTGGAGTCGGCTGCTCCCTCCCAAACATCTGTGTACTTCTGTGCCAGCAGTTTACAGAGTCAGCCCCAGCATTTTGGTGAT	TCRBV06	TCRBD01-01*01	TCRBJ01-05*01
VIT_09_PBMCs	1.75623e+12	1	CASKRGTANQPQHF	ATCGGGTCCACAAAGCTGGAGGACTCAGCCATGTACTTCTGTGCCAGCAAACGCGGGACGGCGAATCAGCCCCAGCATTTTGGTGAT	TCRBV02-01*01	TCRBD02-01*02	TCRBJ01-05*01
VIT_09_PBMCs	1.75623e+12	1	CASSLSLGAASGNTIYF	TCAGAACCCAGGGACTCAGCTGTGTACTTCTGTGCCAGCAGTTTAAGTCTTGGGGCAGCCTCTGGAAACACCATATATTTTGGAGAG	TCRBV12	TCRBD01-01*01	TCRBJ01-03*01
VIT_09_PBMCs	1.75623e+12	1	CASSLVLSGNTIYF	GTGAACGCCTTGGAGCTGGAGGACTCGGCCCTGTATCTCTGTGCCAGCAGCTTGGTCCTCTCTGGAAACACCATATATTTTGGAGAG	TCRBV05-08*01	TCRBD02-01	TCRBJ01-03*01
VIT_09_PBMCs	1.75623e+12	1	CASSDSRNNSPLHF	ATCCGGTCCACAAAGCTGGAGGACTCAGCCATGTACTTCTGTGCCAGCAGTGACAGCAGGAATAATTCACCCCTCCACTTTGGGAAC	TCRBV02-01*01	TCRBD01-01*01	TCRBJ01-06*01
VIT_09_PBMCs	1.75623e+12	1	CASSQGDLSAFF	CTTCACATCAATTCCCTGGAGCTTGGTGACTCTGCTGTGTATTTCTGTGCCAGCAGCCAAGGGGACCTCTCCGCTTTCTTTGGACAA	TCRBV03	unknown	TCRBJ01-01*01
VIT_09_PBMCs	1.75623e+12	1	CASSYMVNTEAFF	AGGCTGCTGTCGGCTGCTCCCTCCCAGACATCTGTGTACTTCTGTGCCAGCAGTTACATGGTGAACACTGAAGCTTTCTTTGGACAA	TCRBV06-05*01	unknown	TCRBJ01-01*01
VIT_09_PBMCs	1.75623e+12	1	CASSESLRDTEAFF	CTGGAGTCGGCTGCTCCCTCCCAGACATCTGTGTACTTCTGTGCCAGCAGTGAATCCCTCAGGGACACTGAAGCTTTCTTTGGACAA	TCRBV06-01*01	TCRBD01-01*01	TCRBJ01-01*01
VIT_09_PBMCs	1.75623e+12	1	CASGLQGLGNTEAFF	GAGTCGGCTGCTCCCTCCCAAACATCTGTGTACTTCTGTGCCAGCGGACTACAGGGACTTGGGAACACTGAAGCTTTCTTTGGACAA	TCRBV06	unknown	TCRBJ01-01*01
VIT_09_PBMCs	1.75623e+12	1	CASRDPPGQDYGYTF	CGGTCCACAAAGCTGGAGGACTCAGCCATGTACTTCTGTGCCAGCAGGGACCCACCGGGACAGGACTATGGCTACACCTTCGGTTCG	TCRBV02-01*01	TCRBD01-01*01	TCRBJ01-02*01
VIT_09_PBMCs	1.75623e+12	1	CASTTDSTEAFF	CTGAAGATCCGGTCCACAAAGCTGGAGGACTCAGCCATGTACTTCTGTGCCAGCACCACGGACAGCACTGAAGCTTTCTTTGGACAA	TCRBV02-01*01	TCRBD01-01*01	TCRBJ01-01*01
VIT_09_PBMCs	1.75623e+12	1	CSVDRLSHGAFF	CTGACTGTGAGCAACATGAGCCCTGAAGACAGCAGCATATATCTCTGCAGCGTCGACAGGCTGTCTCACGGAGCTTTCTTTGGACAA	TCRBV29-01*01	TCRBD01-01*01	TCRBJ01-01*01
VIT_09_PBMCs	1.75623e+12	1	CSVADGDSGNTIYF	GTGAGCAACATGAGCCCTGAAGACAGCAGCATATATCTCTGCAGCGTGGCGGACGGGGACTCTGGAAACACCATATATTTTGGAGAG	TCRBV29-01*01	TCRBD02-01*01	TCRBJ01-03*01
VIT_09_PBMCs	1.75623e+12	1	CASSVTANTEAFF	AAGATCCAGCCCTCAGAACCCAGGGACTCAGCTGTGTACTTCTGTGCCAGCAGCGTAACAGCGAACACTGAAGCTTTCTTTGGACAA	TCRBV12	TCRBD01-01*01	TCRBJ01-01*01
VIT_09_PBMCs	1.75623e+12	1	CASSLYGNTEAFF	AAGATCCAGCCCTCAGAACCCAGGGACTCAGCTGTGTACTTCTGTGCCAGCAGTCTATATGGGAACACTGAAGCTTTCTTTGGACAA	TCRBV12	TCRBD02-01	TCRBJ01-01*01
VIT_09_PBMCs	1.75623e+12	1	CASSYRGQKGEKLFF	CTGTCGGCTGCTCCCTCCCAGACATCTGTGTACTTCTGTGCCAGCAGTTACCGTGGACAGAAGGGTGAAAAACTGTTTTTTGGCAGT	TCRBV06-05*01	TCRBD01-01*01	TCRBJ01-04*01
VIT_09_PBMCs	1.75623e+12	1	CASSPKGSYNSPLHF	AATTCCCTGGAGCTTGGTGACTCTGCTGTGTATTTCTGTGCCAGCAGCCCGAAGGGCTCCTATAATTCACCCCTCCACTTTGGGAAC	TCRBV03	unknown	TCRBJ01-06*01
VIT_09_PBMCs	1.75623e+12	1	CSVIRDRGTEAFF	ACTGTGAGCAACATGAGCCCTGAAGACAGCAGCATATATCTCTGCAGCGTGATCCGGGACAGGGGAACTGAAGCTTTCTTTGGACAA	TCRBV29-01*01	TCRBD01-01*01	TCRBJ01-01*01
VIT_09_PBMCs	1.75623e+12	1	CASSFSPNTEAFF	ATCCTGGAGTCGCCCAGCCCCAACCAGACCTCTCTGTACTTCTGTGCCAGCAGTTTCAGCCCGAACACTGAAGCTTTCTTTGGACAA	TCRBV27-01*01	unknown	TCRBJ01-01*01
VIT_09_PBMCs	1.75623e+12	1	CASSFPGTGYGEKLFF	CCCTCAGAACCCAGGGACTCAGCTGTGTACTTCTGTGCCAGCAGTTTTCCAGGGACAGGGTATGGTGAAAAACTGTTTTTTGGCAGT	TCRBV12	TCRBD01-01*01	TCRBJ01-04*01
VIT_09_PBMCs	1.75623e+12	1	CAWSVLEITQPQHF	TCTAAGAAGCTCCTTCTCAGTGACTCTGGCTTCTATCTCTGTGCCTGGAGTGTACTGGAAATCACTCAGCCCCAGCATTTTGGTGAT	TCRBV30-01*01	unknown	TCRBJ01-05*01
VIT_09_PBMCs	1.75623e+12	1	CAIRDRENQPQHF	ACTCTGGAGTCCGCTACCAGCTCCCAGACATCTGTGTACTTCTGTGCCATCCGGGACAGGGAGAATCAGCCCCAGCATTTTGGTGAT	TCRBV10-03*01	TCRBD01-01*01	TCRBJ01-05*01
VIT_09_PBMCs	1.75623e+12	1	CSARTGGNQPQHF	ACTGTGAGCAACATGAGCCCTGAAGACAGCAGCATATATCTCTGCAGCGCCAGGACAGGGGGGAATCAGCCCCAGCATTTTGGTGAT	TCRBV29-01*01	TCRBD01-01*01	TCRBJ01-05*01
VIT_09_PBMCs	1.75623e+12	1	CASSESGYSGNTIYF	GAGTCTGCCAGGCCCTCACATACCTCTCAGTACCTCTGTGCCAGCAGTGAATCGGGATACTCTGGAAACACCATATATTTTGGAGAG	TCRBV25-01*01	TCRBD02-01*02	TCRBJ01-03*01
VIT_09_PBMCs	1.75623e+12	1	CATSALYTQYF	TCCCTGTCCCTAGAGTCTGCCATCCCCAACCAGACAGCTCTTTACTTCTGTGCCACCAGTGCCTTATATACGCAGTATTTTGGCCCA	TCRBV24	TCRBD02-01	TCRBJ02-03*01
VIT_09_PBMCs	1.75623e+12	1	CASSPRTGNSNQPQHF	CCCTCAGAACCCAGGGACTCAGCTGTGTACTTCTGTGCCAGCAGTCCCCGTACAGGGAATAGCAATCAGCCCCAGCATTTTGGTGAT	TCRBV12	TCRBD01-01*01	TCRBJ01-05*01
VIT_09_PBMCs	1.75623e+12	1	CSARDPGTALNTEAFF	AGTGCCCATCCTGAAGACAGCAGCTTCTACATCTGCAGTGCTAGAGATCCAGGGACAGCCTTGAACACTGAAGCTTTCTTTGGACAA	TCRBV20	TCRBD01-01*01	TCRBJ01-01*01
VIT_09_PBMCs	1.75623e+12	1	CASSFRGRTRGYGYTF	CCCATGGAACCCAGGGACTTGGGCCTATATTTCTGTGCCAGCAGCTTTCGGGGACGTACAAGAGGCTATGGCTACACCTTCGGTTCG	TCRBV12-01*01	unknown	TCRBJ01-02*01
VIT_09_PBMCs	1.75623e+12	1	CSARRTDQPQHF	CTGACAGTGACCAGTGCCCATCCTGAAGACAGCAGCTTCTACATCTGCAGTGCTAGACGAACAGATCAGCCCCAGCATTTTGGTGAT	TCRBV20	TCRBD01-01*01	TCRBJ01-05*01
VIT_09_PBMCs	1.75623e+12	1	CSARDVQGRNTIYF	GTGACCAGTGCCCATCCTGAAGACAGCAGCTTCTACATCTGCAGTGCTAGAGACGTACAAGGGAGGAACACCATATATTTTGGAGAG	TCRBV20	TCRBD02-01*02	TCRBJ01-03*01
VIT_09_PBMCs	1.75623e+12	1	CASSPGRTGAFF	CTGAAGATCCAGCCCTCAGAACCCAGGGACTCAGCTGTGTACTTCTGTGCCAGCAGTCCAGGACGGACTGGGGCTTTCTTTGGACAA	TCRBV12	TCRBD02-01	TCRBJ01-01*01
VIT_09_PBMCs	1.75623e+12	1	CSASFIGNTEAFF	ACAGTGACCAGTGCCCATCCTGAAGACAGCAGCTTCTACATCTGCAGTGCTAGTTTCATCGGAAACACTGAAGCTTTCTTTGGACAA	TCRBV20	unknown	TCRBJ01-01*01
VIT_09_PBMCs	1.75623e+12	1	CASRPRTNTEAFF	AACATGAGCTCCTTGGAGCTGGGGGACTCAGCCCTGTACTTCTGTGCCAGCAGACCAAGGACGAACACTGAAGCTTTCTTTGGACAA	TCRBV13-01*01	unknown	TCRBJ01-01*01
VIT_09_PBMCs	1.75623e+12	1	CASRRGRTINEKLFF	CGGTCCACAAAGCTGGAGGACTCAGCCATGTACTTCTGTGCCAGCAGGAGGGGACGGACAATTAATGAAAAACTGTTTTTTGGCAGT	TCRBV02-01*01	unknown	TCRBJ01-04*01
VIT_09_PBMCs	1.75623e+12	1	CASSFSNTEAFF	CTGAAGATCCAGCCCTCAGAACCCAGGGACTCAGCTGTGTACTTCTGTGCCAGCAGTTTCAGTAACACTGAAGCTTTCTTTGGACAA	TCRBV12	TCRBD01-01*01	TCRBJ01-01*01
VIT_09_PBMCs	1.75623e+12	1	CASGLRGTEAFF	CTTCACATCAATTCCCTGGAGCTTGGTGACTCTGCTGTGTATTTCTGTGCCAGCGGCCTCCGTGGCACTGAAGCTTTCTTTGGACAA	TCRBV03	unknown	TCRBJ01-01*01
VIT_09_PBMCs	1.75623e+12	1	CASSFIRNTEAFF	AAGATCCAGCCCTCAGAACCCAGGGACTCAGCTGTGTACTTCTGTGCCAGCAGTTTTATCAGGAACACTGAAGCTTTCTTTGGACAA	TCRBV12	TCRBD01-01*01	TCRBJ01-01*01
VIT_09_PBMCs	1.75623e+12	1	CASSMYLNTEAFF	AACCTGAGCTCTCTGGAGCTGGGGGACTCAGCTTTGTATTTCTGTGCCAGCAGCATGTACCTCAACACTGAAGCTTTCTTTGGACAA	TCRBV09-01	unknown	TCRBJ01-01*01
VIT_09_PBMCs	1.75623e+12	1	CASRGYRGTNEKLFF	CGGTCCACAAAGCTGGAGGACTCAGCCATGTACTTCTGTGCCAGCAGGGGATACAGGGGAACTAATGAAAAACTGTTTTTTGGCAGT	TCRBV02-01*01	TCRBD01-01*01	TCRBJ01-04*01
VIT_09_PBMCs	1.75623e+12	1	CASNPTGDKGKLFF	TTGGAGTCGGCTGCTCCCTCCCAAACATCTGTGTACTTCTGTGCCAGCAACCCGACAGGGGACAAAGGAAAACTGTTTTTTGGCAGT	TCRBV06	TCRBD01-01*01	TCRBJ01-04*01
VIT_09_PBMCs	1.75623e+12	1	CASSPWMDRRTEAFF	CAGCCCTCAGAACCCAGGGACTCAGCTGTGTACTTCTGTGCCAGCAGTCCGTGGATGGACAGGCGCACTGAAGCTTTCTTTGGACAA	TCRBV12	TCRBD01-01*01	TCRBJ01-01*01
VIT_09_PBMCs	1.75623e+12	1	CASRTGLSNQPQHF	TTCCGGTCCACAAAGCTGGAGGACTCAGCCATGTACTTCTGTGCCAGCAGGACAGGGTTGAGCAATCAGCCCCAGCATTTTGGTGAT	TCRBV02-01*01	TCRBD01-01*01	TCRBJ01-05*01
VIT_09_PBMCs	1.75623e+12	1	CASSSLGEKQPQHF	TAGGAGTCGGCTGCTCCCTCCCAAACATCTGTGTACTTCTGTGCCAGCAGTTCACTGGGGGAAAAGCAGCCCCAGCATTTTGGTGAT	TCRBV06	unknown	TCRBJ01-05*01
VIT_09_PBMCs	1.75623e+12	1	CASSLIMGKLFF	CTGAAGATCCAGCCCTCAGAACCCAGGGACTCAGCTGTGTACTTCTGTGCCAGCAGTTTGATAATGGGGAAACTGTTTTTTGGCAGT	TCRBV12	unknown	TCRBJ01-04*01
VIT_09_PBMCs	1.75623e+12	1	CASKLVQGYGYTF	AAGATCCAGCCCTCAGAACCCAGGGACTCAGCTGTGTACTTCTGTGCCAGCAAATTAGTCCAGGGGTATGGCTACACCTTCGGTTCG	TCRBV12	TCRBD01-01*01	TCRBJ01-02*01
VIT_09_PBMCs	1.75623e+12	1	CAWSVLLTGGYYGYTF	AAGCTCCTTCTCAGTGACTCTGGCTTCTATCTCTGTGCCTGGAGTGTACTGTTGACAGGCGGATACTATGGCTACACCTTCGGTTCG	TCRBV30-01*01	TCRBD01-01*01	TCRBJ01-02*01
VIT_09_PBMCs	1.75623e+12	1	CASNTSPSGNTIYF	CTGCTGTCGGCTGCTCCCTCCCAGACATCTGTGTACTTCTGTGCCAGCAACACAAGCCCCTCTGGAAACACCATATATTTTGGAGAG	TCRBV06-05*01	unknown	TCRBJ01-03*01
VIT_09_PBMCs	1.75623e+12	1	CATSDPTGVSNQPQHF	TCTGCCATCCCCAACCAGACAGCTCTTTACTTCTGTGCCACCAGTGACCCAACAGGGGTTAGCAATCAGCCCCAGCATTTTGGTGAT	TCRBV24	TCRBD01-01*01	TCRBJ01-05*01
VIT_09_PBMCs	1.75623e+12	1	CSAVSSGNTIYF	CTGACAGTGACCAGTGCCCATCCTGAAGACAGCAGCTTCTACATCTGCAGTGCTGTAAGCTCTGGAAACACCATATATTTTGGAGAG	TCRBV20	unknown	TCRBJ01-03*01
VIT_09_PBMCs	1.75623e+12	1	CASSANLWTFTGNTIYF	GCTGCTCCCTCCCAAACATCTGTGTACTTCTGTGCCAGCAGTGCAAACTTATGGACTTTCACTGGAAACACCATATATTTTGGAGAG	TCRBV06	TCRBD02-01	TCRBJ01-03*01
VIT_09_PBMCs	1.75623e+12	1	CASSFYQASYGYTF	ATCCAGCCCTCAGAACCCAGGGACTCAGCTGTGTACTTCTGTGCCAGCAGTTTTTATCAGGCGTCATATGGCTACACCTTCGGTTCG	TCRBV12	TCRBD01-01*01	TCRBJ01-02*01
VIT_09_PBMCs	1.75623e+12	1	CASSLLQGQGGNTIYF	CCTGCAAAGCTTGAGGACTCGGCCGTGTATCTCTGTGCCAGCAGCTTACTTCAAGGGCAAGGGGGAAACACCATATATTTTGGAGAG	TCRBV11-02*02	unknown	TCRBJ01-03*01
VIT_09_PBMCs	1.75623e+12	1	CASSVHDRFEAFF	AAGATCCAGCCCTCAGAACCCAGGGACTCAGCTGTGTACTTCTGTGCCAGCAGCGTTCACGACAGGTTTGAAGCTTTCTTTGGACAA	TCRBV12	TCRBD01-01*01	TCRBJ01-01*01
VIT_09_PBMCs	1.75623e+12	1	CSVGHKGASFF	ACTCTGACTGTGAGCAACATGAGCCCTGAAGACAGCAGCATATATCTCTGCAGCGTGGGACACAAGGGCGCGTCTTTCTTTGGACAA	TCRBV29-01*01	TCRBD01-01*01	TCRBJ01-01*01
VIT_09_PBMCs	1.75623e+12	1	CASRRVFLTEAFF	AAGATCCGGTCCACAAAGCTGGAGGACTCAGCCATGTACTTCTGTGCCAGCCGCCGGGTCTTCTTGACTGAAGCTTTCTTTGGACAA	TCRBV02-01*01	TCRBD02-01	TCRBJ01-01*01
VIT_09_PBMCs	1.75623e+12	1	CASSPHHDWNTEAFF	CAGCCCTCAGAACCCAGGGACTCAGCTGTGTACTTCTGTGCCAGCAGTCCCCATCACGATTGGAACACTGAAGCTTTCTTTGGACAA	TCRBV12	unknown	TCRBJ01-01*01
VIT_09_PBMCs	1.75623e+12	1	CASRRNYRGEAEAFF	CGGTCCACAAAGCTGGAGGACTCAGCCATGTACTTCTGTGCCAGCAGGCGAAATTACAGGGGAGAGGCTGAAGCTTTCTTTGGACAA	TCRBV02-01*01	TCRBD01-01*01	TCRBJ01-01*01
VIT_09_PBMCs	1.75623e+12	1	CASSVGLWTEAFF	AACCTGAGCTCTCTGGAGCTGGGGGACTCAGCTTTGTATTTCTGTGCCAGCAGCGTAGGCTTGTGGACTGAAGCTTTCTTTGGACAA	TCRBV09-01	unknown	TCRBJ01-01*01
VIT_09_PBMCs	1.75623e+12	1	CASSSGTGRNTEAFF	ACATCGGCCCAAAAGAACCCGACAGCTTTCTATCTCTGTGCCAGTAGTTCCGGGACAGGGAGGAACACTGAAGCTTTCTTTGGACAA	TCRBV19-01	TCRBD01-01*01	TCRBJ01-01*01
VIT_09_PBMCs	1.75623e+12	1	CSPQGGKGTEAFF	ACAGTGACCAGTGCCCATCCTGAAGACAGCAGCTTCTACATCTGCAGTCCCCAAGGAGGGAAGGGTACTGAAGCTTTCTTTGGACAA	TCRBV20	TCRBD02-01*02	TCRBJ01-01*01
VIT_09_PBMCs	1.75623e+12	1	CASSLLTGTEKLFF	GTGAACGCCTTGTTGCTGGGGGACTCGGCCCTCTATCTCTGTGCCAGCAGCCTGTTGACAGGGACTGAAAAACTGTTTTTTGGCAGT	TCRBV05-06*01	TCRBD01-01*01	TCRBJ01-04*01
VIT_09_PBMCs	1.75623e+12	1	CASSPRGSSGNTIYF	AATTCCCTGGAGCTTGGTGACTCTGCTGTGTATTTCTGTGCCAGCAGCCCTCGTGGAAGCTCTGGAAACACCATATATTTTGGAGAG	TCRBV03	unknown	TCRBJ01-03*01
VIT_09_PBMCs	1.75623e+12	1	CASSEMLLATEAFF	CTGGAGTCGGCTGCTCCCTCCCAGACATCTGTGTACTTCTGTGCCAGCAGTGAAATGCTCCTTGCCACTGAAGCTTTCTTTGGACAA	TCRBV06-01*01	unknown	TCRBJ01-01*01
VIT_09_PBMCs	1.75623e+12	1	CSASYISGFTEAFF	GTGACCAGTGCCCATCCTGAAGACAGCAGCTTCTACATCTGCAGTGCTAGTTATATTTCGGGGTTCACTGAAGCTTTCTTTGGACAA	TCRBV20	TCRBD02-01*01	TCRBJ01-01*01
VIT_09_PBMCs	1.75623e+12	1	CASSDLQGTGNTIYF	GAGTCTGCCAGGCCCTCACATACCTCTCAGTACCTCTGTGCCAGCAGTGATTTGCAGGGAACTGGAAACACCATATATTTTGGAGAG	TCRBV25-01*01	TCRBD01-01*01	TCRBJ01-03*01
VIT_09_PBMCs	1.75623e+12	1	CASSPLIRADSPLHF	CGGTCCACAAAGCTGGAGGACTCAGCCATGTACTTCTGTGCCAGCAGTCCTCTCATTCGAGCAGATTCACCCCTCCACTTTGGGAAC	TCRBV02-01*01	unknown	TCRBJ01-06*01
VIT_09_PBMCs	1.75623e+12	1	CASSYSLGTTEAFF	CTGCTGTCGGCTGCTCCCTCCCAGACATCTGTGTACTTCTGTGCCAGCAGTTACTCTCTTGGGACAACTGAAGCTTTCTTTGGACAA	TCRBV06-05*01	TCRBD01-01*01	TCRBJ01-01*01
VIT_09_PBMCs	1.75623e+12	1	CASSQDLFTDTQYF	ATCAATTCCCTGGAGCTTGGTGACTCTGCTGTGTATTTCTGTGCCAGCAGCCAAGATCTCTTCACAGATACGCAGTATTTTGGCCCA	TCRBV03	TCRBD02-01	TCRBJ02-03*01
VIT_09_PBMCs	1.75623e+12	1	CASNQGITEAFF	CTGAAGATCCGGTCCACAAAGCTGGAGGACTCAGCCATGTACTTCTGTGCCAGCAATCAGGGTATTACTGAAGCTTTCTTTGGACAA	TCRBV02-01*01	TCRBD01-01*01	TCRBJ01-01*01
VIT_09_PBMCs	1.75623e+12	1	CASSGPYQPQHF	CTGAAGATCCGGTCCACAAAGCTGGAGGACTCAGCCATGTACTTCTGTGCCAGCAGTGGTCCTTATCAGCCCCAGCATTTTGGTGAT	TCRBV02-01*01	TCRBD02-01	TCRBJ01-05*01
VIT_09_PBMCs	1.75623e+12	1	CASSRGTSSGNTIYF	GAGTCGGCTGCTCCCTCCCAAACATCTGTGTACTTCTGTGCCAGCAGTCGAGGGACGTCATCTGGAAACACCATATATTTTGGAGAG	TCRBV06	unknown	TCRBJ01-03*01
VIT_09_PBMCs	1.75623e+12	1	CASRKYQDWLYGYTF	CGGTCCACAAAGCTGGAGGACTCAGCCATGTACTTCTGTGCCAGCAGAAAATACCAGGACTGGCTCTATGGCTACACCTTCGGTTCG	TCRBV02-01*01	TCRBD02-01	TCRBJ01-02*01
VIT_09_PBMCs	1.75623e+12	1	CASSRGQGTPNEKLFF	TCGGCCCAAAAGAACCCGACAGCTTTCTATCTCTGTGCCAGTAGTCGGGGACAGGGGACTCCTAATGAAAAACTGTTTTTTGGCAGT	TCRBV19-01	TCRBD01-01*01	TCRBJ01-04*01
VIT_09_PBMCs	1.75623e+12	1	CASSQMSNEKLFF	CACATCAATTCCCTGGAGCTTGGTGACTCTGCTGTGTATTTCTGTGCCAGCAGCCAGATGTCTAATGAAAAACTGTTTTTTGGCAGT	TCRBV03	unknown	TCRBJ01-04*01
VIT_09_PBMCs	1.75623e+12	1	CATSDLQVPEKLFF	CTAGAGTCTGCCATCCCCAACCAGACAGCTCTTTACTTCTGTGCCACCAGTGATTTGCAGGTCCCTGAAAAACTGTTTTTTGGCAGT	TCRBV24	TCRBD01-01*01	TCRBJ01-04*01
VIT_09_PBMCs	1.75623e+12	1	CSAREMRGGGQPQHF	ACCAGTGCCCATCCTGAAGACAGCAGCTTCTACATCTGCAGTGCTAGAGAAATGAGGGGTGGCGGTCAGCCCCAGCATTTTGGTGAT	TCRBV20	unknown	TCRBJ01-05*01
VIT_09_PBMCs	1.75623e+12	1	CASSYSGRTNQPQHF	GAGTCGGCTGCTCCCTCCCAAACATCTGTGTACTTCTGTGCCAGCAGTTACTCAGGCAGAACAAATCAGCCCCAGCATTTTGGTGAT	TCRBV06	unknown	TCRBJ01-05*01
VIT_09_PBMCs	1.75623e+12	1	CSASMVSNQPQHF	ACAGTGACCAGTGCCCATCCTGAAGACAGCAGCTTCTACATCTGCAGTGCTAGTATGGTTAGCAATCAGCCCCAGCATTTTGGTGAT	TCRBV20	unknown	TCRBJ01-05*01
VIT_09_PBMCs	1.75623e+12	1	CASSDQATGNTIYF	ATCCAGCCCTCAGAACCCAGGGACTCAGCTGTGTACTTCTGTGCCAGCAGTGATCAGGCTACTGGAAACACCATATATTTTGGAGAG	TCRBV12	TCRBD01-01*01	TCRBJ01-03*01
VIT_09_PBMCs	1.75623e+12	1	CATSDLRTGYGYTF	CTAGAGTCTGCCATCCCCAACCAGACAGCTCTTTACTTCTGTGCCACCAGTGATTTGAGGACAGGATATGGCTACACCTTCGGTTCG	TCRBV24	TCRBD01-01*01	TCRBJ01-02*01
VIT_09_PBMCs	1.75623e+12	1	CASSQLGVGGYTF	CACATCAATTCCCTGGAGCTTGGTGACTCTGCTGTGTATTTCTGTGCCAGCAGCCAACTGGGGGTTGGGGGCTACACCTTCGGTTCG	TCRBV03	unknown	TCRBJ01-02*01
VIT_09_PBMCs	1.75623e+12	1	CASSLGGRNTEAFF	CTGAGCTCTCTGGAGCTGGGGGACTCAGCTTTGTATTTCTGTGCCAGCAGTCTCGGGGGGAGGAACACTGAAGCTTTCTTTGGACAA	TCRBV09-01	TCRBD02-01*01	TCRBJ01-01*01
VIT_09_PBMCs	1.75623e+12	1	CASTRGTENTIYF	AACATGAGCTCCTTGGAGCTGGGGGACTCAGCCCTGTACTTCTGTGCCAGCACCCGGGGGACCGAGAACACCATATATTTTGGAGAG	TCRBV13-01*01	TCRBD02-01*01	TCRBJ01-03*01
VIT_09_PBMCs	1.75623e+12	1	CAWGTVYNSPLHF	AGTTCTAAGAAGCTCCTTCTCAGTGACTCTGGCTTCTATCTCTGTGCCTGGGGGACAGTCTATAATTCACCCCTCCACTTTGGGAAC	TCRBV30-01*01	TCRBD01-01*01	TCRBJ01-06*01
VIT_09_PBMCs	1.75623e+12	1	CASSSYRGRNEKLFF	AACGCCTTGTTGCTGGGGGACTCGGCCCTCTATCTCTGTGCCAGCAGCTCCTACAGGGGGCGTAATGAAAAACTGTTTTTTGGCAGT	TCRBV05-06*01	TCRBD01-01*01	TCRBJ01-04*01
VIT_09_PBMCs	1.75623e+12	1	CASNYGNTEAFF	CTGAAGATCCGGTCCACAAAGCTGGAGGACTCAGCCATGTACTTCTGTGCCAGCAACTACGGTAACACTGAAGCTTTCTTTGGACAA	TCRBV02-01*01	TCRBD02-01	TCRBJ01-01*01
VIT_09_PBMCs	1.75623e+12	1	CASSPRNVFGQGWSEAFF	GAGCTGGGGGACTCAGCCCTGTACTTCTGTGCCAGCAGCCCCCGAAACGTATTTGGACAGGGTTGGAGTGAAGCTTTCTTTGGACAA	TCRBV13-01*01	TCRBD01-01*01	TCRBJ01-01*01
VIT_09_PBMCs	1.75623e+12	1	CAGGSKPEAFF	ACTCTGAAGATCCGGTCCACAAAGCTGGAGGACTCAGCCATGTACTTCTGTGCCGGGGGAAGCAAACCTGAAGCTTTCTTTGGACAA	TCRBV02-01*01	unknown	TCRBJ01-01*01
VIT_09_PBMCs	1.75623e+12	1	CASSLTGTGNTIYF	ATCCAGCCCTCAGAACCCAGGGACTCAGCTGTGTACTTCTGTGCCAGCAGTTTAACAGGGACTGGAAACACCATATATTTTGGAGAG	TCRBV12	TCRBD01-01*01	TCRBJ01-03*01
VIT_09_PBMCs	1.75623e+12	1	CAREKDGTSNQPQHF	CAGCCCTCAGAACCCAGGGACTCAGCTGTGTACTTCTGTGCCAGGGAAAAGGACGGAACTAGCAATCAGCCCCAGCATTTTGGTGAT	TCRBV12	unknown	TCRBJ01-05*01
VIT_09_PBMCs	1.75623e+12	1	CATESSYGYTF	TCCCTGTCCCTAGAGTCTGCCATCCCCAACCAGACAGCTCTTTACTTCTGTGCCACCGAGTCCAGCTATGGCTACACCTTCGGTTCG	TCRBV24	unknown	TCRBJ01-02*01
VIT_09_PBMCs	1.75623e+12	1	CATSGAGDQPQHF	TCCCTAGAGTCTGCCATCCCCAACCAGACAGCTCTTTACTTCTGTGCCACCAGTGGTGCAGGGGATCAGCCCCAGCATTTTGGTGAT	TCRBV24	TCRBD01-01*01	TCRBJ01-05*01
VIT_09_PBMCs	1.75623e+12	1	CASSPRGVSNYGYTF	AATTCCCTGGAGCTTGGTGACTCTGCTGTGTATTTCTGTGCCAGCAGCCCCCGGGGGGTTTCTAACTATGGCTACACCTTCGGTTCG	TCRBV03	TCRBD02-01*01	TCRBJ01-02*01
VIT_09_PBMCs	1.75623e+12	1	CSVSPAMTGLAEAFF	AGCAACATGAGCCCTGAAGACAGCAGCATATATCTCTGCAGCGTTTCCCCCGCCATGACAGGGCTCGCTGAAGCTTTCTTTGGACAA	TCRBV29-01*01	TCRBD01-01*01	TCRBJ01-01*01
VIT_09_PBMCs	1.75623e+12	1	CAWSRKTVFGELFF	TCTAAGAAGCTCCTTCTCAGTGACTCTGGCTTCTATCTCTGTGCCTGGAGTCGAAAGACAGTCTTCGGGGAGCTGTTTTTTGGAGAA	TCRBV30-01*01	TCRBD01-01*01	TCRBJ02-02*01
VIT_09_PBMCs	1.75623e+12	1	CASSPYSITEAFF	AATGTGAGCACCTTGGAGCTGGGGGACTCGGCCCTTTATCTTTGCGCCAGCAGCCCCTACTCAATTACTGAAGCTTTCTTTGGACAA	TCRBV05-01*01	TCRBD02-01	TCRBJ01-01*01
VIT_09_PBMCs	1.75623e+12	1	CAYHRGSSGNTIYF	TCTAAGAAGCTCCTTCTCAGTGACTCTGGCTTCTATCTCTGTGCCTACCACAGGGGGTCCTCTGGAAACACCATATATTTTGGAGAG	TCRBV30-01*01	TCRBD01-01*01	TCRBJ01-03*01
VIT_09_PBMCs	1.75623e+12	1	CASNAGWDTEAFF	AACCTGAGCTCTCTGGAGCTGGGGGACTCAGCTTTGTATTTCTGTGCCAGCAACGCAGGGTGGGACACTGAAGCTTTCTTTGGACAA	TCRBV09-01	TCRBD01-01*01	TCRBJ01-01*01
VIT_09_PBMCs	1.75623e+12	1	CASSYREVQPQHF	AAGATCCAGCCCTCAGAACCCAGGGACTCAGCTGTGTACTTCTGTGCCAGCAGTTACAGGGAGGTTCAGCCCCAGCATTTTGGTGAT	TCRBV12	unknown	TCRBJ01-05*01
VIT_09_PBMCs	1.75623e+12	1	CASSQDGRSGNTIYF	CAGCCTGCAGAACTGGAGGATTCTGGAGTTTATTTCTGTGCCAGCAGCCAAGATGGCAGATCTGGAAACACCATATATTTTGGAGAG	TCRBV14-01*01	TCRBD01-01*01	TCRBJ01-03*01
VIT_09_PBMCs	1.75623e+12	1	CASRTGRSTNEKLFF	CAGCCCTCAGAACCCAGGGACTCAGCTGTGTACTTCTGTGCCAGTAGGACAGGGAGGTCGACTAATGAAAAACTGTTTTTTGGCAGT	TCRBV12	TCRBD01-01*01	TCRBJ01-04*01
VIT_09_PBMCs	1.75623e+12	1	CASIGRGDGSRTNEKLFF	GCTCCCTCCCAGACATCTGTGTACTTGTGTGCCAGCATTGGTAGGGGGGACGGCTCAAGGACTAATGAAAAACTGTTTTTTGGCAGT	TCRBV06-08*01	unknown	TCRBJ01-04*01
VIT_09_PBMCs	1.75623e+12	1	CASSQGSQPQHF	CTTCACATCAATTCCCTGGAGCTTGGTGACTCTGCTGTGTATTTCTGTGCCAGCAGCCAAGGGTCTCAGCCCCAGCATTTTGGTGAT	TCRBV03	unknown	TCRBJ01-05*01
VIT_09_PBMCs	1.75623e+12	1	CASSGQGSSNQPQHF	CGGTCCACAAAGCTGGAGGACTCAGCCATGTACTTCTGTGCCAGCAGCGGCCAGGGGAGTAGCAATCAGCCCCAGCATTTTGGTGAT	TCRBV02-01*01	TCRBD01-01*01	TCRBJ01-05*01
VIT_09_PBMCs	1.75623e+12	1	CSAREQGAGNEKLFF	ACCAGTGCCCATCCTGAAGACAGCAGCTTCTACATCTGCAGTGCTAGGGAACAGGGGGCTGGTAATGAAAAACTGTTTTTTGGCAGT	TCRBV20	TCRBD01-01*01	TCRBJ01-04*01
VIT_09_PBMCs	1.75623e+12	1	CASSFNMNTEAFF	ACCCTGGAGTCTGCCAGGCCCTCACATACCTCTCAGTACCTCTGTGCCAGTTCCTTTAACATGAACACTGAAGCTTTCTTTGGACAA	TCRBV25-01*01	TCRBD01-01*01	TCRBJ01-01*01
VIT_09_PBMCs	1.75623e+12	1	CASSPNTGTTAFF	ACTCTGGAGTCTGCTGCCTCCTCCCAGACATCTGTATATTTCTGCGCCAGCAGTCCAAATACCGGGACCACAGCTTTCTTTGGACAA	TCRBV10-01	unknown	TCRBJ01-01*01
VIT_09_PBMCs	1.75623e+12	1	CASSIVRSTNRRAEAFF	GCCCAAAAGAACCCGACAGCTTTCTATCTCTGTGCCAGTAGTATAGTCCGCTCCACCAACCGCCGGGCTGAAGCTTTCTTTGGACAA	TCRBV19-01	TCRBD02-01	TCRBJ01-01*01
VIT_09_PBMCs	1.75623e+12	1	CASSEALRDLTF	CTGAAGATCCGGTCCACAAAGCTGGAGGACTCAGCCATGTACTTCTGTGCCAGCAGTGAAGCGCTTCGAGATCTGACCTTCGGTTCG	TCRBV02-01*01	TCRBD02-01*02	TCRBJ01-02*01
VIT_09_PBMCs	1.75623e+12	1	CASSTGYSNQPQHF	ATCAATTCCCTGGAGCTTGGTGACTCTGCTGTGTATTTCTGTGCCAGCAGTACAGGATATAGCAATCAGCCCCAGCATTTTGGTGAT	TCRBV03	TCRBD01-01*01	TCRBJ01-05*01
VIT_09_PBMCs	1.75623e+12	1	CASSAPSNTEAFF	AACCTGAGCTCTCTGGAGCTGGGGGACTCAGCTTTGTATTTCTGTGCCAGCAGCGCCCCGAGTAACACTGAAGCTTTCTTTGGACAA	TCRBV09-01	TCRBD02-01*02	TCRBJ01-01*01
VIT_09_PBMCs	1.75623e+12	1	CASSQDLGMNTEAFF	ACTTCCCTGGAGCTTGGTGACTCTGCTGTGTATTTCTGTGCCAGCAGCCAAGACCTGGGGATGAACACTGAAGCTTTCTTTGGACAA	TCRBV03	unknown	TCRBJ01-01*01
VIT_09_PBMCs	1.75623e+12	1	CASSYPDDRDYGYTF	GAGTCGGCTGCTCCCTCCCAAACATCTGTGTACTTCTGTGCCAGCAGTTATCCCGACGACAGGGATTATGGCTACACCTTCGGTTCG	TCRBV06	TCRBD01-01*01	TCRBJ01-02*01
VIT_09_PBMCs	1.75623e+12	1	CSAYLAGNQPQHF	ACAGTGACCAGTGCCCATCCTGAAGACAGCAGCTTCTACATCTGCAGTGCGTATTTGGCAGGGAATCAGCCCCAGCATTTTGGTGAT	TCRBV20	TCRBD01-01*01	TCRBJ01-05*01
VIT_09_PBMCs	1.75623e+12	1	CASSNGNTEAFF	CTGAAGATCCAGCCCTCAGAACCCAGGGACTCAGCTGTGTACTTCTGTGCCAGCAGTAACGGGAACACTGAAGCTTTCTTTGGACAA	TCRBV12	TCRBD02-01	TCRBJ01-01*01
VIT_09_PBMCs	1.75623e+12	1	CASRDRGFVTEAFF	ATCCAGCCCTCAGAACCCAGGGACTCAGCTGTGTACTTCTGTGCCAGCAGGGACAGGGGGTTCGTAACTGAAGCTTTCTTTGGACAA	TCRBV12	TCRBD01-01*01	TCRBJ01-01*01
VIT_09_PBMCs	1.75623e+12	1	CASMMGEGSGNTIYF	AACGCCTTGTTGCTGGGGGACTCGGCCCTCTATCTCTGTGCCAGCATGATGGGGGAGGGCTCTGGAAACACCATATATTTTGGAGAG	TCRBV05-06*01	TCRBD02-01*02	TCRBJ01-03*01
VIT_09_PBMCs	1.75623e+12	1	CSARYGSEEAFF	CTGACAGTGACCAGTGCCCATCCTGAAGACAGCAGCTTCTACATCTGCAGTGCTAGGTATGGGTCAGAGGAAGCTTTCTTTGGACAA	TCRBV20	unknown	TCRBJ01-01*01
VIT_09_PBMCs	1.75623e+12	1	CASSLQIQGFGNEKLFF	GCAAAGCTTGAGGACTCGGCCGTGTATCTCTGTGCCAGCAGCCTACAAATACAGGGGTTTGGTAATGAAAAACTGTTTTTTGGCAGT	TCRBV11-02*02	TCRBD01-01*01	TCRBJ01-04*01
VIT_09_PBMCs	1.75623e+12	1	CASSLVYSQGPLNTEAFF	GAGCTGGGGGACTCGGCCCTTTATCTTTGCGCCAGCAGCTTGGTATATTCACAGGGACCTTTGAACACTGAAGCTTTCTTTGGACAA	TCRBV05-01*01	TCRBD01-01*01	TCRBJ01-01*01
VIT_09_PBMCs	1.75623e+12	1	CAIRETGDGQPQHF	CTGGAGTCCGCTACCAGCTCCCAGACATCTGTGTACTTCTGTGCCATCAGGGAGACAGGGGATGGACAGCCCCAGCATTTTGGTGAT	TCRBV10-03*01	TCRBD01-01*01	TCRBJ01-05*01
VIT_09_PBMCs	1.75623e+12	1	CASSLYVGEEKLFF	CTGGAGTCGCCCAGCCCCAACCAGACCTCTCTGTACTTCTGTGCCAGCAGTTTATACGTAGGGGAAGAAAAACTGTTTTTTGGCAGT	TCRBV27-01*01	TCRBD01-01*01	TCRBJ01-04*01
VIT_09_PBMCs	1.75623e+12	1	CASTMTGLGNQPQHF	CAGCCCTCAGAACCCAGGGACTCAGCTGTGTACTTCTGTGCCAGCACCATGACAGGTTTGGGCAATCAGCCCCAGCATTTTGGTGAT	TCRBV12	TCRBD01-01*01	TCRBJ01-05*01
VIT_09_PBMCs	1.75623e+12	1	CSAPDRLVYATNEKLFF	GCCCATCCTGAAGACAGCAGCTTCTACATCTGCAGTGCCCCGGACAGGCTGGTTTATGCAACTAATGAAAAACTGTTTTTTGGCAGT	TCRBV20	TCRBD01-01*01	TCRBJ01-04*01
VIT_09_PBMCs	1.75623e+12	1	CSARVRGQGTQPQHF	ACCAGTGCCCATCCTGAAGACAGCAGCTTCTACATCTGCAGTGCTAGAGTCAGGGGACAGGGTACTCAGCCCCAGCATTTTGGTGAT	TCRBV20	TCRBD01-01*01	TCRBJ01-05*01
VIT_09_PBMCs	1.75623e+12	1	CASSYSGASNTEAFF	GAGTCGGCTGCTCCCTCCCAGACATCTGTGTACTTCTGTGCCAGCAGCTACTCAGGGGCCTCAAACACTGAAGCTTTCTTTGGACAA	TCRBV06-05*01	TCRBD01-01*01	TCRBJ01-01*01
VIT_09_PBMCs	1.75623e+12	1	CASSLYLSGSNQPQHF	TCCGCCAGCACCAACCAGACATCTATGTACTTCTGTGCCAGCAGTTTATATTTGTCGGGGAGCAATCAGCCCCAGCATTTTGGTGAT	TCRBV28-01*01	TCRBD02-01*01	TCRBJ01-05*01
VIT_09_PBMCs	1.75623e+12	1	CASSERTGSNYGYTF	CGGTCCACAAAGCTGGAGGACTCAGCCATGTACTTCTGTGCCAGCAGCGAAAGGACAGGGTCTAACTATGGCTACACCTTCGGTTCG	TCRBV02-01*01	TCRBD01-01*01	TCRBJ01-02*01
VIT_09_PBMCs	1.75623e+12	1	CAISKDSNQPQHF	ACTCTGGAGTCCGCTACCAGCTCCCAGACATCTGTGTACTTCTGTGCCATCAGTAAGGACAGTAATCAGCCCCAGCATTTTGGTGAT	TCRBV10-03*01	TCRBD01-01*01	TCRBJ01-05*01
VIT_09_PBMCs	1.75623e+12	1	CATSDGSRNTEAFF	CTAGAGTCTGCCATCCCCAACCAGACAGCTCTTTACTTCTGTGCCACCAGTGATGGGTCCCGGAACACTGAAGCTTTCTTTGGACAA	TCRBV24	unknown	TCRBJ01-01*01
VIT_09_PBMCs	1.75623e+12	1	CASSWVSVQEPNYGYTF	GCTGCTCCCTCCCAGACATCTGTGTACTTCTGTGCCAGCAGTTGGGTTAGTGTTCAGGAACCCAACTATGGCTACACCTTCGGTTCG	TCRBV06	TCRBD01-01*01	TCRBJ01-02*01
VIT_09_PBMCs	1.75623e+12	1	CASSLDPAGGNTIYF	AACGCCTTGTTGCTGGGGGACTCGGCCCTGTATCTCTGTGCCAGCAGCTTGGATCCGGCTGGTGGAAACACCATATATTTTGGAGAG	TCRBV05-05*01	unknown	TCRBJ01-03*01
VIT_09_PBMCs	1.75623e+12	1	CASSYRPNYGYTF	ATCCTGGAGTCGCCCAGCCCCAACCAGACCTCTCTGTACTTCTGTGCCAGCAGTTACAGACCTAACTATGGCTACACCTTCGGTTCG	TCRBV27-01*01	TCRBD01-01*01	TCRBJ01-02*01
VIT_09_PBMCs	1.75623e+12	1	CASSQVRGGGNTIYF	CAGCCTGCAGAACTGGAGGATTCTGGAGTTTATTTCTGTGCCAGCAGCCAAGTTCGGGGCGGTGGAAACACCATATATTTTGGAGAG	TCRBV14-01*01	unknown	TCRBJ01-03*01
VIT_09_PBMCs	1.75623e+12	1	CASSVYAVSSGNTIYF	TCTCTGGAGCTGGGGGACTCAGCTTTGTATTTCTGTGCCAGCAGCGTATATGCAGTGAGCTCTGGAAACACCATATATTTTGGAGAG	TCRBV09-01	unknown	TCRBJ01-03*01
VIT_09_PBMCs	1.75623e+12	1	CASTPMSRIGTEAFF	AGCACCTTGGAGCTGGGGGACTCGGCCCTTTATCTTTGCGCCAGCACACCAATGAGCAGAATAGGCACTGAAGCTTTCTTTGGACAA	TCRBV05-01*01	unknown	TCRBJ01-01*01
VIT_09_PBMCs	1.75623e+12	1	CASNLQGGVTEAFF	TTGGAGTCGGCTGCTCCCTCCCAAACATCTGTGTACTTCTGTGCCAGCAACCTACAGGGTGGGGTCACTGAAGCTTTCTTTGGACAA	TCRBV06	TCRBD01-01*01	TCRBJ01-01*01
VIT_09_PBMCs	1.75623e+12	1	CASTTGSSGNTIYF	ATCCGGTCCACAAAGCTGGAGGACTCAGCCATGTACTTCTGTGCCAGCACTACAGGTTCCTCTGGAAACACCATATATTTTGGAGAG	TCRBV02-01*01	TCRBD01-01*01	TCRBJ01-03*01
VIT_09_PBMCs	1.75623e+12	1	CASSLRTGLRNTIYF	GAGTCCGCCAGCACCAACCAGACATCTATGTACCTCTGTGCCAGCAGTTTACGGACCGGCTTAAGAAACACCATATATTTTGGAGAG	TCRBV28-01*01	unknown	TCRBJ01-03*01
VIT_09_PBMCs	1.75623e+12	1	CSVEDQGDTEAFF	ACTGTGAGCAACATGAGCCCTGAAGGCAGCAGCATATATCTCTGCAGCGTTGAAGATCAGGGTGACACTGAAGCTTTCTTTGGACAA	TCRBV29-01*01	TCRBD01-01*01	TCRBJ01-01*01
VIT_09_PBMCs	1.75623e+12	1	CSATRGEGYSGNTIYF	AGTGCCCATCCTGAAGACAGCAGCTTCTACATCTGCAGTGCTACCAGAGGGGAGGGATACTCTGGAAACACCATATATTTTGGAGAG	TCRBV20	TCRBD02-01*02	TCRBJ01-03*01
VIT_09_PBMCs	1.75623e+12	1	CASSLAGLTGELFF	ATCAATTCCCTGGAGCTTGGTGACTCTGCTGTGTATTTCTGTGCCAGCAGTCTAGCGGGGTTAACCGGGGAGCTGTTTTTTGGAGAA	TCRBV03	TCRBD02-01*01	TCRBJ02-02*01
VIT_09_PBMCs	1.75623e+12	1	CASSLQLNTEAFF	AAGGTGCAGCCTGCAGAACTGGAGGATTCTGGAGTTTATTTCTGTGCCAGCAGCCTTCAGTTGAACACTGAAGCTTTCTTTGGACAA	TCRBV14-01*01	TCRBD01-01*01	TCRBJ01-01*01
VIT_09_PBMCs	1.75623e+12	1	CASSQESQGNYGYTF	AATTCCCTGGAGCTTGGTGACTCTGCTGTGTATTTCTGTGCCAGCAGCCAAGAGAGTCAAGGGAACTATGGCTACACCTTCGGTTCG	TCRBV03	unknown	TCRBJ01-02*01
VIT_09_PBMCs	1.75623e+12	1	CASMIGINQPQHF	ACTCTGGAGTCAGCTACCCGCTCCCAGACATCTGTGTATTTCTGCGCCAGCATGATAGGGATCAACCAGCCCCAGCATTTTGGTGAT	TCRBV10-02*01	unknown	TCRBJ01-05*01
VIT_09_PBMCs	1.75623e+12	1	CSGGTATEAFF	ACTCTGACTGTGAGCAACATGAGCCCTGAAGACAGCAGCATATACCTCTGCAGCGGAGGGACAGCCACTGAAGCTTTCTTTGGACAA	TCRBV29-01*01	TCRBD01-01*01	TCRBJ01-01*01
VIT_09_PBMCs	1.75623e+12	1	CSARGGSPYQPQHF	GTGACCAGTGCCCATCCTGAAGACAGCAGCTTCTACATCTGCAGTGCTAGGGGTGGGTCACCTTATCAGCCCCAGCATTTTGGTGAT	TCRBV20	unknown	TCRBJ01-05*01
VIT_09_PBMCs	1.75623e+12	1	CASSTGQLNTEAFF	GTGAACGCCTTGTTGCTGGGGGACTCGGCCCTCTATCTCTGTGCCAGCAGTACGGGACAGTTGAACACTGAAGCTTTCTTTGGACAA	TCRBV05-06*01	TCRBD01-01*01	TCRBJ01-01*01
VIT_09_PBMCs	1.75623e+12	1	CASSLVRNTEAFF	AATGTGAACGCCTTGTTGCTGGGGGACTCGGCCCTGTATCTCTGTGCCAGCAGCTTGGTTCGTAACACTGAAGCTTTCTTTGGACAA	TCRBV05-05*01	TCRBD02-01	TCRBJ01-01*01
VIT_09_PBMCs	1.75623e+12	1	CASSPGGYYGYTF	AAGATCCGGTCCACAAAGCTGGAGGACTCAGCCATGTACTTCTGTGCCAGCAGCCCAGGGGGCTACTATGGCTACACCTTCGGTTCG	TCRBV02-01*01	TCRBD01-01*01	TCRBJ01-02*01
VIT_09_PBMCs	1.75623e+12	1	CASRLVSRDGIPVNTEAFF	CAGGGGGACTCGGCCGTGTATGTCTGTGCAAGTCGCTTAGTTTCACGGGACGGCATACCTGTGAACACTGAAGCTTTCTTTGGACAA	TCRBV12-02*01	unknown	TCRBJ01-01*01
VIT_09_PBMCs	1.75623e+12	1	CASSSHLIGYEQYF	ATCCAGCCCTCAGAACCCAGGGATTCAGCTGTGTACTTCTGTGCCAGCAGTTCTCACTTAATTGGATACGAGCAGTACTTCGGGCCG	TCRBV12	unknown	TCRBJ02-07*01
VIT_09_PBMCs	1.75623e+12	1	CASYSGGFMNTEAFF	CGGTCCACAAAGCTGGAGGACTCAGCCATGTACTTCTGTGCCAGCTATAGTGGTGGGTTCATGAACACTGAAGCTTTCTTTGGACAA	TCRBV02-01*01	unknown	TCRBJ01-01*01
VIT_09_PBMCs	1.75623e+12	1	CASSPASRDTIYF	CACATCAATTCCCTGGAGCTTGGTGACTCTGCTGTGTATTTCTGTGCCAGCAGCCCAGCATCCCGAGACACCATATATTTTGGAGAG	TCRBV03	unknown	TCRBJ01-03*01
VIT_09_PBMCs	1.75623e+12	1	CASSLVGTLSGNTIYF	ACCTTGGAGCTGGGGGACTCGGCCCTTTATCTTTGCGCCAGCAGCCTCGTTGGGACACTTTCTGGAAACACCATATATTTTGGAGAG	TCRBV05-01*01	TCRBD01-01*01	TCRBJ01-03*01
VIT_09_PBMCs	1.75623e+12	1	CSARDRQSSGNTIYF	ACCAGTGCCCATCCTGAAGACAGCAGCTTCTACATCTGCAGTGCTAGAGACCGACAGAGCTCTGGAAACACCATATATTTTGGAGAG	TCRBV20	TCRBD01-01*01	TCRBJ01-03*01
VIT_09_PBMCs	1.75623e+12	1	CSARVSRGRNRNTEAFF	GCCCATCCTGAAGACAGCAGCTTCTACATCTGCAGTGCTAGAGTTTCGAGGGGGCGTAATAGAAACACTGAAGCTTTCTTTGGACAA	TCRBV20	TCRBD01-01*01	TCRBJ01-01*01
VIT_09_PBMCs	1.75623e+12	1	CASSTRGLPGNTIYF	GAGTCCGCCAGCACCAACCAGACATCTATGTACCTCTGTGCCAGCAGCACCAGGGGGCTACCTGGAAACACCATATATTTTGGAGAG	TCRBV28-01*01	TCRBD01-01*01	TCRBJ01-03*01
VIT_09_PBMCs	1.75623e+12	1	CATKKGLAGGKNIQYF	TCCACAAAGCTGGAGGACTCAGCCATGTACTTCTGTGCCACCAAGAAGGGACTAGCGGGAGGTAAAAACATTCAGTACTTCGGCGCC	TCRBV02-01*01	TCRBD02-01*02	TCRBJ02-04*01
VIT_09_PBMCs	1.75623e+12	1	CASKTASSYNSPLHF	ACATCGGCCCAAAAGAACCCGACAGCTTTCTATCTCTGTGCCAGCAAAACAGCCAGCTCCTATAATTCACCCCTCCACTTTGGGAAC	TCRBV19-01	TCRBD01-01*01	TCRBJ01-06*01
VIT_09_PBMCs	1.75623e+12	1	CASSPWDSQDRVIDEQFF	GAGCTTGGTGACTCTGCTGTGTATTTCTGTGCCAGCAGCCCATGGGACAGCCAAGATAGAGTTATCGATGAGCAGTTCTTCGGGCCA	TCRBV03	TCRBD01-01*01	TCRBJ02-01*01
VIT_09_PBMCs	1.75623e+12	1	CASSELAGGSDTQYF	GAGTCTGCTGCCTCCTCCCAGACATCTGTATATTTCTGCGCCAGCAGTGAACTAGCGGGAGGTTCAGATACGCAGTATTTTGGCCCA	TCRBV10-01	TCRBD02-01*02	TCRBJ02-03*01
VIT_09_PBMCs	1.75623e+12	1	CSAMQKKLFF	TCCACTCTGACAGTGACCAGTGCCCATCCTGAAGACAGCAGCTTCTACATCTGCAGTGCAATGCAGAAAAAACTGTTTTTTGGCAGT	TCRBV20-01*01	TCRBD01-01*01	TCRBJ01-04*01
VIT_09_PBMCs	1.75623e+12	1	CASRWTSTDTQYF	GGGTTGGAGTCGGCTGCTCCCTCCCAAACATCTGTGTACTTCTGTGCCAGCAGATGGACTAGCACAGATACGCAGTATTTTGGCCCA	TCRBV06	TCRBD02-01	TCRBJ02-03*01
VIT_09_PBMCs	1.75623e+12	1	CSASHKNQPQHF	CTGACAGTGACCAGTGCCCATCCTGAAGACAGCAGCTTCTACATCTGCAGTGCCAGCCACAAGAATCAGCCCCAGCATTTTGGTGAT	TCRBV20	unknown	TCRBJ01-05*01
VIT_09_PBMCs	1.75623e+12	1	CASSLQGTVNTGELFF	CCCTCAGAACCCAGGGACTCAGCTGTGTACTTCTGTGCCAGCAGTTTACAGGGGACAGTTAACACCGGGGAGCTGTTTTTTGGAGAA	TCRBV12	TCRBD01-01*01	TCRBJ02-02*01
VIT_09_PBMCs	1.75623e+12	1	CASSALRTTRGAFF	ATCCGGTCCACAAAGCTGGAGGACTCAGCCATGTACTTCTGTGCCAGCAGCGCACTCCGGACCACACGGGGAGCTTTCTTTGGACAA	TCRBV02-01*01	TCRBD02-01*01	TCRBJ01-01*01
VIT_09_PBMCs	1.75623e+12	1	CASSLETGIRAEAFF	CAGCCCTCAGAACCCAGGGACTCAGCTGTGTACTTCTGTGCCAGCAGTTTAGAGACAGGGATAAGGGCTGAAGCTTTCTTTGGACAA	TCRBV12	TCRBD01-01*01	TCRBJ01-01*01
VIT_09_PBMCs	1.75623e+12	1	CSARKGGTEAFF	CTGACAGTGACCAGTGCCCATCCTGAAGACAGCAGCTTCTACATCTGCAGTGCTAGGAAGGGGGGTACTGAAGCTTTCTTTGGACAA	TCRBV20	unknown	TCRBJ01-01*01
VIT_09_PBMCs	1.75623e+12	1	CASSPGRITEAFF	AAGATCCAGCCCTCAGAACCCAGGGACTCAGCTGTGTATTTTTGTGCTAGCTCTCCAGGGAGGATCACTGAAGCTTTCTTTGGACAA	TCRBV12-05*01	TCRBD02-01*02	TCRBJ01-01*01
VIT_09_PBMCs	1.75623e+12	1	CASSFYRDGTEAFF	CTGGAGTCGCCCAGCCCCAACCAGACCTCTCTGTACTTCTGTGCCAGCAGTTTTTATCGTGACGGCACTGAAGCTTTCTTTGGACAA	TCRBV27-01*01	unknown	TCRBJ01-01*01
VIT_09_PBMCs	1.75623e+12	1	CSAWGLRTEAFF	CTGACAGTGACCAGTGCCCATCCTGAAGACAGCAGCTTCTACATCTGCAGTGCTTGGGGATTACGCACTGAAGCTTTCTTTGGACAA	TCRBV20	unknown	TCRBJ01-01*01
VIT_09_PBMCs	1.75623e+12	1	CASQDGTGDYGYTF	GTGACATCGGCCCAAAAGAACCCGACAGCTTTCTATCTCTGTGCCAGTCAAGATGGGACAGGGGACTATGGCTACACCTTCGGTTCG	TCRBV19-01	TCRBD01-01*01	TCRBJ01-02*01
VIT_09_PBMCs	1.75623e+12	1	CASSQGLLNTEAFF	ATCCAGCCTGCAAAGCTTGAGGACTCGGCCGTGTATCTCTGTGCCAGCAGCCAAGGACTCTTGAACACTGAAGCTTTCTTTGGACAA	TCRBV11-02*02	TCRBD02-01	TCRBJ01-01*01
VIT_09_PBMCs	1.75623e+12	1	CASSQDPVNTEAFF	ATCAATTCCCTGGAGCTTGGTGACTCTGCTGTGTATTTCTGTGCCAGCAGCCAAGATCCGGTGAACACTGAAGCTTTCTTTGGACAA	TCRBV03	TCRBD02-01	TCRBJ01-01*01
VIT_09_PBMCs	1.75623e+12	1	CASSQDLGMNTEAFF	AATTCCCTGGAGCTTGGTGACTCTGCTGTGTATTTCTGTGCCAGCAGCCAAGACCTGGGGATGAACACTGAAGCTTTCTTTGGACAA	TCRBV03	unknown	TCRBJ01-01*01
VIT_09_PBMCs	1.75623e+12	1	CASSQVDGRGDGYTF	AATTCCCTGGAGCTTGGTGACTCTGCTGTGTATTTCTGTGCCAGCAGCCAAGTAGATGGCAGGGGGGATGGCTACACCTTCGGTTCG	TCRBV03	TCRBD01-01*01	TCRBJ01-02*01
VIT_09_PBMCs	1.75623e+12	1	CSVALGHQNTEAFF	GTGAGCAACATGAGCCCTGAAGACAGCAGCATATATCTCTGCAGCGTTGCCTTAGGACACCAGAACACTGAAGCTTTCTTTGGACAA	TCRBV29-01*01	TCRBD01-01*01	TCRBJ01-01*01
VIT_09_PBMCs	1.75623e+12	1	CSARDFRTPQGEAFF	ACCAGTGCCCATCCTGAAGACAGCAGCTTCTACATCTGCAGTGCTAGAGATTTTAGGACACCCCAGGGGGAAGCTTTCTTTGGACAA	TCRBV20	TCRBD01-01*01	TCRBJ01-01*01
VIT_09_PBMCs	1.75623e+12	1	CASSRDSRETFF	CAGAAGATCCAGCCCTCAGAACCCAGGGACTCAGCTGTGTACTTCTGTGCCAGCAGTCGAGACAGCCGAGAGACTTTCTTTGGACAA	TCRBV12	TCRBD01-01*01	TCRBJ01-01*01
VIT_09_PBMCs	1.75623e+12	1	CASSIGGHYSGNTIYF	TCTCTGGAGCTGGGGGACTCAGCTTTGTATTTCTGTGCCAGCAGCATCGGGGGGCATTACTCTGGAAACACCATATATTTTGGAGAG	TCRBV09-01	TCRBD02-01*01	TCRBJ01-03*01
VIT_09_PBMCs	1.75623e+12	1	CSARDTRTVVGQPQHF	AGTGCCCATCCTGAAGACAGCAGCTTCTACATCTGCAGTGCTAGAGATACTCGGACTGTAGTAGGTCAGCCCCAGCATTTTGGTGAT	TCRBV20	TCRBD02-01	TCRBJ01-05*01
VIT_09_PBMCs	1.75623e+12	1	CSVLENSNQPQHF	ACTGTGAGCAACATGAGCCCTGAAGACAGCAGCATATATCTCTGCAGCGTTCTAGAGAATAGCAATCAGCCCCAGCATTTTGGTGAT	TCRBV29-01*01	TCRBD02-01	TCRBJ01-05*01
VIT_09_PBMCs	1.75623e+12	1	CASSVDAGNYGYTF	CTGAGCTCTCTGGAGCTGGGGGACTCAGCTTTGTATTTCTGTGCCAGCAGCGTAGACGCAGGGAACTATGGCTACACCTTCGGTTCG	TCRBV09-01	TCRBD01-01*01	TCRBJ01-02*01
VIT_09_PBMCs	1.75623e+12	1	CASNGPGKGNTIYF	CTGGAGTCCGCCAGCACCAACCAGACATCTATGTACCTCTGTGCCAGCAACGGCCCAGGGAAAGGAAACACCATATATTTTGGAGAG	TCRBV28-01*01	TCRBD01-01*01	TCRBJ01-03*01
VIT_09_PBMCs	1.75623e+12	1	CSAMQSFSGNTIYF	GTGACCAGTGCCCATCCTGAAGACAGCAGCTTCTACATCTGCAGTGCAATGCAGAGTTTCTCTGGAAACACCATATATTTTGGAGAG	TCRBV20	unknown	TCRBJ01-03*01
VIT_09_PBMCs	1.75623e+12	1	CASCQLTNNSPLHF	CTGGAGTCGCCCAGCCCCAACCAGACCTCTCTGTACTTCTGTGCCAGCTGCCAACTCACTAATAATTCACCCCTCCACTTTGGGAAC	TCRBV27-01*01	TCRBD02-01	TCRBJ01-06*01
VIT_09_PBMCs	1.75623e+12	1	CASGSTGNSGNTIYF	CGGTCCACAAAGCTGGAGGACTCAGCCATGTACTTCTGTGCCAGCGGGTCGACAGGGAACTCTGGAAACACCATATATTTTGGAGAG	TCRBV02-01*01	TCRBD01-01*01	TCRBJ01-03*01
VIT_09_PBMCs	1.75623e+12	1	CATSDLTSGDTGELFF	TCTGCCATCCCCAACCAGACAGCTCTTTACTTCTGTGCCACCAGTGATTTGACTAGCGGGGACACCGGGGAGCTGTTTTTTGGAGAA	TCRBV24	TCRBD02-01*01	TCRBJ02-02*01
VIT_09_PBMCs	1.75623e+12	1	CASSRTRTEAFF	CTTCACATCAATTCCCTGGAGCTTGGTGACTCTGCTGTGTATTTCTGTGCCAGCAGCCGCACGAGGACTGAAGCTTTCTTTGGACAA	TCRBV03	TCRBD02-01*02	TCRBJ01-01*01
VIT_09_PBMCs	1.75623e+12	1	CASSPELYTGFTEAFF	CCTGCAAAGCTTGAGGACTCGGCCGTGTATCTCTGTGCCAGCTCCCCCGAGCTTTATACAGGTTTCACTGAAGCTTTCTTTGGACAA	TCRBV11-02*02	TCRBD01-01*01	TCRBJ01-01*01
VIT_09_PBMCs	1.75623e+12	1	CATSDPGYTEAFF	TCCCTAGAGTCTGCCATCCCCAACCAGACAGCTCTTTACTTCTGTGCCACCAGTGATCCAGGGTACACTGAAGCTTTCTTTGGACAA	TCRBV24	TCRBD01-01*01	TCRBJ01-01*01
VIT_09_PBMCs	1.75623e+12	1	CASIPGGSPEAFF	AAGATCCAGCCCTCAGAACCCAGGGACTCAGCTGTGTACTTCTGTGCCAGCATCCCGGGCGGGTCCCCTGAAGCTTTCTTTGGACAA	TCRBV12	TCRBD02-01	TCRBJ01-01*01
VIT_09_PBMCs	1.75623e+12	1	CASSVEGSFTRHTEAFF	CTGGAGCTGGGGGACTCAGCTTTGTATTTCTGTGCCAGCAGCGTAGAGGGTTCCTTTACACGCCACACTGAAGCTTTCTTTGGACAA	TCRBV09-01	unknown	TCRBJ01-01*01
VIT_09_PBMCs	1.75623e+12	1	CASSEQNTNTEAFF	CTGGAGTCGGCTGCTCCCTCCCAGACATCTGTGTACTTCTGTGCCAGCAGTGAGCAGAACACTAACACTGAAGCTTTCTTTGGACAA	TCRBV06-01*01	unknown	TCRBJ01-01*01
VIT_09_PBMCs	1.75623e+12	1	CASINRRAGSTEAFF	ACATCGGCCCAAAAGAACCCGACAGCTTTCTATCTCTGTGCCAGTATCAACAGGAGAGCCGGGAGCACTGAAGCTTTCTTTGGACAA	TCRBV19-01	TCRBD02-01*02	TCRBJ01-01*01
VIT_09_PBMCs	1.75623e+12	1	CASDSDSTEAFF	CTGAAGATCCAGCCCTCAGAACCCAGGGACTCAGCTGTGTATTTTTGTGCTAGTGACTCGGACAGCACTGAAGCTTTCTTTGGACAA	TCRBV12-05*01	TCRBD01-01*01	TCRBJ01-01*01
VIT_09_PBMCs	1.75623e+12	1	CASRADRGKTEAFF	TTGGAGTCGGCTGCTCCCTCCCAAACATCTGTGTACTTCTGTGCCAGCAGGGCGGACAGGGGAAAAACTGAAGCTTTCTTTGGACAA	TCRBV06	TCRBD01-01*01	TCRBJ01-01*01
VIT_09_PBMCs	1.75623e+12	1	CASSQTGRPSEAFF	ATCAATTCCCTGGAGCTTGGTGACTCTGCTGTGTATTTCTGTGCCAGCAGCCAGACAGGGAGGCCGAGCGAAGCTTTCTTTGGACAA	TCRBV03	TCRBD01-01*01	TCRBJ01-01*01
VIT_09_PBMCs	1.75623e+12	1	CAISEAGFNQPQHF	CAGGAGTCCGCTACCAGCTCCCAGACATCTGTGTACTTCTGTGCCATCAGTGAGGCAGGGTTCAATCAGCCCCAGCATTTTGGTGAT	TCRBV10-03*01	TCRBD01-01*01	TCRBJ01-05*01
VIT_09_PBMCs	1.75623e+12	1	CASSFQQLRDTEAFF	CAGCCCTCAGAACCCAGGGACTCAGCTGTGTACTTCTGTGCCAGCAGTTTCCAACAGTTGCGGGACACTGAAGCTTTCTTTGGACAA	TCRBV12	TCRBD02-01	TCRBJ01-01*01
VIT_09_PBMCs	1.75623e+12	1	CASSLEDFYYGYTF	GTGAACGCCTTGTTGCTGGGGGACTCGGCCCTCTATCTCTGTGCCAGCAGCTTGGAGGATTTTTACTATGGCTACACCTTCGGTTCG	TCRBV05-06*01	unknown	TCRBJ01-02*01
VIT_09_PBMCs	1.75623e+12	1	CASSFRISRGAVVNTEAFF	CTTGAGGACTCGGCCGTGTATCTCTGTGCCAGCAGCTTTAGGATTAGTCGGGGGGCGGTGGTGAACACTGAAGCTTTCTTTGGACAA	TCRBV11-02*02	TCRBD02-01*01	TCRBJ01-01*01
VIT_09_PBMCs	1.75623e+12	1	CSESGSANYGYTF	ACTGTGAGCAACATGAGCCCTGAAGACAGCAGCATATATCTCTGCAGCGAATCAGGGTCAGCTAACTATGGCTACACCTTCGGTTCG	TCRBV29-01*01	TCRBD01-01*01	TCRBJ01-02*01
VIT_09_PBMCs	1.75623e+12	1	CASHEFMNTEAFF	AAGATCCGGTCCACAAAGCTGGAGGACTCAGCCATGTACTTCTGTGCCAGTCACGAATTCATGAACACTGAAGCTTTCTTTGGACAA	TCRBV02-01*01	unknown	TCRBJ01-01*01
VIT_09_PBMCs	1.75623e+12	1	CASSESVEGYTF	CTCAGGCTGGAGTCGGCTGCTCCCTCCCAGACATCTGTGTACTTCTGTGCCAGCAGTGAATCTGTAGAAGGCTACACCTTCGGTTCG	TCRBV06-01*01	TCRBD02-01	TCRBJ01-02*01
VIT_09_PBMCs	1.75623e+12	1	CASSRLLGNTIYF	AAGATCCGGTCCACAAAGCTGGAGGACTCAGCCATGTACTTCTGTGCCAGCAGCCGACTCCTTGGAAACACCATATATTTTGGAGAG	TCRBV02-01*01	TCRBD02-01	TCRBJ01-03*01
VIT_09_PBMCs	1.75623e+12	1	CASSLWGIAKNIQYF	CAGCCCTCAGAACCCAGGGACTCAGCTGTGTACTTCTGTGCCAGCAGTTTATGGGGGATAGCCAAAAACATTCAGTACTTCGGCGCC	TCRBV12	unknown	TCRBJ02-04*01
VIT_09_PBMCs	1.75623e+12	1	CSARDFGAANTEAFF	ACCAGTGCCCATCCTGAAGACAGCAGCTTCTACATCTGCAGTGCTAGAGATTTCGGGGCAGCGAACACTGAAGCTTTCTTTGGACAA	TCRBV20	unknown	TCRBJ01-01*01
VIT_09_PBMCs	1.75623e+12	1	CASSYNIYGRAEAFF	CTGTCGGCTGCTCCCTCCCAGACATCTGTGTACTTCTGTGCCAGCAGTTACAATATATACGGGAGGGCTGAAGCTTTCTTTGGACAA	TCRBV06-05*01	TCRBD02-01*02	TCRBJ01-01*01
VIT_09_PBMCs	1.75623e+12	1	CASSLYAENTEAFF	GTGAGCACCTTGGAGCTGGGGGACTCGGCCCTTTATCTTTGCGCCAGCAGCTTGTACGCAGAAAACACTGAAGCTTTCTTTGGACAA	TCRBV05-01*01	TCRBD01-01*01	TCRBJ01-01*01
VIT_09_PBMCs	1.75623e+12	1	CAISESTGRGTEAFF	GAGTCCGCTACCAGCTCCCAGACATCTGTGTACTTCTGTGCCATCAGTGAGTCGACAGGCCGGGGCACTGAAGCTTTCTTTGGACAA	TCRBV10-03*01	TCRBD01-01*01	TCRBJ01-01*01
VIT_09_PBMCs	1.75623e+12	1	CASSFGGRVGEKLFF	GAGTCCGCCAGCACCAACCAGACATCTATGTACCTCTGTGCCAGCAGTTTTGGGGGAAGGGTTGGTGAAAAACTGTTTTTTGGCAGT	TCRBV28-01*01	unknown	TCRBJ01-04*01
VIT_09_PBMCs	1.75623e+12	1	CASSQGRTGNTEAFF	AATTCCCTGGAGCTTGGTGACTCTGCTGTGTATTTCTGTGCCAGCAGCCAGGGTAGGACAGGGAACACTGAAGCTTTCTTTGGACAA	TCRBV03	TCRBD01-01*01	TCRBJ01-01*01
VIT_09_PBMCs	1.75623e+12	1	CASSALGLNEKLFF	CTGGAGTCGGCTGCTCCCTCCCAGACATCTGTGTACTTCTGTGCCAGCAGTGCGCTGGGGTTGAATGAAAAACTGTTTTTTGGCAGT	TCRBV06-01*01	unknown	TCRBJ01-04*01
VIT_09_PBMCs	1.75623e+12	1	CASRPSGPRNTEAFF	CAGCCCTCAGAACCCAGGGACTCAGCTGTGTACTTCTGTGCCAGCAGACCATCTGGACCGAGGAACACTGAAGCTTTCTTTGGACAA	TCRBV12	unknown	TCRBJ01-01*01
VIT_09_PBMCs	1.75623e+12	1	CASSLRQGNYQPQHF	GAGTCGCCCAGCCCCAACCAGACCTCTCTGTACTTCTGTGCCAGCAGTTTAAGACAGGGTAACTATCAGCCCCAGCATTTTGGTGAT	TCRBV27-01*01	TCRBD01-01*01	TCRBJ01-05*01
VIT_09_PBMCs	1.75623e+12	1	CASSEWRNEKLFF	AGGCTGGAGTCGGCTGCTCCCTCCCAGACATCTGTGTACTTCTGTGCCAGCAGTGAATGGCGGAATGAAAAACTGTTTTTTGGCAGT	TCRBV06-01*01	TCRBD02-01	TCRBJ01-04*01
VIT_09_PBMCs	1.75623e+12	1	CASSKSQGRGQPQHF	ACATCGGCCCAAAAGAACCCGACAGCTTTCTATCTCTGTGCCAGTAGTAAGTCGCAGGGAAGAGGTCAGCCCCAGCATTTTGGTGAT	TCRBV19-01	TCRBD01-01*01	TCRBJ01-05*01
VIT_09_PBMCs	1.75623e+12	1	CATHFYSNQPQHF	ATTCTGGAGTCCGCCAGCACCAACCAGACATCTATGTACCTCTGTGCCACCCACTTCTATAGCAATCAGCCCCAGCATTTTGGTGAT	TCRBV28-01*01	TCRBD02-01	TCRBJ01-05*01
VIT_09_PBMCs	1.75623e+12	1	CASSLTSTQHF	ACTCTGAAGATCCAGCCCTCAGAACCCAGGGACTCAGCTGTGTACTTCTGTGCCAGCAGTTTAACGTCGACCCAGCATTTTGGTGAT	TCRBV12	unknown	TCRBJ01-05*01
VIT_09_PBMCs	1.75623e+12	1	CASSHRGQNQPQHF	GTGCAGCCTGCAGAACTGGAGGATTCTGGAGTTTATTTCTGTGCCAGCAGCCACAGGGGACAAAATCAGCCCCAGCATTTTGGTGAT	TCRBV14-01*01	TCRBD01-01*01	TCRBJ01-05*01
VIT_09_PBMCs	1.75623e+12	1	CASSLGRGQPQHF	AAGATCCAGCCCTCAGAACCCAGGGACTCAGCTGTGTACTTCTGTGCCAGCAGTTTAGGACGGGGGCAGCCCCAGCATTTTGGTGAT	TCRBV12	TCRBD02-01*01	TCRBJ01-05*01
VIT_09_PBMCs	1.75623e+12	1	CASSYLEGRQPQHF	TTGGAGTCGGCTGCTCCCTCCCAAACATCTGTGTACTTCTGTGCCAGCAGTTACTTGGAGGGGAGGCAGCCCCAGCATTTTGGTGAT	TCRBV06	TCRBD02-01*02	TCRBJ01-05*01
VIT_09_PBMCs	1.75623e+12	1	CSVYQGAVGYTF	CTGACTGTGAGCAACATGAGCCCTGAAGACAGCAGCATATATCTCTGCAGCGTTTATCAGGGGGCGGTTGGCTACACCTTCGGTTCG	TCRBV29-01*01	TCRBD01-01*01	TCRBJ01-02*01
VIT_09_PBMCs	1.75623e+12	1	CASSTRDGNYYGYTF	GAGTCGGCTGCTCCCTCCCAAACATCTGTGTACTTCTGTGCCAGCAGTACCCGGGACGGAAACTACTATGGCTACACCTTCGGTTCG	TCRBV06	unknown	TCRBJ01-02*01
VIT_09_PBMCs	1.75623e+12	1	CSVVDREVLGYTF	ACTGTGAGCAACATGAGCCCTGAAGACAGCAGCATATATCTCTGCAGCGTAGTAGACAGGGAAGTACTGGGCTACACCTTCGGTTCG	TCRBV29-01*01	TCRBD01-01*01	TCRBJ01-02*01
VIT_09_PBMCs	1.75623e+12	1	CASSGTGSGNTIYF	ATCCAGCCCTCAGAACCCAGGGACTCAGCTGTGTACTTCTGTGCCAGCAGTGGGACAGGCTCTGGAAACACCATATATTTTGGAGAG	TCRBV12	TCRBD01-01*01	TCRBJ01-03*01
VIT_09_PBMCs	1.75623e+12	1	CASSFPLQGKSNYGYTF	GCCAGCACCAACCAGACATCTATGTACCTCTGTGCCAGCAGTTTTCCCCTTCAGGGCAAATCAAACTATGGCTACACCTTCGGTTCG	TCRBV28-01*01	TCRBD01-01*01	TCRBJ01-02*01
VIT_09_PBMCs	1.75623e+12	1	CASSLKQVQDTQYF	CTGGAGTCGCCCAGCCCCAACCAGACCTCTCTGTACTTCTGTGCCAGCAGTTTAAAACAGGTGCAAGATACGCAGTATTTTGGCCCA	TCRBV27-01*01	TCRBD01-01*01	TCRBJ02-03*01
VIT_09_PBMCs	1.75623e+12	1	CATSDPGISNTGELFF	TCTGCCATCCCCAACCAGACAGCTCTTTACTTCTGTGCCACCAGTGACCCCGGGATATCGAACACCGGGGAGCTGTTTTTTGGAGAA	TCRBV24	TCRBD02-01*02	TCRBJ02-02*01
VIT_09_PBMCs	1.75623e+12	1	CSARVKVLDPEAFF	GTGACCAGTGCCCATCCTGAAGACAGCAGCTTCTACATCTGCAGTGCTAGAGTAAAAGTGTTGGACCCTGAAGCTTTCTTTGGACAA	TCRBV20	unknown	TCRBJ01-01*01
VIT_09_PBMCs	1.75623e+12	1	CASSAPDRGGNTIYF	GAGTCCGCCAGCACCAACCAGACATCTATGTACCTCTGTGCCAGCAGTGCCCCGGACAGGGGGGGAAACACCATATATTTTGGAGAG	TCRBV28-01*01	TCRBD01-01*01	TCRBJ01-03*01
VIT_09_PBMCs	1.75623e+12	1	CTSSQGTEAFF	TACCTTCATGTGGTCGCACTGCAGCAAGAAGACTCAGCTGCGTATCTCTGCACCAGCAGCCAGGGGACTGAAGCTTTCTTTGGACAA	TCRBV01-01*01	unknown	TCRBJ01-01*01
VIT_09_PBMCs	1.75623e+12	1	CASSVATGEPRNTIYF	TCTCTGGAGCTGGGGGACTCAGCTTTGTATTTCTGTGCCAGCAGCGTAGCTACAGGGGAGCCTAGAAACACCATATATTTTGGAGAG	TCRBV09-01	TCRBD01-01*01	TCRBJ01-03*01
VIT_09_PBMCs	1.75623e+12	1	CASSPAGRHLRDTEAFF	GCCCAAAAGAACCCGACAGCTTTCTATCTCTGTGCCAGTAGTCCCGCGGGACGGCACTTGAGGGACACTGAAGCTTTCTTTGGACAA	TCRBV19-01	TCRBD02-01*02	TCRBJ01-01*01
VIT_09_PBMCs	1.75623e+12	1	CASSSLDSGNSPLHF	CGGTCCACAAAGCTGGAGGACTCAGCCATGTACTTCTGTGCCAGCAGTTCACTGGACAGCGGAAATTCACCCCTCCACTTTGGGAAC	TCRBV02-01*01	TCRBD01-01*01	TCRBJ01-06*01
VIT_09_PBMCs	1.75623e+12	1	CSARLTGANTEAFF	GTGACCAGTGCCCATCCTGAAGACAGCAGCTTCTACATCTGCAGTGCAAGACTGACAGGCGCGAACACTGAAGCTTTCTTTGGACAA	TCRBV20	TCRBD01-01*01	TCRBJ01-01*01
VIT_09_PBMCs	1.75623e+12	1	CASSEASTGSSKAFF	GAGTCGGCTGCTCCCTCCCAGACATCTGTGTACTTCTGTGCCAGCAGTGAAGCCTCGACAGGATCATCTAAAGCTTTCTTTGGACAA	TCRBV06-01*01	TCRBD01-01*01	TCRBJ01-01*01
VIT_09_PBMCs	1.75623e+12	1	CASTLGANEKLFF	AATGTGAGCACCTTGGAGCTGGGGGACTCGGCCCTTTATCTTTGCGCCAGCACCCTCGGAGCTAATGAAAAACTGTTTTTTGGCAGT	TCRBV05-01*01	TCRBD02-01*02	TCRBJ01-04*01
VIT_09_PBMCs	1.75623e+12	1	CASSLGGATNEKLFF	CAGCCTGCAAAGCTTGAGGACTCGGCCGTGTATCTCTGTGCCAGCAGCTTAGGAGGAGCAACTAATGAAAAACTGTTTTTTGGCAGT	TCRBV11-02*02	TCRBD02-01*02	TCRBJ01-04*01
VIT_09_PBMCs	1.75623e+12	1	CASNRIRQPNEKLFF	CAGCGCACAGAGCAGCGGGACTCAGCCATGTATCGCTGTGCCAGCAATAGGATTCGACAGCCAAATGAAAAACTGTTTTTTGGCAGT	TCRBV07-07*01	TCRBD01-01*01	TCRBJ01-04*01
VIT_09_PBMCs	1.75623e+12	1	CASSYSTRPNEKLFF	CTGTCGGCTGCTCCCTCCCAGACATCTGTGTACTTCTGTGCCAGCAGTTACTCGACCAGACCAAATGAAAAACTGTTTTTTGGCAGT	TCRBV06-05*01	unknown	TCRBJ01-04*01
VIT_09_PBMCs	1.75623e+12	1	CASSLFAASQHF	CTGATTCTGGAGTCCGCCAGCACCAACCAGACATCTATGTACCTCTGTGCCAGCAGTTTATTCGCGGCCAGCCAGCATTTTGGTGAT	TCRBV28-01*01	TCRBD02-01	TCRBJ01-05*01
VIT_09_PBMCs	1.75623e+12	1	CASTLWTEAFF	CCTCTCACTGTGACATCGGCCCAAAAGAACCCGACAGCTTTCTATCTCTGTGCCAGTACCCTTTGGACTGAAGCTTTCTTTGGACAA	TCRBV19-01	unknown	TCRBJ01-01*01
VIT_09_PBMCs	1.75623e+12	1	CSASPQGDQPQHF	ACAGTGACCAGTGCCCATCCTGAAGACAGCAGCTTCTACATCTGCAGTGCTAGTCCTCAGGGTGATCAGCCCCAGCATTTTGGTGAT	TCRBV20	TCRBD01-01*01	TCRBJ01-05*01
VIT_09_PBMCs	1.75623e+12	1	CASSAGQNNQPQHF	ATCCGGTCCACAAAGCTGGAGGACTCAGCCATGTACTTCTGTGCCAGCAGTGCAGGACAGAATAATCAGCCCCAGCATTTTGGTGAT	TCRBV02-01*01	TCRBD01-01*01	TCRBJ01-05*01
VIT_09_PBMCs	1.75623e+12	1	CSARYSLFNQPQHF	GTGACCAGTGCCCATCCTGAAGACAGCAGCTTCTACATCTGCAGTGCTAGATACAGCCTCTTCAATCAGCCCCAGCATTTTGGTGAT	TCRBV20	TCRBD01-01*01	TCRBJ01-05*01
VIT_09_PBMCs	1.75623e+12	1	CASSLVPNSNTEAFF	AGCACCTTGGAGCTGGGGGACTCGGCCCTTTATCTTTGCGCCAGCAGCTTGGTTCCCAACAGTAACACTGAAGCTTTCTTTGGACAA	TCRBV05-01*01	TCRBD01-01*01	TCRBJ01-01*01
VIT_09_PBMCs	1.75623e+12	1	CASSFLDSSNQPQHF	GAGTCCGCCAGCACCAACCAGACATCTATGTACCTCTGTGCCAGCAGTTTCCTGGACAGTAGCAATCAGCCCCAGCATTTTGGTGAT	TCRBV28-01*01	TCRBD01-01*01	TCRBJ01-05*01
VIT_09_PBMCs	1.75623e+12	1	CASSVPSSGIPYSNQPQHF	CCCTCCCAGACATCTGTGTACTTCTGTGCCAGCAGTGTCCCCTCCTCTGGGATCCCTTATAGCAATCAGCCCCAGCATTTTGGTGAT	TCRBV06-01*01	unknown	TCRBJ01-05*01
VIT_09_PBMCs	1.75623e+12	1	CASSLTGNSNQPQHF	CGGTCCACAAAGCTGGAGGACTCAGCCATGTACTTCTGTGCCAGCAGTCTAACAGGGAATAGCAATCAGCCCCAGCATTTTGGTGAT	TCRBV02-01*01	TCRBD01-01*01	TCRBJ01-05*01
VIT_09_PBMCs	1.75623e+12	1	CASSQGQGPLGGYTF	AATTCCCTGGAGCTTGGTGACTCTGCTGTGTATTTCTGTGCCAGCAGCCAAGGACAGGGCCCGTTAGGTGGCTACACCTTCGGTTCG	TCRBV03	TCRBD01-01*01	TCRBJ01-02*01
VIT_09_PBMCs	1.75623e+12	1	CASSYGTTIPYGYTF	GAGTCCGCCAGCACCAACCAGACATCTATGTACCTCTGTGCCAGCAGCTATGGGACCACAATACCTTATGGCTACACCTTCGGTTCG	TCRBV28-01*01	unknown	TCRBJ01-02*01
VIT_09_PBMCs	1.75623e+12	1	CASSDSGSYGYTF	CAGATCCGGTCCACAAAGCTGGAGGACTCAGCCATGTACTTCTGTGCCAGCAGTGATTCGGGGAGCTATGGCTACACCTTCGGTTCG	TCRBV02-01*01	TCRBD02-01	TCRBJ01-02*01
VIT_09_PBMCs	1.75623e+12	1	CASSEVGNYGYTF	ACCCTGGAGTCTGCCAGGCCCTCACATACCTCTCAGTACCTCTGTGCCAGCAGCGAGGTAGGGAACTATGGCTACACCTTCGGTTCG	TCRBV25-01*01	unknown	TCRBJ01-02*01
VIT_09_PBMCs	1.75623e+12	1	CASSLDSGGHGLGRGYTF	GAACCCAGGGACTCAGCTGTGTACTTCTGTGCCAGCAGTTTAGATAGTGGGGGACATGGACTGGGAAGGGGCTACACCTTCGGTTCG	TCRBV12	TCRBD01-01*01	TCRBJ01-02*01
VIT_09_PBMCs	1.75623e+12	1	CASSYSGFSGNTIYF	AGCACCTTGGAGCTGGGGGACTCGGCCCTTTATCTTTGCGCCAGCAGCTACTCAGGGTTCTCTGGAAACACCATATATTTTGGAGAG	TCRBV05-01*01	TCRBD01-01*01	TCRBJ01-03*01
VIT_09_PBMCs	1.75623e+12	1	CASSQGRRGSGNTIYF	TCCCTGGAGCTTGGTGACTCTGCTGTGTATTTCTGTGCCAGCAGCCAAGGGCGCAGGGGCTCTGGAAACACCATATATTTTGGAGAG	TCRBV03	TCRBD01-01*01	TCRBJ01-03*01
VIT_09_PBMCs	1.75623e+12	1	CASSAQGSSGNTIYF	AGCTCCTTGGAGCTGGGGGACTCAGCCCTGTACTTCTGTGCCAGCAGCGCACAGGGCAGCTCTGGAAACACCATATATTTTGGAGAG	TCRBV13-01*01	TCRBD01-01*01	TCRBJ01-03*01
VIT_09_PBMCs	1.75623e+12	1	CASSDVNTEAFF	CAGAAGATCCGGTCCACAAAGCTGGAGGACTCAGCCATGTACTTCTGTGCCAGCAGTGACGTAAACACTGAAGCTTTCTTTGGACAA	TCRBV02-01*01	TCRBD02-01	TCRBJ01-01*01
VIT_09_PBMCs	1.75623e+12	1	CASSFRFEGNTIYF	GTGAACGCCTTGTTGCTGGGGGACTCGGCCCTCTATCTCTGTGCCAGCAGCTTTCGGTTCGAAGGAAACACCATATATTTTGGAGAG	TCRBV05-06*01	TCRBD02-01	TCRBJ01-03*01
VIT_09_PBMCs	1.75623e+12	1	CASSQDTRGIPPGKLFF	GCAGAACTGGAGGATTCTGGAGTTTATTTCTGTGCCAGCAGCCAAGATACTCGGGGGATTCCCCCTGGTAAACTGTTTTTTGGCAGT	TCRBV14-01*01	TCRBD02-01*01	TCRBJ01-04*01
VIT_09_PBMCs	1.75623e+12	1	CSAIRTGGDYAFF	ACAGTGACCAGTGCCCATCCTGAAGACAGCAGCTTCTACATCTGCAGTGCTATCCGGACAGGGGGCGATTACGCTTTCTTTGGACAA	TCRBV20	TCRBD01-01*01	TCRBJ01-01*01
VIT_09_PBMCs	1.75623e+12	1	CSGSWAGNEKLFF	ACTGTGAGCAACATGAGCCCTGAAGACAGCAGCATATATCTCTGCAGCGGGAGCTGGGCGGGTAATGAAAAACTGTTTTTTGGCAGT	TCRBV29-01*01	TCRBD02-01	TCRBJ01-04*01
VIT_09_PBMCs	1.75623e+12	1	CASSEPTEAFF	ACTCTGAAGATCCGGTCCACAAAGCTGGAGGACTCAGCCATGTACTTCTGTGCCAGCAGTGAACCTACTGAAGCTTTCTTTGGACAA	TCRBV02-01*01	TCRBD02-01	TCRBJ01-01*01
VIT_09_PBMCs	1.75623e+12	1	CASSFFYPHGYATNEKLFF	CCCAACCAGACCTCTCTGTACTTCTGTGCCAGCAGTTTCTTCTACCCCCATGGGTATGCAACTAATGAAAAACTGTTTTTTGGCAGT	TCRBV27-01*01	unknown	TCRBJ01-04*01
VIT_09_PBMCs	1.75623e+12	1	CASSDSTSGDTEAFF	GCGTCTGCTGTACCCTCTCAGACATCTGTGTACTTCTGTGCCAGCAGTGACTCGACTTCAGGGGACACTGAAGCTTTCTTTGGACAA	TCRBV06-04	TCRBD01-01*01	TCRBJ01-01*01
VIT_09_PBMCs	1.75623e+12	1	CASTKVWRDTEAFF	CTGGAGTCCGCCAGCACCAACCAGACATCTATGTACCTCTGTGCCAGCACCAAGGTTTGGAGGGACACTGAAGCTTTCTTTGGACAA	TCRBV28-01*01	TCRBD02-01*02	TCRBJ01-01*01
VIT_09_PBMCs	1.75623e+12	1	CASTGQGLREKLFF	ATCCGGTCCACAAAGCTGGAGGACTCAGCCATGTACTTCTGTGCCAGCACCGGACAGGGTTTAAGGGAAAAACTGTTTTTTGGCAGT	TCRBV02-01*01	TCRBD01-01*01	TCRBJ01-04*01
VIT_09_PBMCs	1.75623e+12	1	CASQREWMNTEAFF	ATCCGGTCCACAAAGCTGGAGGACTCAGCCATGTACTTCTGTGCCAGTCAGCGAGAGTGGATGAACACTGAAGCTTTCTTTGGACAA	TCRBV02-01*01	TCRBD02-01	TCRBJ01-01*01
VIT_09_PBMCs	1.75623e+12	1	CSVDRGQGNTEAFF	GTGAGCAACATGAGCCCTGAAGACAGCAGCATATATCTCTGCAGCGTTGACAGGGGGCAGGGGAACACTGAAGCTTTCTTTGGACAA	TCRBV29-01*01	TCRBD01-01*01	TCRBJ01-01*01
VIT_09_PBMCs	1.75623e+12	1	CASSHDKTANTEAFF	AATTCCCTGGAGCTTGGTGACTCTGCTGTGTATTTCTGTGCCAGCAGCCATGACAAAACAGCGAACACTGAAGCTTTCTTTGGACAA	TCRBV03	TCRBD01-01*01	TCRBJ01-01*01
VIT_09_PBMCs	1.75623e+12	1	CSATPGTENTEAFF	GTGACCAGTGCCCATCCTGAAGACAGCAGCTTCTACATCTGCAGTGCTACCCCGGGGACCGAGAACACTGAAGCTTTCTTTGGACAA	TCRBV20	unknown	TCRBJ01-01*01
VIT_09_PBMCs	1.75623e+12	1	CSVGGDIPNTEAFF	GTGAGCAACATGAGCCCTGAAGACAGCAGCATATATCTCTGCAGCGTTGGGGGTGACATCCCCAACACTGAAGCTTTCTTTGGACAA	TCRBV29-01*01	unknown	TCRBJ01-01*01
VIT_09_PBMCs	1.75623e+12	1	CASSEQVNTEAFF	AAGATCCGGTCCACAAAGCTGGAGGACTCAGCCATGTACTTCTGTGCCAGCAGTGAACAGGTAAACACTGAAGCTTTCTTTGGACAA	TCRBV02-01*01	TCRBD01-01*01	TCRBJ01-01*01
VIT_09_PBMCs	1.75623e+12	1	CASSVRDRSNQPQHF	CGGTCCACAAAGCTGGAGGACTCAGCCATGTACTTCTGTGCCAGCAGTGTGAGGGATCGTAGCAATCAGCCCCAGCATTTTGGTGAT	TCRBV02-01*01	TCRBD02-01*02	TCRBJ01-05*01
VIT_09_PBMCs	1.75623e+12	1	CASGRQGDSNQPQHF	CGGTCCACAAAGCTGGAGGACTCAGCCATGTACTTCTGTGCCAGCGGGCGACAGGGGGATAGCAATCAGCCCCAGCATTTTGGTGAT	TCRBV02-01*01	TCRBD01-01*01	TCRBJ01-05*01
VIT_09_PBMCs	1.75623e+12	1	CASSLVASNQPQHF	GTGAACGCCTTGGAGCTGGAGGACTCGGCCCTGTATCTCTGTGCCAGCAGCTTGGTAGCGAGCAATCAGCCCCAGCATTTTGGTGAT	TCRBV05-08*01	TCRBD02-01	TCRBJ01-05*01
VIT_09_PBMCs	1.75623e+12	1	CAISETGSNQPQHF	CAGGAGTCCGCTACCAGCTCCCAGACATCTGTGTACTTCTGTGCCATCAGTGAGACAGGTAGCAATCAGCCCCAGCATTTTGGTGAT	TCRBV10-03*01	TCRBD01-01*01	TCRBJ01-05*01
VIT_09_PBMCs	1.75623e+12	1	CAISISNNQPQHF	ACTCTGGAGTCCGCTACCAGCTCCCAGACATCTGTGTACTTCTGTGCCATCAGTATCAGTAACAATCAGCCCCAGCATTTTGGTGAT	TCRBV10-03*01	TCRBD01-01*01	TCRBJ01-05*01
VIT_09_PBMCs	1.75623e+12	1	CASSLSGQPQHF	CTGATTCTGGAGTCCGCCAGCACCAACCAGACATCTATGTACCTCTGTGCCAGCAGTTTATCGGGGCAGCCCCAGCATTTTGGTGAT	TCRBV28-01*01	TCRBD02-01*01	TCRBJ01-05*01
VIT_09_PBMCs	1.75623e+12	1	CAISSGYRQPQHF	ACTCTGGAGTCCGCTACCAGCTCCCAGACATCTGTGTACTTCTGTGCCATCAGTAGCGGGTATCGGCAGCCCCAGCATTTTGGTGAT	TCRBV10-03*01	TCRBD02-01	TCRBJ01-05*01
VIT_09_PBMCs	1.75623e+12	1	CASISWGNYGYTF	CAGATCCAGCCCTCAGAACCCAGGGACTCAGCTGTGTACTTCTGTGCCAGCATCTCATGGGGAAACTATGGCTACACCTTCGGTTCG	TCRBV12	unknown	TCRBJ01-02*01
VIT_09_PBMCs	1.75623e+12	1	CASSPQAVGGYTF	AAGATCCGGTCCACAAAGCTGGAGGACTCAGCCATGTACTTCTGTGCCAGCAGTCCACAGGCTGTCGGTGGCTACACCTTCGGTTCG	TCRBV02-01*01	TCRBD01-01*01	TCRBJ01-02*01
VIT_09_PBMCs	1.75623e+12	1	CASSLQGAFYTIYF	GTGAACGCCTTGTTGCTGGGGGACTCGGCCCTCTATCTCTGTGCCAGCAGCTTGCAGGGGGCATTTTACACCATATATTTTGGAGAG	TCRBV05-06*01	TCRBD01-01*01	TCRBJ01-03*01
VIT_09_PBMCs	1.75623e+12	1	CASSLDRGKSGNTIYF	TCTCTGGAGCTGGGGGACTCAGCTTTGTATTTCTGTGCCAGCAGCCTAGACAGGGGAAAAAGTGGAAACACCATATATTTTGGAGAG	TCRBV09-01	TCRBD01-01*01	TCRBJ01-03*01
VIT_09_PBMCs	1.75623e+12	1	CASSLLGTGVPGNTIYF	TTGTTGCTGGGGGACTCGGCCCTCTATCTCTGTGCCAGCAGCTTGTTGGGGACAGGGGTCCCTGGAAACACCATATATTTTGGAGAG	TCRBV05-06*01	TCRBD01-01*01	TCRBJ01-03*01
VIT_09_PBMCs	1.75623e+12	1	CASSPDYRETYGYTF	ACATCGGCCCAAAAGAACCCGACAGCTTTCTATCTCTGTGCCAGTAGTCCCGACTATAGGGAAACCTATGGCTACACCTTCGGTTCG	TCRBV19-01	TCRBD02-01	TCRBJ01-02*01
VIT_09_PBMCs	1.75623e+12	1	CASSVSPPQTGNTIYF	TCCACAAAGCTGGAGGACTCAGCCATGTACTTCTGTGCCAGCAGTGTCTCCCCCCCACAGACTGGAAACACCATATATTTTGGAGAG	TCRBV02-01*01	TCRBD01-01*01	TCRBJ01-03*01
VIT_09_PBMCs	1.75623e+12	1	CASSKSALTGTANTIYF	TCAGAACCCAGGGACTCAGCTGTGTACTTCTGTGCCAGCAGCAAAAGCGCACTGACAGGGACGGCAAACACCATATATTTTGGAGAG	TCRBV12	TCRBD01-01*01	TCRBJ01-03*01
VIT_09_PBMCs	1.75623e+12	1	CASSYSIQGNSPLHF	GAGTTGGCTGCTCCCTCCCAGACATCTGTGTACTTCTGTGCCAGCAGTTACTCAATACAGGGTAATTCACCCCTCCACTTTGGGAAC	TCRBV06-06	TCRBD01-01*01	TCRBJ01-06*01
VIT_09_PBMCs	1.75623e+12	1	CASSQDVTNYGYTF	CTCAATTCCCTGGAGCTTGGTGACTCTGCTGTGTATTTCTGTGCCAGCAGCCAAGACGTGACGAACTATGGCTACACCTTCGGTTCG	TCRBV03	unknown	TCRBJ01-02*01
VIT_09_PBMCs	1.75623e+12	1	CASSPDRLTGMSFF	CTGAGCTCTCTGGAGCTGGGGGACTCAGCTTTGTATTTCTGTGCCAGCAGCCCCGACCGCTTGACAGGGATGTCTTTCTTTGGACAA	TCRBV09-01	TCRBD01-01*01	TCRBJ01-01*01
VIT_09_PBMCs	1.75623e+12	1	CASSEVKGAGPGRNTIYF	GCTCCCTCCCAGACATCTGTGTACTTCTGTGCCAGCAGTGAAGTAAAAGGGGCAGGACCAGGACGGAACACCATATATTTTGGAGAG	TCRBV06-01*01	TCRBD01-01*01	TCRBJ01-03*01
VIT_09_PBMCs	1.75623e+12	1	CASADRGSGNTIYF	ATCAATTCCCTGGAGCTTGGTGACTCTGCTGTGTATTTCTGTGCCAGCGCGGACAGAGGCTCTGGAAACACCATATATTTTGGAGAG	TCRBV03	TCRBD01-01*01	TCRBJ01-03*01
VIT_09_PBMCs	1.75623e+12	1	CSARDHRVGTEAFF	GTGACCAGTGCCCATCCTGAAGACAGCAGCTTCTACATCTGCAGTGCTAGAGATCACAGGGTAGGCACTGAAGCTTTCTTTGGACAA	TCRBV20	TCRBD01-01*01	TCRBJ01-01*01
VIT_09_PBMCs	1.75623e+12	1	CASSLGTNSGNTIYF	AACGCCTTGGAGCTGGAGGACTCGGCCCTGTATCTCTGTGCCAGCAGCTTAGGGACAAACTCTGGAAACACCATATATTTTGGAGAG	TCRBV05-08*01	TCRBD01-01*01	TCRBJ01-03*01
VIT_09_PBMCs	1.75623e+12	1	CASSQGMRNTEAFF	ATCAATTCCCTGGAGCTTGGTGACTCTGCTGTGTATTTCTGTGCCAGCAGCCAAGGGATGAGGAACACTGAAGCTTTCTTTGGACAA	TCRBV03	unknown	TCRBJ01-01*01
VIT_09_PBMCs	1.75623e+12	1	CASSFRLKTEAFF	AATGTGAACGCCTTGTTGCTGGGGGACTCGGCCCTCTATCTCTGTGCCAGCAGCTTCCGTTTGAAAACTGAAGCTTTCTTTGGACAA	TCRBV05-06*01	unknown	TCRBJ01-01*01
VIT_09_PBMCs	1.75623e+12	1	CASSNNRDRGEAFF	TTGGAGTCGGCTGCTCCCTCCCAAACATCTGTGTACTTCTGTGCCAGCAGCAATAACCGGGACAGGGGAGAAGCTTTCTTTGGACAA	TCRBV06	TCRBD01-01*01	TCRBJ01-01*01
VIT_09_PBMCs	1.75623e+12	1	CASRSELPEKLFF	AAGATCCGGTCCACAAAGCTGGAGGACTCAGCCATGTACTTCTGTGCCAGCAGGTCCGAGCTGCCGGAAAAACTGTTTTTTGGCAGT	TCRBV02-01*01	TCRBD02-01	TCRBJ01-04*01
VIT_09_PBMCs	1.75623e+12	1	CASSSDRDQPQHF	ATCCTGGAGTCGCCCAGCCCCAACCAGACCTCTCTGTACTTCTGTGCCAGCAGTTCGGACAGGGATCAGCCCCAGCATTTTGGTGAT	TCRBV27-01*01	TCRBD01-01*01	TCRBJ01-05*01
VIT_09_PBMCs	1.75623e+12	1	CASSSGAGQTSNQPQHF	GCCCAAAAGAACCCGACAGCTTTCTATCTCTGTGCCAGTAGTAGCGGCGCCGGTCAGACTAGCAATCAGCCCCAGCATTTTGGTGAT	TCRBV19-01	TCRBD02-01	TCRBJ01-05*01
VIT_09_PBMCs	1.75623e+12	1	CASSFLGQEYNEQFF	CAGCCCTCAGAACCCAGGGACTCAGCTGTGTACTTCTGTGCCAGCAGTTTTCTGGGACAGGAATACAATGAGCAGTTCTTCGGGCCA	TCRBV12	TCRBD01-01*01	TCRBJ02-01*01
VIT_09_PBMCs	1.75623e+12	1	CAPKTTSNQPQHF	TCCCTAGAGTCTGCCATCCCCAACCAGACAGCTCTTTACCTCTGTGCCCCTAAGACGACCAGCAATCAGCCCCAGCATTTTGGTGAT	TCRBV24	unknown	TCRBJ01-05*01
VIT_09_PBMCs	1.75623e+12	1	CASSQGLSQPQHF	AAGATCCAGCCCTCAGAACCCAGGGACTCAGCTGTGTACTTCTGTGCCAGCAGTCAGGGGTTATCGCAGCCCCAGCATTTTGGTGAT	TCRBV12	TCRBD01-01*01	TCRBJ01-05*01
VIT_09_PBMCs	1.75623e+12	1	CSAAKMGMDQPQHF	GTGACCAGTGCCCATCCTGAAGACAGCAGCTTCTACATCTGCAGTGCTGCCAAAATGGGAATGGACCAGCCCCAGCATTTTGGTGAT	TCRBV20	unknown	TCRBJ01-05*01
VIT_09_PBMCs	1.75623e+12	1	CASSSPGARAFF	CTGAAGATCCAGCCCTCAGAACCCAGGGACTCAGCTGTGTACTTCTGTGCCAGCAGTTCCCCAGGGGCTAGGGCTTTCTTTGGACAA	TCRBV12	TCRBD01-01*01	TCRBJ01-01*01
VIT_09_PBMCs	1.75623e+12	1	CASSEWGGYGYTF	AAGATCCGGTCCACAAAGCTGGAGGACTCAGCCATGTACTTCTGTGCCAGCAGTGAATGGGGGGGCTATGGCTACACCTTCGGTTCG	TCRBV02-01*01	TCRBD02-01*01	TCRBJ01-02*01
VIT_09_PBMCs	1.75623e+12	1	CASSMIQLSEAFF	ACTGTGACATCGGCCCAAAAGAACCCGACAGCTTTCTATCTCTGTGCCAGTAGTATGATCCAGCTTTCTGAAGCTTTCTTTGGACAA	TCRBV19-01	unknown	TCRBJ01-01*01
VIT_09_PBMCs	1.75623e+12	1	CASSTLGSNNYGYTF	GAGTCGCCCAGCCCCAACCAGACCTCTCTGTACTTCTGTGCCAGCAGTACCCTCGGCTCAAATAACTATGGCTACACCTTCGGTTCG	TCRBV27-01*01	unknown	TCRBJ01-02*01
VIT_09_PBMCs	1.75623e+12	1	CASSTRDRGNYGYTF	ACATCGGCCCAAAAGAACCCGACAGCTTTCTATCTCTGTGCCAGTAGTACCCGGGACAGGGGGAACTATGGCTACACCTTCGGTTCG	TCRBV19-01	TCRBD01-01*01	TCRBJ01-02*01
VIT_09_PBMCs	1.75623e+12	1	CASHGQDQVHGYTF	ATCCGGTCCACAAAGCTGGAGGACTCAGCCATGTACTTCTGTGCCAGTCATGGACAGGATCAGGTCCATGGCTACACCTTCGGTTCG	TCRBV02-01*01	TCRBD01-01*01	TCRBJ01-02*01
VIT_09_PBMCs	1.75623e+12	1	CASSIGNTIYF	CCTCTCACTGTGACATCGGCCCAAAAGAACCCGACAGCTTTCTATCTCTGTGCCAGTAGTATTGGAAACACCATATATTTTGGAGAG	TCRBV19-01	unknown	TCRBJ01-03*01
VIT_09_PBMCs	1.75623e+12	1	CATSASGGNTIYF	TCCCTAGAGTCTGCCATCCCCAACCAGACAGCTCTTTACTTCTGTGCCACCAGTGCGTCGGGTGGAAACACCATATATTTTGGAGAG	TCRBV24	TCRBD02-01	TCRBJ01-03*01
VIT_09_PBMCs	1.75623e+12	1	CSVSGGGTEAFF	CTGACTGTGAGCAACATGAGCCCTGAAGACAGCAGCATATATCTCTGCAGCGTTAGTGGGGGAGGCACTGAAGCTTTCTTTGGACAA	TCRBV29-01*01	TCRBD02-01*02	TCRBJ01-01*01
VIT_09_PBMCs	1.75623e+12	1	CSVEMSDGSPLHF	ACTGTGAGCAACATGAGCCCTGAAGACAGCAGCATATATCTCTGCAGCGTTGAGATGTCGGATGGTTCACCCCTCCACTTTGGGAAC	TCRBV29-01*01	unknown	TCRBJ01-06*01
VIT_09_PBMCs	1.75623e+12	1	CASSQDLYGGRRAFF	ACTTCCCTGGAGCTTGGTGACTCTGCTGTGTATTTCTGTGCCAGCAGCCAAGATCTGTATGGGGGGCGGAGAGCTTTCTTTGGACAA	TCRBV03	unknown	TCRBJ01-01*01
VIT_09_PBMCs	1.75623e+12	1	CSARVQGDTEAFF	ACAGTGACCAGTGCCCATCCTGAAGACAGCAGCTTCTACATCTGCAGTGCTAGGGTCCAGGGGGACACTGAAGCTTTCTTTGGACAA	TCRBV20	TCRBD01-01*01	TCRBJ01-01*01
VIT_09_PBMCs	1.75623e+12	1	CASSLWGNTEAFF	AATGTGAGCACCTTGGAGCTGGGGGACTCGGCCCTTTATCTTTGCGCCAGCAGCTTGTGGGGTAACACTGAAGCTTTCTTTGGACAA	TCRBV05-01*01	unknown	TCRBJ01-01*01
VIT_09_PBMCs	1.75623e+12	1	CASRSGRVNTEAFF	CTGCTGTCGGCTGCTCCCTCCCAGACATCTGTGTACTTCTGTGCCAGCAGATCAGGGAGAGTGAACACTGAAGCTTTCTTTGGACAA	TCRBV06-05*01	unknown	TCRBJ01-01*01
VIT_09_PBMCs	1.75623e+12	1	CASSFRAMNTEAFF	CTGGAGTCGCCCAGCCCCAACCAGACCTCTCTGTACTTCTGTGCCAGCAGTTTCAGGGCGATGAACACTGAAGCTTTCTTTGGACAA	TCRBV27-01*01	TCRBD01-01*01	TCRBJ01-01*01
VIT_09_PBMCs	1.75623e+12	1	CASRHYMNTEAFF	AAGATCCGGTCCACAAAGCTGGAGGACTCAGCCATGTACTTCTGTGCCAGCAGACACTACATGAACACTGAAGCTTTCTTTGGACAA	TCRBV02-01*01	TCRBD02-01	TCRBJ01-01*01
VIT_09_PBMCs	1.75623e+12	1	CASRTLMNTEAFF	AAGATCCAGCCCTCAGAACCCAGGGACTCAGCTGTGTACTTCTGTGCCAGCAGGACCCTAATGAACACTGAAGCTTTCTTTGGACAA	TCRBV12	unknown	TCRBJ01-01*01
VIT_09_PBMCs	1.75623e+12	1	CSVPTPAENTEAFF	GTGACCAGTGCCCATCCTGAAGACAGCAGCTTCTACATCTGCAGTGTTCCGACTCCAGCCGAGAACACTGAAGCTTTCTTTGGACAA	TCRBV20	TCRBD02-01	TCRBJ01-01*01
VIT_09_PBMCs	1.75623e+12	1	CASSPPGSNTEAFF	TTGGAGTCGGCTGCTCCCTCCCAAACATCTGTGTACTTCTGTGCCAGCAGTCCCCCGGGTAGCAACACTGAAGCTTTCTTTGGACAA	TCRBV06	TCRBD02-01	TCRBJ01-01*01
VIT_09_PBMCs	1.75623e+12	1	CASSLNSGGTEAFF	ATCAATTCCCTGGAGCTTGGTGACTCTGCTGTGTATTTCTGTGCCAGCAGCCTAAACTCAGGGGGAACTGAAGCTTTCTTTGGACAA	TCRBV03	TCRBD01-01*01	TCRBJ01-01*01
VIT_09_PBMCs	1.75623e+12	1	CASSYLDSQLFF	CTCAGGCTGGAGTTGGCTGCTCCCTCCCAGACATCTGTGTACTTCTGTGCCAGCAGTTACCTGGACAGTCAGCTGTTTTTTGGCAGT	TCRBV06-06	TCRBD01-01*01	TCRBJ01-04*01
VIT_09_PBMCs	1.75623e+12	1	CASSLGGSGSELFF	ATCCAGCCCTCAGAACCCAGGGACTCAGCTGTGTACTTCTGTGCCAGCAGTTTAGGAGGGTCCGGGAGCGAACTGTTTTTTGGCAGT	TCRBV12	TCRBD02-01*02	TCRBJ01-04*01
VIT_09_PBMCs	1.75623e+12	1	CSAPGQGSEKLFF	ACAGTGACCAGTGCCCATCCTGAAGACAGCAGCTTCTACATCTGCAGTGCACCGGGACAGGGCAGTGAAAAACTGTTTTTTGGCAGT	TCRBV20	TCRBD01-01*01	TCRBJ01-04*01
VIT_09_PBMCs	1.75623e+12	1	CASSDLKLRGREKLFF	TCTGCTGCCTCCTCCCAGACATCTGTATATTTCTGCGCCAGCAGTGACCTTAAGTTGAGGGGACGAGAAAAACTGTTTTTTGGCAGT	TCRBV10-01	unknown	TCRBJ01-04*01
VIT_09_PBMCs	1.75623e+12	1	CASSRDSNTEAFF	ACGTTGGCGTCTGCTGTACCCTCTCAGACATCTGTGTACTTCTGTGCCAGCAGCCGGGACAGCAACACTGAAGCTTTCTTTGGACAA	TCRBV06-04	TCRBD01-01*01	TCRBJ01-01*01
VIT_09_PBMCs	1.75623e+12	1	CASSESGNQPQHF	AGGCTGGAGTCGGCTGCTCCCTCCCAGACATCTGTGTACTTCTGTGCCAGCAGTGAAAGTGGCAATCAGCCCCAGCATTTTGGTGAT	TCRBV06-01*01	unknown	TCRBJ01-05*01
VIT_09_PBMCs	1.75623e+12	1	CASSLDRDEAFF	ATGAATGTGAGCACCTTGGAGCTGGGGGACTCGGCCCTTTATCTTTGCGCCAGCAGCTTGGACAGGGATGAAGCTTTCTTTGGACAA	TCRBV05-01*01	TCRBD01-01*01	TCRBJ01-01*01
VIT_09_PBMCs	1.75623e+12	1	CASSLMMRNQPQHF	CTGGAGTCCGCCAGCACCAACCAGACATCTATGTACCTCTGTGCCAGCAGTTTAATGATGCGCAATCAGCCCCAGCATTTTGGTGAT	TCRBV28-01*01	unknown	TCRBJ01-05*01
VIT_09_PBMCs	1.75623e+12	1	CASSRFAEGYSNQPQHF	CCCAGCCCCAACCAGACCTCTCTGTACTTCTGTGCCAGCAGCCGATTCGCTGAGGGGTATAGCAATCAGCCCCAGCATTTTGGTGAT	TCRBV27-01*01	unknown	TCRBJ01-05*01
VIT_09_PBMCs	1.75623e+12	1	CSARSGSNQPQHF	ACAGTGACCAGTGCCCATCCTGAAGACAGCAGCTTCTACATCTGCAGTGCTAGATCGGGAAGCAATCAGCCCCAGCATTTTGGTGAT	TCRBV20	TCRBD02-01*02	TCRBJ01-05*01
VIT_09_PBMCs	1.75623e+12	1	CASSFRDRDYGYTF	ATCCAGCCCTCAGAACCCAGGGACTCAGCTGTGTACTTCTGTGCCAGCAGTTTTCGGGACAGGGACTATGGCTACACCTTCGGTTCG	TCRBV12	TCRBD01-01*01	TCRBJ01-02*01
VIT_09_PBMCs	1.75623e+12	1	CASSLDGRMGFF	CTCAAGATCCAGCCTGCAAAGCTTGAGGACTCGGCCGTGTATCTCTGTGCCAGCAGCTTAGATGGCAGGATGGGGTTTTTTGGCAGT	TCRBV11-02*02	TCRBD01-01*01	TCRBJ01-04*01
VIT_09_PBMCs	1.75623e+12	1	CASSEDGRPQHF	CTGAAGATCCGGTCCACAAAGCTGGAGGACTCAGCCATGTACTTCTGTGCCAGCAGTGAAGATGGCAGGCCCCAGCATTTTGGTGAT	TCRBV02-01*01	TCRBD01-01*01	TCRBJ01-05*01
VIT_09_PBMCs	1.75623e+12	1	CASSVEDGGSNYGYTF	TCTCTGGAGCTGGGGGACTCAGCTTTGTATTTCTGTGCCAGCAGCGTAGAAGACGGGGGGTCTAACTATGGCTACACCTTCGGTTCG	TCRBV09-01	TCRBD02-01*01	TCRBJ01-02*01
VIT_09_PBMCs	1.75623e+12	1	CASGRDSYRNYGYTF	GAGTCGGCTGCTCCCTCCCAGACATCTGTGTACTTCTGTGCCAGCGGGAGGGACTCATACAGAAACTATGGCTACACCTTCGGTTCG	TCRBV06-01*01	TCRBD02-01*02	TCRBJ01-02*01
VIT_09_PBMCs	1.75623e+12	1	CATSDLGTDISGNTIYF	GCCCTCCCCAACCAGACAGCTCTTTACTTCTGTGCCACCAGTGACCTGGGGACGGACATCTCTGGAAACACCATATATTTTGGAGAG	TCRBV24	unknown	TCRBJ01-03*01
VIT_09_PBMCs	1.75623e+12	1	CASSGKGNNQPQHF	CTGTAGTCTGCTGCCTCCTCCCAGACATCTGTATATTTCTGCGCCAGCAGTGGGAAGGGTAATAATCAGCCCCAGCATTTTGGTGAT	TCRBV10-01	unknown	TCRBJ01-05*01
VIT_09_PBMCs	1.75623e+12	1	CASSQVVRDSPLHF	ATCAATTCCCTGGAGCTTGGTGACTCTGCTGTGTATTTCTGTGCCAGCAGCCAAGTGGTTAGGGATTCACCCCTCCACTTTGGGAAC	TCRBV03	unknown	TCRBJ01-06*01
VIT_09_PBMCs	1.75623e+12	1	CASSHYQGEAFF	CTGAGGATCCAGCAGGTAGTGCGAGGAGATTCGGCAGCTTATTTCTGTGCCAGCTCGCACTATCAGGGTGAAGCTTTCTTTGGACAA	TCRBV18-01*01	TCRBD01-01*01	TCRBJ01-01*01
VIT_09_PBMCs	1.75623e+12	1	CSATETGGSEAFF	ACAGTGACCAGTGCCCATCCTGAAGACAGCAGCTTCTACATCTGCAGTGCTACCGAAACAGGGGGCAGTGAAGCTTTCTTTGGACAA	TCRBV20	TCRBD01-01*01	TCRBJ01-01*01
VIT_09_PBMCs	1.75623e+12	1	CAWSVTNNQPQHF	AGTTCTAAGAAGCTCCTTCTCAGTGACTCTGGCTTCTATCTCTGTGCCTGGAGTGTAACTAACAATCAGCCCCAGCATTTTGGTGAT	TCRBV30-01*01	TCRBD02-01	TCRBJ01-05*01
VIT_09_PBMCs	1.75623e+12	1	CASTQQGFTEAFF	AGGCTGCTGTCGGCTGCTCCCTCCCAGACATCTGTGTACTTCTGTGCCAGCACTCAACAGGGGTTCACTGAAGCTTTCTTTGGACAA	TCRBV06-05*01	TCRBD01-01*01	TCRBJ01-01*01
VIT_09_PBMCs	1.75623e+12	1	CASTEGRVYTEAFF	CTGGAGTTGGCTGCTCCCTCCCAGACATCTGTGTACTTCTGTGCCAGCACTGAAGGACGGGTATACACTGAAGCTTTCTTTGGACAA	TCRBV06	TCRBD02-01	TCRBJ01-01*01
VIT_09_PBMCs	1.75623e+12	1	CASSVLGGRFGYTF	ATCCAGCCCTCAGAACCCAGGGACTCAGCTGTGTACTTCTGTGCCAGCAGCGTACTAGGAGGCCGCTTTGGCTACACCTTCGGTTCG	TCRBV12	TCRBD02-01	TCRBJ01-02*01
VIT_09_PBMCs	1.75623e+12	1	CAISVLGANTEAFF	CAGGAGTCCGCTACCAGCTCCCAGACATCTGTGTACTTCTGTGCCATCAGTGTCCTGGGGGCGAACACTGAAGCTTTCTTTGGACAA	TCRBV10-03*01	TCRBD01-01*01	TCRBJ01-01*01
VIT_09_PBMCs	1.75623e+12	1	CASSPRTENTEAFF	GTGAACGCCTTGGAGCTGGACGACTCGGCCCTGTATCTCTGTGCCAGCAGCCCACGGACAGAGAACACTGAAGCTTTCTTTGGACAA	TCRBV05-04*01	TCRBD01-01*01	TCRBJ01-01*01
VIT_09_PBMCs	1.75623e+12	1	CASSENRNTEAFF	AGGCTGGAGTCGGCTGCTCCCTCCCAGACATCTGTGTACTTCTGTGCCAGCAGTGAAAACAGAAACACTGAAGCTTTCTTTGGACAA	TCRBV06-01*01	TCRBD01-01*01	TCRBJ01-01*01
VIT_09_PBMCs	1.75623e+12	1	CASSYGQGEKLFF	AAGATCCGGTCCACAAAGCTGGAGGACTCAGCCATGTACTTCTGTGCCAGCAGTTACGGACAGGGTGAAAAACTGTTTTTTGGCAGT	TCRBV02-01*01	TCRBD01-01*01	TCRBJ01-04*01
VIT_09_PBMCs	1.75623e+12	1	CAISAPTGGYYGYTF	GAGTCCGCTACCAGCTCCCAGACATCTGTGTACTTCTGTGCCATCAGTGCCCCGACAGGGGGCTACTATGGCTACACCTTCGGTTCG	TCRBV10-03*01	TCRBD01-01*01	TCRBJ01-02*01
VIT_09_PBMCs	1.75623e+12	1	CASRRDLHEKLFF	AGGCTGCTGTCGGCTGCTCCCTCCCAGACATCTGTGTACTTCTGTGCCAGCAGGAGGGACCTTCATGAAAAACTGTTTTTTGGCAGT	TCRBV06-05*01	unknown	TCRBJ01-04*01
VIT_09_PBMCs	1.75623e+12	1	CSADGQGRRANEKLFF	AGTGCCCATCCTGAAGACAGCAGCTTCTACATCTGCAGTGCTGACGGACAGGGAAGGAGGGCTAATGAAAAACTGTTTTTTGGCAGT	TCRBV20	TCRBD01-01*01	TCRBJ01-04*01
VIT_09_PBMCs	1.75623e+12	1	CSVEAGFATNEKLFF	AGCAACATGAGCCCTGAAGACAGCAGCATATATCTCTGCAGCGTTGAGGCAGGATTTGCAACTAATGAAAAACTGTTTTTTGGCAGT	TCRBV29-01*01	TCRBD01-01*01	TCRBJ01-04*01
VIT_09_PBMCs	1.75623e+12	1	CASSQTSTNYGYTF	CTGGAGTCGGCTGCTCCCTCCCAGACATCTGTGTACTTCTGTGCCAGCAGTCAGACGAGTACTAACTATGGCTACACCTTCGGTTCG	TCRBV06-01*01	unknown	TCRBJ01-02*01
VIT_09_PBMCs	1.75623e+12	1	CASSVMDNEKLFF	AAGATCCGGTCCACAAAGCTGGAGGACTCAGCCATGTACTTCTGTGCCAGCAGTGTCATGGATAATGAAAAACTGTTTTTTGGCAGT	TCRBV02-01*01	unknown	TCRBJ01-04*01
VIT_09_PBMCs	1.75623e+12	1	CASSQDWSARPQHF	ATCAATTCCCTGGAGCTTGGTGACTCTGCTGTGTATTTCTGTGCCAGCAGCCAAGATTGGTCCGCCCGGCCCCAGCATTTTGGTGAT	TCRBV03	unknown	TCRBJ01-05*01
VIT_09_PBMCs	1.75623e+12	1	CASKATGGVRNQPQHF	TCGGCCCAAAAGAACCCGACAGCTTTCTATCTCTGTGCCAGTAAGGCGACAGGGGGCGTTCGTAATCAGCCCCAGCATTTTGGTGAT	TCRBV19-01	TCRBD01-01*01	TCRBJ01-05*01
VIT_09_PBMCs	1.75623e+12	1	CSVLKLDRIRYEQYF	AGCAACATGAGCCCTGAAGACAGCAGCATATATCTCTGCAGCGTTCTTAAATTAGACAGGATTAGGTACGAGCAGTACTTCGGGCCG	TCRBV29-01*01	TCRBD01-01*01	TCRBJ02-07*01
VIT_09_PBMCs	1.75623e+12	1	CASSVVETEYSGYTF	AGCTCTCTGGAGCTGGGGGACTCAGCTTTGTATTTCTGTGCCAGCAGCGTAGTAGAAACCGAATACTCTGGCTACACCTTCGGTTCG	TCRBV09-01	TCRBD02-01	TCRBJ01-02*01
VIT_09_PBMCs	1.75623e+12	1	CASSLNFYGYTF	CTGATTCTGGAGTCCGCCAGCACCAACCAGACATCTATGTACCTCTGTGCCAGCAGCTTAAACTTCTATGGCTACACCTTCGGTTCG	TCRBV28-01*01	TCRBD02-01	TCRBJ01-02*01
VIT_09_PBMCs	1.75623e+12	1	CASSQGQARPYGYTF	AATTCCCTGGAGCTTGGTGACTCTGCTGTGTATTTCTGTGCCAGCAGCCAAGGACAGGCCCGACCCTATGGCTACACCTTCGGTTCG	TCRBV03	TCRBD01-01*01	TCRBJ01-02*01
VIT_09_PBMCs	1.75623e+12	1	CASSSRGDYGYTF	ATTCTGGAGTCCGCCAGCACCAACCAGACATCTATGTACCTCTGTGCCAGCAGTTCTAGGGGGGACTATGGCTACACCTTCGGTTCG	TCRBV28-01*01	unknown	TCRBJ01-02*01
VIT_09_PBMCs	1.75623e+12	1	CASSQDVTNYGYTF	ATCAATTCCCTGGAGCTTGGTGACTCTGCTGTGTATTTCTGTGCCAGCAGCCAAGACGTGACGAACTATGGCTACACCTTCGGTTCG	TCRBV03	unknown	TCRBJ01-02*01
VIT_09_PBMCs	1.75623e+12	1	CASRKGADGYTF	CTGAAGATCCGGTCCACAAAGCTGGAGGACTCAGCCATGTACTTCTGTGCCAGCAGGAAGGGGGCGGATGGCTACACCTTCGGTTCG	TCRBV02-01*01	TCRBD01-01*01	TCRBJ01-02*01
VIT_09_PBMCs	1.75623e+12	1	CASSPGFNGYTF	CTGGGGTTGGAGTCGGCTGCTCCCTCCCAAACATCTGTGTACTTCTGTGCCAGCAGTCCAGGGTTTAATGGCTACACCTTCGGTTCG	TCRBV06	TCRBD01-01*01	TCRBJ01-02*01
VIT_09_PBMCs	1.75623e+12	1	CASSIRQDNSPLHF	ATCCGGTCCACAAAGCTGGAGGACTCAGCCATGTACTTCTGTGCCAGCAGTATTCGACAGGATAATTCACCCCTCCACTTTGGGAAC	TCRBV02-01*01	TCRBD01-01*01	TCRBJ01-06*01
VIT_09_PBMCs	1.75623e+12	1	CASSLQNSIGYTF	AATGTGAACGCCTTGTTGCTGGGGGACTCGGCCCTCTATCTCTGTGCCAGCAGCTTACAGAATTCGATCGGCTACACCTTCGGTTCG	TCRBV05-06*01	TCRBD01-01*01	TCRBJ01-02*01
VIT_09_PBMCs	1.75623e+12	1	CASLGQLYNEQFF	ACTGTGACATCGGCCCAAAAGAACCCGACAGCTTTCTATCTCTGTGCCAGTTTGGGACAGCTTTACAATGAGCAGTTCTTCGGGCCA	TCRBV19-01	TCRBD01-01*01	TCRBJ02-01*01
VIT_09_PBMCs	1.75623e+12	1	CASSFGLVSGNTIYF	CAGCCCTCAGAACCCAGGGACTCAGCTGTGTACTTCTGTGCCAGCAGTTTTGGACTGGTCTCTGGAAACACCATATATTTTGGAGAG	TCRBV12	TCRBD02-01	TCRBJ01-03*01
VIT_09_PBMCs	1.75623e+12	1	CASSWGIRASGNTIYF	TCGGCCCAAAAGAACCCGACAGCTTTCTATCTCTGTGCCAGTAGTTGGGGGATCAGAGCCTCTGGAAACACCATATATTTTGGAGAG	TCRBV19-01	unknown	TCRBJ01-03*01
VIT_09_PBMCs	1.75623e+12	1	CASSRRVNSGNTIYF	CTGTCGGCTGCTCCCTCCCAGACATCTGTGTACTTCTGTGCCAGCAGTAGGCGGGTGAACTCTGGAAACACCATATATTTTGGAGAG	TCRBV06-05*01	TCRBD02-01	TCRBJ01-03*01
VIT_09_PBMCs	1.75623e+12	1	CASSVSPGNTIYF	AACCTGAGCTCTCTGGAGCTGGGGGACTCAGCTTTGTATTTCTGTGCCAGCAGCGTTTCACCTGGAAACACCATATATTTTGGAGAG	TCRBV09-01	unknown	TCRBJ01-03*01
VIT_09_PBMCs	1.75623e+12	1	CASSQSNIQYF	AATCTTCACATCAATTCCCTGGAGCTTGGTGACTCTGCTGTGTATTTCTGTGCCAGCAGCCAATCAAACATTCAGTACTTCGGCGCC	TCRBV03	unknown	TCRBJ02-04*01
VIT_09_PBMCs	1.75623e+12	1	CSVLPGGEGAFF	CAGACTGTGAGCAACATGAGCCCTGAAGACAGCAGCATATATCTCTGCAGCGTTCTTCCAGGGGGCGAAGGAGCTTTCTTTGGACAA	TCRBV29-01*01	TCRBD01-01*01	TCRBJ01-01*01
VIT_09_PBMCs	1.75623e+12	1	CASSYVELQGDTQYF	GAGTCGGCTGCTCCCTCCCAAACATCTGTGTACTTCTGTGCCAGCAGTTACGTTGAACTACAGGGAGATACGCAGTATTTTGGCCCA	TCRBV06	TCRBD01-01*01	TCRBJ02-03*01
VIT_09_PBMCs	1.75623e+12	1	CASSQNTDTQYF	CTGAAGGTGCAGCCTGCAGAACTGGAGGATTCTGGAGTTTATTTCTGTGCCAGCAGCCAAAACACAGATACGCAGTATTTTGGCCCA	TCRBV14-01*01	unknown	TCRBJ02-03*01
VIT_09_PBMCs	1.75623e+12	1	CSGGRGGTEAFF	CTGACTGTGAGCAACATGAGCCCTGAAGACAGCAGCATATATCTCTGCAGCGGGGGCAGGGGAGGTACTGAAGCTTTCTTTGGACAA	TCRBV29-01*01	unknown	TCRBJ01-01*01
VIT_09_PBMCs	1.75623e+12	1	CASSEDRGWTEAFF	CTGGAGTCGCCCAGCCCCAACCAGACCTCTCTGTACTTCTGTGCCAGCAGTGAAGACAGGGGATGGACTGAAGCTTTCTTTGGACAA	TCRBV27-01*01	TCRBD01-01*01	TCRBJ01-01*01
VIT_09_PBMCs	1.75623e+12	1	CASTEPRTEAFF	CTGGGGTTGGAGTCGGCTGCTCCCTCCCAAACATCTGTGTACTTCTGTGCCAGCACTGAACCCCGCACTGAAGCTTTCTTTGGACAA	TCRBV06	unknown	TCRBJ01-01*01
VIT_09_PBMCs	1.75623e+12	1	CASSLSRLNTEAFF	ATCAATTCCCTGGAGCTTGGTGACTCTGCTGTGTATTTCTGTGCCAGCAGCCTAAGTCGGCTGAACACTGAAGCTTTCTTTGGACAA	TCRBV03	unknown	TCRBJ01-01*01
VIT_09_PBMCs	1.75623e+12	1	CASTRQANMNTEAFF	AGCTCTCTGGAGCTGGGGGACTCAGCTTTGTATTTCTGTGCCAGCACCCGACAAGCGAACATGAACACTGAAGCTTTCTTTGGACAA	TCRBV09-01	unknown	TCRBJ01-01*01
VIT_09_PBMCs	1.75623e+12	1	CASRINTGWGTEAFF	CAGTCGGCTGCTCCCTCCCAGACATCTGTGTACTTCTGTGCCAGCAGGATTAATACAGGGTGGGGCACTGAAGCTTTCTTTGGACAA	TCRBV06-01*01	TCRBD01-01*01	TCRBJ01-01*01
VIT_09_PBMCs	1.75623e+12	1	CSVTTGNTEAFF	CTGACTGTGAGCAACATGAGCCCTGAAGACAGCAGCATATATCTCTGCAGCGTGACGACAGGGAACACTGAAGCTTTCTTTGGACAA	TCRBV29-01*01	TCRBD01-01*01	TCRBJ01-01*01
VIT_09_PBMCs	1.75623e+12	1	CASSLGGRNTEAFF	CAGAGCTCTCTGGAGCTGGGGGACTCAGCTTTGTATTTCTGTGCCAGCAGTCTCGGGGGGAGGAACACTGAAGCTTTCTTTGGACAA	TCRBV09-01	TCRBD02-01*01	TCRBJ01-01*01
VIT_09_PBMCs	1.75623e+12	1	CSAMRDRANTEAFF	GTGACCAGTGCCCATCCTGAAGACAGCAGCTTCTACATCTGCAGTGCTATGAGGGACAGAGCGAACACTGAAGCTTTCTTTGGACAA	TCRBV20	TCRBD01-01*01	TCRBJ01-01*01
VIT_09_PBMCs	1.75623e+12	1	CASSRQGHTEAFF	AGGCTGGAGTCGGCTGCTCCCTCCCAGACATCTGTGTACTTCTGTGCCAGCAGTAGACAGGGTCACACTGAAGCTTTCTTTGGACAA	TCRBV06-01*01	TCRBD01-01*01	TCRBJ01-01*01
VIT_09_PBMCs	1.75623e+12	1	CATKEAILNTEAFF	CTGCTGTCGGCTGCTCCCTCCCAGACATCTGTGTACTTCTGTGCCACTAAGGAGGCGATTTTGAACACTGAAGCTTTCTTTGGACAA	TCRBV06-05*01	TCRBD02-01*02	TCRBJ01-01*01
VIT_09_PBMCs	1.75623e+12	1	CASSVVDSLNTEAFF	AGCTCTCTGGAGCTGGGGGACTCAGCTTTGTATTTCTGTGCCAGCAGCGTAGTGGACAGCTTGAACACTGAAGCTTTCTTTGGACAA	TCRBV09-01	TCRBD01-01*01	TCRBJ01-01*01
VIT_09_PBMCs	1.75623e+12	1	CSADGQGFANEKLFF	ACCAGTGCCCATCCTGAAGACAGCAGCTTCTACATCTGCAGTGCCGACGGACAGGGGTTTGCTAATGAAAAACTGTTTTTTGGCAGT	TCRBV20	TCRBD01-01*01	TCRBJ01-04*01
VIT_09_PBMCs	1.75623e+12	1	CASSFLGRGRDATNEKLFF	CCCAACCAGACCTCTCTGTACTTCTGTGCCAGCAGTTTCCTGGGGCGAGGGCGGGATGCAACTAATGAAAAACTGTTTTTTGGCAGT	TCRBV27-01*01	TCRBD02-01*02	TCRBJ01-04*01
VIT_09_PBMCs	1.75623e+12	1	CASSQVNMGNEKLFF	AATTCCCTGGAGCTTGGTGACTCTGCTGTGTATTTCTGTGCCAGCAGCCAAGTGAACATGGGAAACGAAAAACTGTTTTTTGGCAGT	TCRBV03	unknown	TCRBJ01-04*01
VIT_09_PBMCs	1.75623e+12	1	CASSEGGQPSYF	CTGAAGATCCGGTCCACAAAGCTGGAGGACTCAGCCATGTACTTCTGTGCCAGCAGTGAAGGGGGACAGCCCTCTTATTTTGGTGAT	TCRBV02-01*01	TCRBD01-01*01	TCRBJ01-05*01
VIT_09_PBMCs	1.75623e+12	1	CSATRQSNQPQHF	ACAGTGACCAGTGCCCATCCTGAAGACAGCAGCTTCTACATCTGCAGTGCTACCAGACAGTCTAATCAGCCCCAGCATTTTGGTGAT	TCRBV20	TCRBD01-01*01	TCRBJ01-05*01
VIT_09_PBMCs	1.75623e+12	1	CSARDNRNSNQPQHF	ACCAGTGCCCATCCTGAAGACAGCAGCTTCTACATCTGCAGTGCTAGGGATAACAGGAACAGCAATCAGCCCCAGCATTTTGGTGAT	TCRBV20	TCRBD01-01*01	TCRBJ01-05*01
VIT_09_PBMCs	1.75623e+12	1	CASSAGANQPQHF	AAGATCCGGTCCACAAAGCTGGAGGACTCAGCCATGTACTTCTGTGCCAGCAGTGCCGGTGCCAATCAGCCCCAGCATTTTGGTGAT	TCRBV02-01*01	TCRBD02-01	TCRBJ01-05*01
VIT_09_PBMCs	1.75623e+12	1	CASSIEVRQPQHF	ACTGTGACATCGGCCCAAAAGAACCCGACAGCTTTCTATCTCTGTGCCAGTAGTATAGAAGTCCGGCAGCCCCAGCATTTTGGTGAT	TCRBV19-01	TCRBD02-01	TCRBJ01-05*01
VIT_09_PBMCs	1.75623e+12	1	CASREGNGQPQHF	AAGATCCGGTCCACAAAGCTGGAGGACTCAGCCATGTACTTCTGTGCCAGCAGAGAAGGGAATGGCCAGCCCCAGCATTTTGGTGAT	TCRBV02-01*01	unknown	TCRBJ01-05*01
VIT_09_PBMCs	1.75623e+12	1	CASSYVTGTEAFF	AGGCTGCTGTCGGCTGCTCCCTCCCAGACATCTGTGTACTTCTGTGCCAGCAGTTACGTGACAGGAACTGAAGCTTTCTTTGGACAA	TCRBV06-05*01	TCRBD01-01*01	TCRBJ01-01*01
VIT_09_PBMCs	1.75623e+12	1	CASSFLGYNYGYTF	CTGGAGTCGCCCAGCCCCAACCAGACCTCTCTGTACTTCTGTGCCAGCAGCTTTCTAGGGTATAACTATGGCTACACCTTCGGTTCG	TCRBV27-01*01	unknown	TCRBJ01-02*01
VIT_09_PBMCs	1.75623e+12	1	CATEANYGYTF	TCCCTGTCCCTAGAGTCTGCCATCCCCAACCAGACAGCTCTTTACTTCTGTGCCACCGAGGCGAACTATGGCTACACCTTCGGTTCG	TCRBV24	TCRBD02-01*02	TCRBJ01-02*01
VIT_09_PBMCs	1.75623e+12	1	CASSQVKEGGYTF	CACATCAATTCCCTGGAGCTTGGTGACTCTGCTGTGTATTTCTGTGCCAGCAGCCAAGTAAAGGAAGGGGGCTACACCTTCGGTTCG	TCRBV03	unknown	TCRBJ01-02*01
VIT_09_PBMCs	1.75623e+12	1	CASSRDWPINEKLFF	GAGTCCGCCAGCACCAACCAGACATCTATGTACCTCTGTGCCAGCAGTCGGGATTGGCCGATTAATGAAAAACTGTTTTTTGGCAGT	TCRBV28-01*01	TCRBD02-01*02	TCRBJ01-04*01
VIT_09_PBMCs	1.75623e+12	1	CSVGGGERNTIYF	ACTCTGAGCAACATGAGCCCTGAAGACAGCAGCATATATCTCTGCAGCGTTGGAGGGGGAGAGAGAAACACCATATATTTTGGAGAG	TCRBV29-01*01	TCRBD01-01*01	TCRBJ01-03*01
VIT_09_PBMCs	1.75623e+12	1	CASTFDGGPSFF	CTGAAGATCCAGCCCTCAGAACCCAGGGACTCAGCTGTGTACTTCTGTGCCAGCACCTTCGATGGGGGGCCGTCTTTCTTTGGACAA	TCRBV12	unknown	TCRBJ01-01*01
VIT_09_PBMCs	1.75623e+12	1	CATSRGPEAFF	TCCCTGTCCCTAGAGTCTGCCATCCCCAACCAGACAGCTCTTTACTTCTGTGCCACCAGCAGGGGCCCTGAAGCTTTCTTTGGACAA	TCRBV24	TCRBD01-01*01	TCRBJ01-01*01
VIT_09_PBMCs	1.75623e+12	1	CASSANLGSREKLFF	CAGCCTGCAGAACTGGAGGATTCTGGAGTTTATTTCTGTGCCAGCAGCGCAAACCTAGGAAGTCGGGAAAAACTGTTTTTTGGCAGT	TCRBV14-01*01	TCRBD02-01	TCRBJ01-04*01
VIT_09_PBMCs	1.75623e+12	1	CASNRLQGATEAFF	CTGGAGTCGCCCAGCCCCAACCAGACCTCTCTGTACTTCTGTGCCAGCAATCGGTTACAGGGAGCCACTGAAGCTTTCTTTGGACAA	TCRBV27-01*01	TCRBD01-01*01	TCRBJ01-01*01
VIT_09_PBMCs	1.75623e+12	1	CSVPVGQGTTEAFF	GTGAGCAACATGAGCCCTGAAGACAGCAGCATATATCTCTGCAGCGTCCCCGTAGGACAGGGAACCACTGAAGCTTTCTTTGGACAA	TCRBV29-01*01	TCRBD01-01*01	TCRBJ01-01*01
VIT_09_PBMCs	1.75623e+12	1	CSVFKGLYTEAFF	ACTGTGAGCAACATGAGCCCTGAAGACAGCAGCATATATCTCTGCAGCGTTTTTAAAGGTTTATACACTGAAGCTTTCTTTGGACAA	TCRBV29-01*01	unknown	TCRBJ01-01*01
VIT_09_PBMCs	1.75623e+12	1	CSAKTGSDQPQHF	ACAGTGACCAGTGCCCATCCTGAAGACAGCAGCTTCTACATCTGCAGTGCTAAAACTGGGTCCGATCAGCCCCAGCATTTTGGTGAT	TCRBV20	unknown	TCRBJ01-05*01
VIT_09_PBMCs	1.75623e+12	1	CSAPMNTEAFF	ACTCTGACAGTGACCAGTGCCCATCCTGAAGACAGCAGCTTCTACATCTGCAGTGCGCCCATGAACACTGAAGCTTTCTTTGGACAA	TCRBV20-01*01	unknown	TCRBJ01-01*01
VIT_09_PBMCs	1.75623e+12	1	CAWSLDRNTEAFF	AGTTCTAAGAAGCTCCTTCTCAGTGACTCTGGCTTCTATCTCTGTGCCTGGAGTTTGGACAGGAACACTGAAGCTTTCTTTGGACAA	TCRBV30-01*01	TCRBD01-01*01	TCRBJ01-01*01
VIT_09_PBMCs	1.75623e+12	1	CASREVRPNTEAFF	CTGGAGTCGGCTGCTCCCTCCCAGACATCTGTGTACTTCTGTGCCAGCAGGGAGGTAAGACCGAACACTGAAGCTTTCTTTGGACAA	TCRBV06-01*01	TCRBD02-01*02	TCRBJ01-01*01
VIT_09_PBMCs	1.75623e+12	1	CASSPQGRGSNQPQHF	CCCTCAGAACCCAGGGACTCAGCTGTGTACTTCTGTGCCAGCAGTCCACAGGGGAGGGGTAGCAATCAGCCCCAGCATTTTGGTGAT	TCRBV12	unknown	TCRBJ01-05*01
VIT_09_PBMCs	1.75623e+12	1	CASSRRQGLYSNQPQHF	GCCAGCACCAACCAGACATCTATGTACCTCTGTGCCAGCAGTCGTAGACAGGGGCTTTATAGCAATCAGCCCCAGCATTTTGGTGAT	TCRBV28-01*01	TCRBD01-01*01	TCRBJ01-05*01
VIT_09_PBMCs	1.75623e+12	1	CASSTGGSQPQHF	ACTGTGACATCGGCCCAAAAGAACCCGACAGCTTTCTATCTCTGTGCCAGTAGTACAGGGGGTAGTCAGCCCCAGCATTTTGGTGAT	TCRBV19-01	TCRBD01-01*01	TCRBJ01-05*01
VIT_09_PBMCs	1.75623e+12	1	CATRFLFISNQPQHF	GCGTCTGCTGTACCCTCTCAGACATCTGTGTACTTCTGTGCCACCCGCTTCTTATTCATTAGCAATCAGCCCCAGCATTTTGGTGAT	TCRBV06-04	unknown	TCRBJ01-05*01
VIT_09_PBMCs	1.75623e+12	1	CASSYAFGSNQPQHF	GAGTCGGCTGCTCCCTCCCAAACATCTGTGTACTTCTGTGCCAGCAGTTATGCGTTTGGGAGCAATCAGCCCCAGCATTTTGGTGAT	TCRBV06	unknown	TCRBJ01-05*01
VIT_09_PBMCs	1.75623e+12	1	CATSDRDRGFGYTF	CTAGAGTCTGCCATCCCCAACCAGACAGCTCTTTACTTCTGTGCCACCAGTGATAGGGACAGGGGGTTTGGCTACACCTTCGGTTCG	TCRBV24	TCRBD01-01*01	TCRBJ01-02*01
VIT_09_PBMCs	1.75623e+12	1	CASSVYGDVVYGYTF	CGGTCCACAAAGCTGGAGGACTCAGCCATGTACTTCTGTGCCAGCAGTGTATACGGGGACGTGGTCTATGGCTACACCTTCGGTTCG	TCRBV02-01*01	unknown	TCRBJ01-02*01
VIT_09_PBMCs	1.75623e+12	1	CASSPGLYGYTF	CTGAAGATCCAGCCCTCAGAACCCAGGGACTCAGCTGTGTACTTCTGTGCCAGCAGTCCGGGACTCTATGGCTACACCTTCGGTTCG	TCRBV12	TCRBD02-01	TCRBJ01-02*01
VIT_09_PBMCs	1.75623e+12	1	CSAIQGLQPQHF	CTGACAGTGACCAGTGCCCATCCTGAAGACAGCAGCTTCTACATCTGCAGTGCTATACAGGGGTTACAGCCCCAGCATTTTGGTGAT	TCRBV20	TCRBD01-01*01	TCRBJ01-05*01
VIT_09_PBMCs	1.75623e+12	1	CASSSTFRGYTF	CTGGGGTTGGAGTCGGCTGCTCCCTCCCAAACATCTGTGTACTTCTGTGCCAGCAGTTCGACTTTTAGGGGCTACACCTTCGGTTCG	TCRBV06	TCRBD02-01	TCRBJ01-02*01
VIT_09_PBMCs	1.75623e+12	1	CASSEQGKGYTF	CTGAAGATCCGGTCCACAAAGCTGGAGGACTCAGCCATGTACTTCTGTGCCAGCAGTGAACAGGGAAAGGGCTACACCTTCGGTTCG	TCRBV02-01*01	TCRBD01-01*01	TCRBJ01-02*01
VIT_09_PBMCs	1.75623e+12	1	CASSHQAGSGNTIYF	AATTCCCTGGAGCTTGGTGACTCTGCTGTGTATTTCTGTGCCAGCAGCCACCAGGCCGGCTCTGGAAACACCATATATTTTGGAGAG	TCRBV03	TCRBD01-01*01	TCRBJ01-03*01
VIT_09_PBMCs	1.75623e+12	1	CAWSLAGTPFYGYTF	AAGAAGCTCCTTCTCAGTGACTCTGGCTTCTATCTCTGTGCCTGGAGTTTAGCCGGGACACCTTTCTATGGCTACACCTTCGGTTCG	TCRBV30-01*01	TCRBD01-01*01	TCRBJ01-02*01
VIT_09_PBMCs	1.75623e+12	1	CSARDLSDGAGNTIYF	AGTGCCCATCCTGAAGACAGCAGCTTCTACATCTGCAGTGCTAGAGACCTTTCGGACGGAGCTGGAAACACCATATATTTTGGAGAG	TCRBV20	unknown	TCRBJ01-03*01
VIT_09_PBMCs	1.75623e+12	1	CASSEIQGSIYGYTF	CGGTCCACAAAGCTGGAGGACTCAGCCATGTACTTCTGTGCCAGCAGTGAAATTCAGGGATCTATCTATGGCTACACCTTCGGTTCG	TCRBV02-01*01	TCRBD01-01*01	TCRBJ01-02*01
VIT_09_PBMCs	1.75623e+12	1	CASSFDTLGAFF	CTGATTCTGGAGTCCGCCAGCACCAACCAGACATCTATGTACCTCTGTGCCAGCAGTTTCGACACTTTGGGAGCTTTCTTTGGACAA	TCRBV28-01*01	TCRBD01-01*01	TCRBJ01-01*01
VIT_09_PBMCs	1.75623e+12	1	CASSFRDRDYGYTF	CTCCAGCCCTCAGAACCCAGGGACTCAGCTGTGTACTTCTGTGCCAGCAGTTTTCGGGACAGGGACTATGGCTACACCTTCGGTTCG	TCRBV12	TCRBD01-01*01	TCRBJ01-02*01
VIT_09_PBMCs	1.75623e+12	1	CASSDWTEAFF	TCGCTCAGGCTGGAGTCGGCTGCTCCCTCCCAGACATCTGTGTACTTCTGTGCCAGCAGTGATTGGACTGAAGCTTTCTTTGGACAA	TCRBV06-01*01	unknown	TCRBJ01-01*01
VIT_09_PBMCs	1.75623e+12	1	CASSQDGVTEAFF	CACATCAATTCCCTGGAGCTTGGTGACTCTGCTGTGTATTTCTGTGCCAGCAGCCAAGACGGGGTCACTGAAGCTTTCTTTGGACAA	TCRBV03	TCRBD02-01*01	TCRBJ01-01*01
VIT_09_PBMCs	1.75623e+12	1	CASSYSTTEAFF	CTCAGGCTGGAGTTGGCTGCTCCCTCCCAGACATCTGTGTACTTCTGTGCCAGCAGTTACTCGACCACTGAAGCTTTCTTTGGACAA	TCRBV06-06	unknown	TCRBJ01-01*01
VIT_09_PBMCs	1.75623e+12	1	CASSYFQTRYTEAFF	CTGTCGGCTGCTCCCTCCCAGACATCTGTGTACTTCTGTGCCAGCAGTTACTTCCAAACACGTTACACTGAAGCTTTCTTTGGACAA	TCRBV06-05*01	TCRBD01-01*01	TCRBJ01-01*01
VIT_09_PBMCs	1.75623e+12	1	CAIKSTEKYTEAFF	CAGGAGTCCGCTACCAGCTCCCAGACATCTGTGTACTTCTGTGCCATCAAGTCGACAGAAAAATACACTGAAGCTTTCTTTGGACAA	TCRBV10-03*01	TCRBD01-01*01	TCRBJ01-01*01
VIT_09_PBMCs	1.75623e+12	1	CASNGVHRGYTF	CTCACTGTGACATCGGCCCAAAAGAACCCGACAGCTTTCTATCTCTGTGCCAGTAATGGGGTCCATCGGGGCTACACCTTCGGTTCG	TCRBV19-01	unknown	TCRBJ01-02*01
VIT_09_PBMCs	1.75623e+12	1	CASSYGKRGVNTEAFF	GCGGCTGCTCCCTCCCAAACATCTGTGTACTTCTGTGCCAGCAGTTACGGGAAGCGAGGGGTGAACACTGAAGCTTTCTTTGGACAA	TCRBV06	unknown	TCRBJ01-01*01
VIT_09_PBMCs	1.75623e+12	1	CASSQGLISSYEQYF	AATTCCCTGGAGCTTGGTGACTCTGCTGTGTATTTCTGTGCCAGCAGCCAAGGTTTAATTTCCAGCTACGAGCAGTACTTCGGGCCG	TCRBV03	TCRBD01-01*01	TCRBJ02-07*01
VIT_09_PBMCs	1.75623e+12	1	CASSPYVGTEAFF	CACATCAATTCCCTGGAGCTTGGTGACTCTGCTGTGTATTTCTGTGCCAGCAGCCCGTATGTAGGAACTGAAGCTTTCTTTGGACAA	TCRBV03	unknown	TCRBJ01-01*01
VIT_09_PBMCs	1.75623e+12	1	CASSLSLADEKLFF	ATCCAGCCCTCAGAACCCAGGGACTCAGCTGTGTACTTCTGTGCCAGCAGTTTAAGTTTGGCGGATGAAAAACTGTTTTTTGGCAGT	TCRBV12	TCRBD02-01	TCRBJ01-04*01
VIT_09_PBMCs	1.75623e+12	1	CASSYSGTGGFNEKLFF	GCTGCTCCCTCCCAGACATCTGTGTACTTCTGTGCCAGCAGTTATTCCGGGACAGGGGGATTTAATGAAAAACTGTTTTTTGGCAGT	TCRBV06	TCRBD01-01*01	TCRBJ01-04*01
VIT_09_PBMCs	1.75623e+12	1	CASSLGHDFSGNTIYF	ACCTTGGAGCTGGGGGACTCGGCCCTTTATCTTTGCGCCAGCAGCCTGGGACATGACTTCTCTGGAAACACCATATATTTTGGAGAG	TCRBV05-01*01	unknown	TCRBJ01-03*01
VIT_09_PBMCs	1.75623e+12	1	CASSLRGRNNEKLFF	AATTCCCTGGAGCTTGGTGACTCTGCTGTGTATTTCTGTGCCAGCAGCCTCAGGGGGCGAAATAATGAAAAACTGTTTTTTGGCAGT	TCRBV03	TCRBD01-01*01	TCRBJ01-04*01
VIT_09_PBMCs	1.75623e+12	1	CASSQRQNEKLFF	CACCTACACACCCTGCAGCCAGAAGACTCGGCCCTGTATCTCTGTGCCAGCAGCCAAAGACAGAATGAAAAACTGTTTTTTGGCAGT	TCRBV04-02*01	TCRBD01-01*01	TCRBJ01-04*01
VIT_09_PBMCs	1.75623e+12	1	CASSEPILGEKLFF	CTGGAGTCTGCCAGGCCCTCACATACCTCTCAGTACCTCTGTGCCAGCAGTGAACCCATCCTGGGGGAAAAACTGTTTTTTGGCAGT	TCRBV25-01*01	unknown	TCRBJ01-04*01
VIT_09_PBMCs	1.75623e+12	1	CASSGPSYSGNTIYF	CGGTCCACAAAGCTGGAGGACTCAGCCATGTACTTCTGTGCCAGCAGTGGGCCGAGCTACTCTGGAAACACCATATATTTTGGAGAG	TCRBV02-01*01	unknown	TCRBJ01-03*01
VIT_09_PBMCs	1.75623e+12	1	CASSESQPQHF	TCGCTCAGGCTGGAGTCGGCTGCTCCCTCCCAGACATCTGTGTACTTCTGTGCCAGCAGTGAGTCTCAGCCCCAGCATTTTGGTGAT	TCRBV06-01*01	unknown	TCRBJ01-05*01
VIT_09_PBMCs	1.75623e+12	1	CASSRDLQSGNTIYF	GAGTCGGCTGCTCCCTCCCAGACATCTGTGTACTTCTGTGCCAGCAGTCGAGATCTCCAATCTGGAAACACCATATATTTTGGAGAG	TCRBV06-01*01	TCRBD02-01*02	TCRBJ01-03*01
VIT_09_PBMCs	1.75623e+12	1	CASSQGGADNQPQHF	ACTTCCCTGGAGCTTGGTGACTCTGCTGTGTATTTCTGTGCCAGCAGCCAAGGAGGGGCTGATAATCAGCCCCAGCATTTTGGTGAT	TCRBV03	unknown	TCRBJ01-05*01
VIT_09_PBMCs	1.75623e+12	1	CASSQDFGRNTIYF	GTGCAGCCTGCAGAACTGGAGGATTCTGGAGTTTATTTCTGTGCCAGCAGCCAAGATTTTGGGCGAAACACCATATATTTTGGAGAG	TCRBV14-01*01	TCRBD01-01*01	TCRBJ01-03*01
VIT_09_PBMCs	1.75623e+12	1	CASSPQQNQPQHF	AAGATCCAGCCTGCAAAGCTTGAGGACTCGGCCGTGTATCTCTGTGCCAGCAGCCCACAACAAAATCAGCCCCAGCATTTTGGTGAT	TCRBV11-02*02	TCRBD01-01*01	TCRBJ01-05*01
VIT_09_PBMCs	1.75623e+12	1	CASRATGSNYGYTF	ATCCAGCCTGCAAAGCTTGAGGACTCGGCCGTGTATCTCTGTGCCAGCAGAGCTACAGGGTCTAACTATGGCTACACCTTCGGTTCG	TCRBV11-02*02	TCRBD01-01*01	TCRBJ01-02*01
VIT_09_PBMCs	1.75623e+12	1	CASSRGTEPNYGYTF	AGCTCCTTGGAGCTGGGGGACTCAGCCCTGTACTTCTGTGCCAGCAGCCGTGGGACAGAACCTAACTATGGCTACACCTTCGGTTCG	TCRBV13-01*01	TCRBD01-01*01	TCRBJ01-02*01
VIT_09_PBMCs	1.75623e+12	1	CASSYGTRNNEQFF	TTGGAGTCGGCTGCTCCCTCCCAAACATCTGTGTACTTCTGTGCCAGCAGTTATGGGACACGAAACAATGAGCAGTTCTTCGGGCCA	TCRBV06	TCRBD01-01*01	TCRBJ02-01*01
VIT_09_PBMCs	1.75623e+12	1	CASSPGWDFVSHTF	CTCAATTCCCTGGAGCTTGGTGACTCTGCTGTGTATTTCTGTGCCAGCAGCCCAGGGTGGGACTTTGTATCGCACACCTTCGGTTCG	TCRBV03	TCRBD02-01	TCRBJ01-02*01
VIT_09_PBMCs	1.75623e+12	1	CASSYSTGELFF	CTGGGGTTGGAGTCGGCTGCTCCCTCCCAAACATCTGTGTACTTCTGTGCCAGCAGTTACTCGACCGGGGAGCTGTTTTTTGGAGAA	TCRBV06	unknown	TCRBJ02-02*01
VIT_09_PBMCs	1.75623e+12	1	CSVNVRSGNTIYF	ACTGTGAGCAACATGAGCCCTGAAGACAGCAGCATATATCTCTGCAGCGTAAACGTTCGCTCTGGAAACACCATATATTTTGGAGAG	TCRBV29-01*01	unknown	TCRBJ01-03*01
VIT_09_PBMCs	1.75623e+12	1	CATGRYLPVKAFF	GGGTTGGAGTCGGCTGCTCCCTCCCAAACATCTGTGTACTTCTGTGCCACCGGACGTTATCTTCCGGTGAAGGCTTTCTTTGGACAA	TCRBV06	unknown	TCRBJ01-01*01
VIT_09_PBMCs	1.75623e+12	1	CASSLIQGDSGNTIYF	ACCTTGGAGCTGGGGGACTCGGCCCTTTATCTTTGCGCCAGCAGCTTGATACAGGGCGACTCTGGAAACACCATATATTTTGGAGAG	TCRBV05-01*01	TCRBD01-01*01	TCRBJ01-03*01
VIT_09_PBMCs	1.75623e+12	1	CASQESPGNTIYF	TATGTGAGCACCTTGGAGCTGGGGGACTCGGCCCTTTATCTTTGCGCCAGCCAAGAAAGCCCTGGAAACACCATATATTTTGGAGAG	TCRBV05-01*01	TCRBD02-01	TCRBJ01-03*01
VIT_09_PBMCs	1.75623e+12	1	CASSSQTEGNTIYF	CTGAGCTCTCTGGAGCTGGGGGACTCAGCTTTGTATTTCTGTGCCAGCAGCTCCCAGACAGAAGGAAACACCATATATTTTGGAGAG	TCRBV09-01	TCRBD01-01*01	TCRBJ01-03*01
VIT_09_PBMCs	1.75623e+12	1	CAISESGRGEAEAFF	GAGTCCGCTACCAGCTCCCAGACATCTGTGTACTTCTGTGCCATCAGTGAGTCGGGCAGGGGGGAGGCTGAAGCTTTCTTTGGACAA	TCRBV10-03*01	TCRBD01-01*01	TCRBJ01-01*01
VIT_09_PBMCs	1.75623e+12	1	CASSLLRGSSPLHF	ATCCAGCCCTCAGAACCCAGGGACTCAGCTGTGTACTTCTGTGCCAGCAGTTTACTCAGGGGGAGTTCACCCCTCCACTTTGGGAAC	TCRBV12	TCRBD01-01*01	TCRBJ01-06*01
VIT_09_PBMCs	1.75623e+12	1	CASIRQGGSYNSPLHF	TCGGCTGCTCCCTCCCAGACATCTGTGTACTTCTGTGCCAGCATAAGACAGGGGGGATCCTATAATTCACCCCTCCACTTTGGGAAC	TCRBV06	TCRBD01-01*01	TCRBJ01-06*01
VIT_09_PBMCs	1.75623e+12	1	CASITILGTPLHF	AAGATCCGGTCCACAAAGCTGGAGGACTCAGCCATGTACTTCTGTGCCAGCATCACAATTTTGGGAACACCCCTCCACTTTGGGAAC	TCRBV02-01*01	unknown	TCRBJ01-06*01
VIT_09_PBMCs	1.75623e+12	1	CAISELAGTEAFF	ACTCTGGAGTCCGCTACCAGCTCCCAGACATCTGTGTACTTCTGTGCCATCAGTGAGTTGGCAGGGACTGAAGCTTTCTTTGGACAA	TCRBV10-03*01	TCRBD01-01*01	TCRBJ01-01*01
VIT_09_PBMCs	1.75623e+12	1	CSASEGGRMAAFF	ACAGTGACCAGTGCCCATCCTGAAGACAGCAGCTTCTACATCTGCAGTGCTAGTGAGGGGGGAAGGATGGCAGCTTTCTTTGGACAA	TCRBV20	unknown	TCRBJ01-01*01
VIT_09_PBMCs	1.75623e+12	1	CASSKSGLEAFF	CTGAAGATCCAGCCCTCAGAACCCAGGGACTCAGCTGTGTACTTCTGTGCCAGCAGCAAATCCGGACTTGAAGCTTTCTTTGGACAA	TCRBV12	TCRBD02-01	TCRBJ01-01*01
VIT_09_PBMCs	1.75623e+12	1	CASSMGRTEAFF	CAGACCCTGGAGTCTGCCAGGCCCTCACATACCTCTCAGTACCTCTGTGCCAGCAGTATGGGGAGGACTGAAGCTTTCTTTGGACAA	TCRBV25-01*01	TCRBD02-01*02	TCRBJ01-01*01
VIT_09_PBMCs	1.75623e+12	1	CAIRPGQGASVTEAFF	TCCGCTACCAGCTCCCAGACATCTGTGTACTTCTGTGCCATCAGGCCGGGACAGGGGGCCTCTGTCACTGAAGCTTTCTTTGGACAA	TCRBV10-03*01	TCRBD01-01*01	TCRBJ01-01*01
VIT_09_PBMCs	1.75623e+12	1	CASRINTGWGTEAFF	CTGTCGGCTGCTCCCTCCCAGACATCTGTGTACTTCTGTGCCAGCAGGATTAATACAGGGTGGGGCACTGAAGCTTTCTTTGGACAA	TCRBV06-05*01	TCRBD01-01*01	TCRBJ01-01*01
VIT_09_PBMCs	1.75623e+12	1	CASRLTGFSTEAFF	CTGGAGTCGCCCAGCCCCAACCAGACCTCTCTGTACTTCTGTGCCAGCAGACTGACAGGGTTTAGCACTGAAGCTTTCTTTGGACAA	TCRBV27-01*01	TCRBD01-01*01	TCRBJ01-01*01
VIT_09_PBMCs	1.75623e+12	1	CASSFTTSTEAFF	AAGATCCAGCCTGCAAAGCTTGAGGACTCGGCCGTGTATCTCTGTGCCAGCAGCTTCACCACGAGCACTGAAGCTTTCTTTGGACAA	TCRBV11-02*02	TCRBD02-01*02	TCRBJ01-01*01
VIT_09_PBMCs	1.75623e+12	1	CASSLDLDYTEAFF	ATCCAGCCTGCAAAGCTTGAGGACTCGGCCGTGTATCTCTGTGCCAGCAGCTTAGACCTAGATTACACTGAAGCTTTCTTTGGACAA	TCRBV11-02*02	TCRBD02-01	TCRBJ01-01*01
VIT_09_PBMCs	1.75623e+12	1	CASTPYRASYTEAFF	CAGCCCTCAGAACCCAGGGACTCAGCTGTGTACTTCTGTGCCAGCACTCCATATAGGGCGAGCTACACTGAAGCTTTCTTTGGACAA	TCRBV12	unknown	TCRBJ01-01*01
VIT_09_PBMCs	1.75623e+12	1	CASSYSGSMNTEAFF	GAGTTGGCTGCTCCCTCCCAGACATCTGTGTACTTCTGTGCCAGCAGTTACTCGGGAAGTATGAACACTGAAGCTTTCTTTGGACAA	TCRBV06-06	unknown	TCRBJ01-01*01
VIT_09_PBMCs	1.75623e+12	1	CASRLIMNTEAFF	ACTGTGACATCGGCCCAAAAGAACCCGACAGCTTTCTATCTCTGTGCCAGTAGATTGATCATGAACACTGAAGCTTTCTTTGGACAA	TCRBV19-01	unknown	TCRBJ01-01*01
VIT_09_PBMCs	1.75623e+12	1	CASTPQGIDTEAFF	ATCCGGTCCACAAAGCTGGAGGACTCAGCCATGTACTTCTGTGCCAGCACCCCACAGGGGATCGACACTGAAGCTTTCTTTGGACAA	TCRBV02-01*01	TCRBD01-01*01	TCRBJ01-01*01
VIT_09_PBMCs	1.75623e+12	1	CASSSFDRHTEAFF	GTGAACGCCTTGTTGCTGGGGGACTCGGCCCTCTATCTCTGTGCCAGCAGCTCCTTCGACAGGCACACTGAAGCTTTCTTTGGACAA	TCRBV05-06*01	TCRBD01-01*01	TCRBJ01-01*01
VIT_09_PBMCs	1.75623e+12	1	CASSLVPPNTEAFF	GAGAACGCCTTGTTGCTGGGGGACTCGGCCCTCTATCTCTGTGCCAGCAGCTTGGTACCACCAAACACTGAAGCTTTCTTTGGACAA	TCRBV05-06*01	unknown	TCRBJ01-01*01
VIT_09_PBMCs	1.75623e+12	1	CASSQVSTRENTEAFF	CCTGCAGAACTGGAGGATTCTGGAGTTTATTTCTGTGCCAGCAGCCAAGTTAGCACGAGGGAAAACACTGAAGCTTTCTTTGGACAA	TCRBV14-01*01	TCRBD02-01*02	TCRBJ01-01*01
VIT_09_PBMCs	1.75623e+12	1	CASSQDRREAFF	CATCACATCAATTCCCTGGAGCTTGGTGACTCTGCTGTGTATTTCTGTGCCAGCAGCCAAGATCGCCGGGAAGCTTTCTTTGGACAA	TCRBV03	TCRBD02-01	TCRBJ01-01*01
VIT_09_PBMCs	1.75623e+12	1	CASSFLAMAQTNEKLFF	TTGGAGCTGGGGGACTCGGCCCTTTATCTTTGCGCCAGCAGCTTTTTAGCTATGGCGCAGACTAATGAAAAACTGTTTTTTGGCAGT	TCRBV05-01*01	TCRBD02-01	TCRBJ01-04*01
VIT_09_PBMCs	1.75623e+12	1	CASSFWDKSLTNEKLFF	GCCAGCACCAACCAGACATCTATGTACCTCTGTGCCAGCAGTTTCTGGGACAAATCCTTAACTAATGAAAAACTGTTTTTTGGCAGT	TCRBV28-01*01	TCRBD01-01*01	TCRBJ01-04*01
VIT_09_PBMCs	1.75623e+12	1	CASGYATNEKLFF	AGGCTGCTGTCGGCTGCTCCCTCCCAGACATCTGTGTACTTCTGTGCCAGCGGCTATGCAACTAATGAAAAACTGTTTTTTGGCAGT	TCRBV06-05*01	unknown	TCRBJ01-04*01
VIT_09_PBMCs	1.75623e+12	1	CASRQGGNTEAFF	CACATCAATTCCCTGGAGCTTGGTGACTCTGCTGTGTATTTCTGTGCCAGCAGGCAGGGTGGGAACACTGAAGCTTTCTTTGGACAA	TCRBV03	TCRBD01-01*01	TCRBJ01-01*01
VIT_09_PBMCs	1.75623e+12	1	CASKGNRVGNEKLFF	GAGTCGGCTGCTCCCTCCCAGACATCTGTGTACTTCTGTGCCAGCAAAGGAAACAGGGTGGGGAATGAAAAACTGTTTTTTGGCAGT	TCRBV06-01*01	TCRBD01-01*01	TCRBJ01-04*01
VIT_09_PBMCs	1.75623e+12	1	CASSYKGENEKLFF	CTGGAGTTGGCTGCTCCCTCCCAGACATCTGTGTACTTCTGTGCCAGCAGTTATAAGGGGGAAAATGAAAAACTGTTTTTTGGCAGT	TCRBV06-06	TCRBD01-01*01	TCRBJ01-04*01
VIT_09_PBMCs	1.75623e+12	1	CASKTTGALEKLFF	CTGGAGTCCGCCAGCACCAACCAGACATCTATGTACCTCTGTGCCAGCAAGACGACAGGGGCGTTAGAAAAACTGTTTTTTGGCAGT	TCRBV28-01*01	TCRBD01-01*01	TCRBJ01-04*01
VIT_09_PBMCs	1.75623e+12	1	CASSYPAQSQHF	CAGGGGTTGGAGTCGGCTGCTCCCTCCCAAACATCTGTGTACTTCTGTGCCAGCAGTTACCCGGCTCAGTCCCAGCATTTTGGTGAT	TCRBV06	unknown	TCRBJ01-05*01
VIT_09_PBMCs	1.75623e+12	1	CSAEDRSQPQHF	CTGACAGTGACCAGTGCCCATCCTGAAGACAGCAGCTTCTACATCTGCAGTGCTGAGGACAGGAGTCAGCCCCAGCATTTTGGTGAT	TCRBV20	TCRBD01-01*01	TCRBJ01-05*01
VIT_09_PBMCs	1.75623e+12	1	CASSYISFNQPQHF	TAGGAGTCGGCTGCTCCCTCCCAAACATCTGTGTACTTCTGTGCCAGCAGTTATATTAGTTTCAATCAGCCCCAGCATTTTGGTGAT	TCRBV06	TCRBD02-01	TCRBJ01-05*01
VIT_09_PBMCs	1.75623e+12	1	CASSQAGVNQPQHF	CTGAGCTCTCTGGAGCTGGGGGACTCAGCTTTGTATTTCTGTGCCAGCAGCCAGGCAGGGGTCAATCAGCCCCAGCATTTTGGTGAT	TCRBV09-01	TCRBD01-01*01	TCRBJ01-05*01
VIT_09_PBMCs	1.75623e+12	1	CASSSEQGGTEAFF	TAGAGCTCCTTGGAGCTGGGGGACTCAGCCCTGTACTTCTGTGCCAGCAGCTCCGAACAGGGCGGAACTGAAGCTTTCTTTGGACAA	TCRBV13-01*01	TCRBD01-01*01	TCRBJ01-01*01
VIT_09_PBMCs	1.75623e+12	1	CASSQVRGLGYTF	CACATCAATTCCCTGGAGCTTGGTGACTCTGCTGTGTATTTCTGTGCCAGCAGCCAAGTGAGGGGGCTTGGCTACACCTTCGGTTCG	TCRBV03	TCRBD01-01*01	TCRBJ01-02*01
VIT_09_PBMCs	1.75623e+12	1	CASSQDLWFSGYTF	CTCAATTCCCTGGAGCTTGGTGACTCTGCTGTGTATTTCTGTGCCAGCAGCCAAGATTTGTGGTTTTCTGGCTACACCTTCGGTTCG	TCRBV03	unknown	TCRBJ01-02*01
VIT_09_PBMCs	1.75623e+12	1	CASSLSQGNMYGYTF	GAGTCGCCCAGCCCCAACCAGACCTCTCTGTACTTCTGTGCCAGCAGTTTATCACAGGGTAATATGTATGGCTACACCTTCGGTTCG	TCRBV27-01*01	TCRBD01-01*01	TCRBJ01-02*01
VIT_09_PBMCs	1.75623e+12	1	CASSDVAGTYGYTF	ATCCGGTCCACAAAGCTGGAGGACTCAGCCATGTACTTCTGTGCCAGCAGTGACGTTGCAGGGACCTATGGCTACACCTTCGGTTCG	TCRBV02-01*01	unknown	TCRBJ01-02*01
VIT_09_PBMCs	1.75623e+12	1	CASSRGTDTYGYTF	ATCAATTCCCTGGAGCTTGGTGACTCTGCTGTGTATTTCTGTGCCAGCAGCCGAGGCACAGACACCTATGGCTACACCTTCGGTTCG	TCRBV03	unknown	TCRBJ01-02*01
VIT_09_PBMCs	1.75623e+12	1	CASVVGAGFNYGYTF	AACGCCTTGTTGCTGGGGGACTCGGCCCTCTATCTCTGTGCCAGTGTTGTAGGAGCAGGGTTTAACTATGGCTACACCTTCGGTTCG	TCRBV05-06*01	TCRBD01-01*01	TCRBJ01-02*01
VIT_09_PBMCs	1.75623e+12	1	CAISPGQGNYGYTF	CTGGAGTCCGCTACCAGCTCCCAGACATCTGTGTACTTCTGTGCCATCAGTCCGGGACAGGGTAACTATGGCTACACCTTCGGTTCG	TCRBV10-03*01	TCRBD01-01*01	TCRBJ01-02*01
VIT_09_PBMCs	1.75623e+12	1	CASSLRGGNEKLFF	GTGAGCACCTTGGAGCTGGGGGACTCGGCCCTTTATCTTTGCGCCAGCAGCTTGAGGGGGGGTAATGAAAAACTGTTTTTTGGCAGT	TCRBV05-01*01	TCRBD02-01*01	TCRBJ01-04*01
VIT_09_PBMCs	1.75623e+12	1	CASSDRGNFNGYTF	ATCCGGTCCACAAAGCTGGAGGACTCAGCCATGTACTTCTGTGCCAGCAGTGACAGGGGGAATTTTAATGGCTACACCTTCGGTTCG	TCRBV02-01*01	TCRBD01-01*01	TCRBJ01-02*01
VIT_09_PBMCs	1.75623e+12	1	CASSEYMGRGSGNTIYF	GCCAGGCCCTCACATACCTCTCAGTACCTCTGTGCCAGCAGTGAATATATGGGACGGGGCTCTGGAAACACCATATATTTTGGAGAG	TCRBV25-01*01	unknown	TCRBJ01-03*01
VIT_09_PBMCs	1.75623e+12	1	CASRDLRGSGNTIYF	ACATCGGCCCAAAAGAACCCGACAGCTTTCTATCTCTGTGCCAGTAGGGATTTAAGGGGCTCTGGAAACACCATATATTTTGGAGAG	TCRBV19-01	TCRBD01-01*01	TCRBJ01-03*01
VIT_09_PBMCs	1.75623e+12	1	CASSVTDRASGNTIYF	TCTCTGGAGCTGGGGGACTCAGCTTTGTATTTCTGTGCCAGCAGCGTTACCGACAGGGCCTCTGGAAACACCATATATTTTGGAGAG	TCRBV09-01	TCRBD01-01*01	TCRBJ01-03*01
VIT_09_PBMCs	1.75623e+12	1	CASSVGRTNQYSGNTIYF	GTGCTGGGGGACTCAGCTTTGTATTTCTGTGCCAGCAGCGTAGGACGGACGAACCAATACTCTGGAAACACCATATATTTTGGAGAG	TCRBV09-01	unknown	TCRBJ01-03*01
VIT_09_PBMCs	1.75623e+12	1	CASSYWGLGGHSGNTIYF	GCTCCCTCCCAGACATCTGTGTACTTCTGTGCCAGCAGTTACTGGGGATTGGGGGGGCACTCTGGAAACACCATATATTTTGGAGAG	TCRBV06	TCRBD02-01*01	TCRBJ01-03*01
VIT_09_PBMCs	1.75623e+12	1	CASSLGGQVQKLFF	ATCCAGCCTGCAAAGCTTGAGGACTCGGCCGTGTATCTCTGTGCCAGCAGCTTAGGGGGACAGGTTCAAAAACTGTTTTTTGGCAGT	TCRBV11-02*02	TCRBD01-01*01	TCRBJ01-04*01
VIT_09_PBMCs	1.75623e+12	1	CASSPMIGRKTVF	ATCCTGGAGTCGCCCAGCCCCAACCAGACCTCTCTGTACTTCTGTGCCAGCAGTCCGATGATAGGAAGAAAAACTGTTTTTGGCAGT	TCRBV27-01*01	unknown	TCRBJ01-04*01
VIT_09_PBMCs	1.75623e+12	1	CASSTGQGIDEQFF	ATCCGGTCCACAAAGCTGGAGGACTCAGCCATGTACTTCTGTGCCAGCAGTACAGGACAAGGAATCGATGAGCAGTTCTTCGGGCCA	TCRBV02-01*01	TCRBD01-01*01	TCRBJ02-01*01
VIT_09_PBMCs	1.75623e+12	1	CSARVQGAEAFF	CAGACAGTGACCAGTGCCCATCCTGAAGACAGCAGCTTCTACATCTGCAGTGCTAGAGTACAGGGCGCTGAAGCTTTCTTTGGACAA	TCRBV20	TCRBD01-01*01	TCRBJ01-01*01
VIT_09_PBMCs	1.75623e+12	1	CASSLLGITSRGTEAFF	GCTGCTCCCTCCCAGACATCTGTGTACTTCTGTGCCAGCAGTTTACTAGGGATAACCTCTCGGGGCACTGAAGCTTTCTTTGGACAA	TCRBV06	TCRBD02-01	TCRBJ01-01*01
VIT_09_PBMCs	1.75623e+12	1	CSASKWNQPQHF	CTGACAGTGACCAGTGCCCATCCTGAAGACAGCAGCTTCTACATCTGCAGTGCTAGTAAATGGAATCAGCCCCAGCATTTTGGTGAT	TCRBV20	unknown	TCRBJ01-05*01
VIT_09_PBMCs	1.75623e+12	1	CASNYGNTEAFF	CAGAAGATCCGGTCCACAAAGCTGGAGGACTCAGCCATGTACTTCTGTGCCAGCAACTACGGTAACACTGAAGCTTTCTTTGGACAA	TCRBV02-01*01	TCRBD02-01	TCRBJ01-01*01
VIT_09_PBMCs	1.75623e+12	1	CASSLARAMNTEAFF	AACGCCTTGTTGCTGGGGGACTCGGCCCTCTATCTCTGTGCCAGCAGCTTGGCCAGAGCCATGAACACTGAAGCTTTCTTTGGACAA	TCRBV05-06*01	unknown	TCRBJ01-01*01
VIT_09_PBMCs	1.75623e+12	1	CASSDYRNTEAFF	ACGTTGGCGTCTGCTGTACCCTCTCAGACATCTGTGTACTTCTGTGCCAGCAGTGACTACAGGAACACTGAAGCTTTCTTTGGACAA	TCRBV06-04	TCRBD01-01*01	TCRBJ01-01*01
VIT_09_PBMCs	1.75623e+12	1	CASSLDRDYSNQPQHF	CCCTCAGAACCCAGGGACTCAGCTGTGTACTTCTGTGCCAGCAGTCTGGACAGGGATTATAGCAATCAGCCCCAGCATTTTGGTGAT	TCRBV12	TCRBD01-01*01	TCRBJ01-05*01
VIT_09_PBMCs	1.75623e+12	1	CASSQVLGTEAFF	CACATCAATTCCCTGGAGCTTGGTGACTCTGCTGTGTATTTCTGTGCCAGCAGCCAAGTTCTGGGAACTGAAGCTTTCTTTGGACAA	TCRBV03	unknown	TCRBJ01-01*01
VIT_09_PBMCs	1.75623e+12	1	CSVIRDREEAFF	CAGACTGTGAGCAACATGAGCCCTGAAGACAGCAGCATATATCTCTGCAGCGTAATCCGGGACAGAGAGGAAGCTTTCTTTGGACAA	TCRBV29-01*01	TCRBD01-01*01	TCRBJ01-01*01
VIT_09_PBMCs	1.75623e+12	1	CSATKGPEAFF	ACTCTGACAGTGACCAGTGCCCATCCTGAAGACAGCAGCTTCTACATCTGCAGTGCTACGAAGGGCCCCGAAGCTTTCTTTGGACAA	TCRBV20-01*01	unknown	TCRBJ01-01*01
VIT_09_PBMCs	1.75623e+12	1	CASSPRFEKLFF	CTCACTGTGACATCGGCCCAAAAGAACCCGACAGCTTTCTATCTCTGTGCCAGTAGTCCCAGGTTTGAAAAACTGTTTTTTGGCAGT	TCRBV19-01	TCRBD01-01*01	TCRBJ01-04*01
VIT_09_PBMCs	1.75623e+12	1	CASSLTGTNEKLFF	GTGAACGCCTTGTTGCTGGGGGACTCGGCCCTGTATCTCTGTGCCAGCAGCTTGACAGGGACTAATGAAAAACTGTTTTTTGGCAGT	TCRBV05-05*01	TCRBD01-01*01	TCRBJ01-04*01
VIT_09_PBMCs	1.75623e+12	1	CASKDRTRLF	TGTACCTTGGAGATCCAGTCCACGGAGTCAGGGGACACAGCACTGTATTTCTGTGCCAGCAAGGACAGGACTCGCCTCTTCGGTTCG	TCRBV21-01*01	TCRBD01-01*01	TCRBJ01-02*01
VIT_09_PBMCs	1.75623e+12	1	CASSRQGPNEKLFF	ATCCAGCCTGCAAAGCTTGAGGACTCGGCCGTGTATCTCTGTGCCAGCTCCCGACAGGGACCAAATGAAAAACTGTTTTTTGGCAGT	TCRBV11-02*02	TCRBD01-01*01	TCRBJ01-04*01
VIT_09_PBMCs	1.75623e+12	1	CASSGDLGGYTF	CTGAAGATCCGGTCCACAAAGCTGGAGGACTCAGCCATGTACTTCTGTGCCAGCAGTGGGGACTTGGGTGGCTACACCTTCGGTTCG	TCRBV02-01*01	TCRBD02-01	TCRBJ01-02*01
VIT_09_PBMCs	1.75623e+12	1	CASSWGAGDPAQHF	ATCCAGCCCTCAGAACCCAGGGACTCAGCTGTGTACTTCTGTGCCAGCAGTTGGGGGGCAGGGGATCCAGCCCAGCATTTTGGTGAT	TCRBV12	unknown	TCRBJ01-05*01
VIT_09_PBMCs	1.75623e+12	1	CASSIYGQLFYGYTF	GAGTCCGCCAGCACCAACCAGACATCTATGTACCTCTGTGCCAGCAGTATTTACGGACAGCTCTTCTATGGCTACACCTTCGGTTCG	TCRBV28-01*01	TCRBD01-01*01	TCRBJ01-02*01
VIT_09_PBMCs	1.75623e+12	1	CASSLRVGNQPQHF	ATCCGGTCCACAAAGCTGGAGGACTCAGCCATGTACTTCTGTGCCAGCAGTCTCAGGGTTGGCAATCAGCCCCAGCATTTTGGTGAT	TCRBV02-01*01	TCRBD01-01*01	TCRBJ01-05*01
VIT_09_PBMCs	1.75623e+12	1	CASSHGPSYGYTF	AAGGTGCAGCCTGCAGAACTGGAGGATTCTGGAGTTTATTTCTGTGCCAGCAGCCATGGGCCCTCCTATGGCTACACCTTCGGTTCG	TCRBV14-01*01	TCRBD01-01*01	TCRBJ01-02*01
VIT_09_PBMCs	1.75623e+12	1	CSVGDYSNQPQHF	ACTGTGAGCAACATGAGCCCTGAAGACAGCAGCATATATCTCTGCAGCGTTGGGGACTATAGCAATCAGCCCCAGCATTTTGGTGAT	TCRBV29-01*01	TCRBD02-01	TCRBJ01-05*01
VIT_09_PBMCs	1.75623e+12	1	CSVDFGYTF	TTCTCAACTCTGACTGTGAGCAACATGAGCCCTGAAGACAGCAGCATATATCTCTGCAGCGTGGATTTTGGCTACACCTTCGGTTCG	TCRBV29-01*01	unknown	TCRBJ01-02*01
VIT_09_PBMCs	1.75623e+12	1	CASSLSSTAYGYTF	ATGAGCTCCTTGGAGCTGGGGGACTCAGCCCTGTACTTCTGTGCCAGCAGCTTGTCGTCAACAGCCTATGGCTACACCTTCGGTTCG	TCRBV13-01*01	TCRBD01-01*01	TCRBJ01-02*01
VIT_09_PBMCs	1.75623e+12	1	CASNSRGSNYGYTF	ATCAATTCCCTGGAGCTTGGTGACTCTGCTGTGTATTTCTGTGCCAGCAACTCAAGGGGGAGTAACTATGGCTACACCTTCGGTTCG	TCRBV03	TCRBD01-01*01	TCRBJ01-02*01
VIT_09_PBMCs	1.75623e+12	1	CASSLRTHGYTF	CTGAAGATCCAGCCCTCAGAACCCAGGGACTCAGCTGTGTACTTCTGTGCCAGCAGTTTACGTACCCATGGCTACACCTTCGGTTCG	TCRBV12	unknown	TCRBJ01-02*01
VIT_09_PBMCs	1.75623e+12	1	CSASTSGTGVSGNTIYF	GCCCATCCTGAAGACAGCAGCTTCTACATCTGCAGTGCCAGTACTTCCGGGACAGGGGTTTCTGGAAACACCATATATTTTGGAGAG	TCRBV20	TCRBD01-01*01	TCRBJ01-03*01
VIT_09_PBMCs	1.75623e+12	1	CASSPGRSGNTIYF	GTGAACGCCTTGTTGCTGGGGGACTCGGCCCTCTATCTCTGTGCCAGCAGCCCGGGCCGTTCTGGAAACACCATATATTTTGGAGAG	TCRBV05-06*01	unknown	TCRBJ01-03*01
VIT_09_PBMCs	1.75623e+12	1	CASSTGKYGYTF	CTAAACCTGAGCTCTCTGGAGCTGGGGGACTCAGCTTTGTATTTCTGTGCCAGTTCGACAGGGAAATATGGCTACACCTTCGGTTCG	TCRBV09-01	TCRBD01-01*01	TCRBJ01-02*01
VIT_09_PBMCs	1.75623e+12	1	CASSSGASGNTIYF	GTGACATCGGCCCAAAAGAACCCGACAGCTTTCTATCTCTGTGCCAGTAGTAGTGGGGCCTCTGGAAACACCATATATTTTGGAGAG	TCRBV19-01	TCRBD01-01*01	TCRBJ01-03*01
VIT_09_PBMCs	1.75623e+12	1	CASTVGNTIYF	TCGCTCAGGCTGGAGTCGGCTGCTCCCTCCCAGACATCTGTGTACTTCTGTGCCAGCACCGTCGGAAACACCATATATTTTGGAGAG	TCRBV06-01*01	TCRBD02-01	TCRBJ01-03*01
VIT_09_PBMCs	1.75623e+12	1	CASSGAGNTIYF	CTAAACCTGAGCTCTCTGGAGCTGGGGGACTCAGCTTTGTATTTCTGTGCCAGCAGCGGAGCCGGAAACACCATATATTTTGGAGAG	TCRBV09-01	TCRBD02-01	TCRBJ01-03*01
VIT_09_PBMCs	1.75623e+12	1	CASRSREVGNTIYF	ATCCGGTCCACAAAGCTGGAGGACTCAGCCATGTACTTCTGTGCCAGCAGGTCCAGGGAGGTTGGAAACACCATATATTTTGGAGAG	TCRBV02-01*01	TCRBD02-01*02	TCRBJ01-03*01
VIT_09_PBMCs	1.75623e+12	1	CASNQFSTDTQYF	AAGATCCAGCCCTCAGAACCCAGGGACTCAGCTGTGTACTTCTGTGCCAGCAACCAGTTTAGCACAGATACGCAGTATTTTGGCCCA	TCRBV12	TCRBD01-01*01	TCRBJ02-03*01
VIT_09_PBMCs	1.75623e+12	1	CASSNGQEITDTQYF	CAGTCCACGGAGTCAGGGGACACAGCACTGTATTTCTGTGCCAGCAGCAATGGGCAGGAGATAACAGATACGCAGTATTTTGGCCCA	TCRBV21-01*01	unknown	TCRBJ02-03*01
VIT_09_PBMCs	1.75623e+12	1	CASSLWLNLGNSGNTIYF	GAGCTGGGGGACTCGGCCCTTTATCTTTGCGCCAGCAGCTTGTGGCTAAACCTAGGGAACTCTGGAAACACCATATATTTTGGAGAG	TCRBV05-01*01	unknown	TCRBJ01-03*01
VIT_09_PBMCs	1.75623e+12	1	CASTPQGMGLGAFF	CTGGAGTCGGCTGCTCCCTCCCAGACATCTGTGTACTTCTGTGCCAGCACCCCACAGGGAATGGGCTTAGGAGCTTTCTTTGGACAA	TCRBV06-01*01	TCRBD01-01*01	TCRBJ01-01*01
VIT_09_PBMCs	1.75623e+12	1	CASSFVGTEAFF	CTGAAGATCCAGCCCTCAGAACCCAGGGACTCAGCTGTGTACTTCTGTGCCAGCAGTTTTGTGGGTACTGAAGCTTTCTTTGGACAA	TCRBV12	unknown	TCRBJ01-01*01
VIT_09_PBMCs	1.75623e+12	1	CASSQYRNSPLHF	CACATCAATTCCCTGGAGCTTGGTGACTCTGCTGTGTATTTCTGTGCCAGCAGCCAGTACCGTAATTCACCCCTCCACTTTGGGAAC	TCRBV03	unknown	TCRBJ01-06*01
VIT_09_PBMCs	1.75623e+12	1	CASSKGQVRVGTEAFF	CCCTCAGAACCCAGGGACTCAGCTGTGTACTTCTGTGCCAGCAGTAAGGGACAGGTCAGAGTGGGCACTGAAGCTTTCTTTGGACAA	TCRBV12	TCRBD01-01*01	TCRBJ01-01*01
VIT_09_PBMCs	1.75623e+12	1	CAISEQGSNEQFF	ACTCTGGAGTCCGCTACCAGCTCCCAGACATCTGTGTACTTCTGTGCCATCAGTGAGCAAGGTTCCAATGAGCAGTTCTTCGGGCCA	TCRBV10-03*01	unknown	TCRBJ02-01*01
VIT_09_PBMCs	1.75623e+12	1	CASSTLSAYTEAFF	ATCCGGTCCACAAAGCTGGAGGACTCAGCCATGTACTTCTGTGCCAGCAGTACCTTATCGGCGTACACTGAAGCTTTCTTTGGACAA	TCRBV02-01*01	unknown	TCRBJ01-01*01
VIT_09_PBMCs	1.75623e+12	1	CASSHRYTEAFF	CAGATCCTGGAGTCGCCCAGCCCCAACCAGACCTCTCTGTACTTCTGTGCCAGCAGTCATCGATACACTGAAGCTTTCTTTGGACAA	TCRBV27-01*01	unknown	TCRBJ01-01*01
VIT_09_PBMCs	1.75623e+12	1	CASSLVRDTEAFF	AATGTGAACGCCTTGTTGCTGGGGGACTCGGCCCTCTATCTCTGTGCCAGCAGCTTGGTTCGAGACACTGAAGCTTTCTTTGGACAA	TCRBV05-06*01	TCRBD02-01*02	TCRBJ01-01*01
VIT_09_PBMCs	1.75623e+12	1	CATSDFGDSSTDTQYF	TCTGCCATCCCCAACCAGACAGCTCTTTACTTCTGTGCCACCAGTGATTTTGGGGACTCATCTACAGATACGCAGTATTTTGGCCCA	TCRBV24	TCRBD02-01	TCRBJ02-03*01
VIT_09_PBMCs	1.75623e+12	1	CASSLTSHLNTEAFF	ACTTCCCTGGAGCTTGGTGACTCTGCTGTGTATTTCTGTGCCAGCAGTTTGACTTCTCATCTGAACACTGAAGCTTTCTTTGGACAA	TCRBV03	TCRBD02-01	TCRBJ01-01*01
VIT_09_PBMCs	1.75623e+12	1	CASSNSGRRTDTQYF	AATTCCCTGGAGCTTGGTGACTCTGCTGTGTATTTCTGTGCCAGCAGTAATAGCGGGAGAAGAACAGATACGCAGTATTTTGGCCCA	TCRBV03	TCRBD02-01*02	TCRBJ02-03*01
VIT_09_PBMCs	1.75623e+12	1	CASRPDRRNTEAFF	GTGAATGCCTTGGAGCTGGAGGACTCGGCCCTGTATCTCTGTGCCAGCAGACCCGACAGGAGGAACACTGAAGCTTTCTTTGGACAA	TCRBV05-08*01	TCRBD01-01*01	TCRBJ01-01*01
VIT_09_PBMCs	1.75623e+12	1	CASSPLDRASGELFF	AATTCCCTGGAGCTTGGTGACTCTGCTGTGTATTTCTGTGCCAGCAGCCCTCTTGACAGGGCTTCCGGGGAGCTGTTTTTTGGAGAA	TCRBV03	TCRBD01-01*01	TCRBJ02-02*01
VIT_09_PBMCs	1.75623e+12	1	CASSNIGQARTEAFF	AGCACCTTGGAGCTGGGGGACTCGGCCCTTTATCTTTGCGCCAGCAGCAATATCGGACAGGCCAGAACTGAAGCTTTCTTTGGACAA	TCRBV05-01*01	TCRBD01-01*01	TCRBJ01-01*01
VIT_09_PBMCs	1.75623e+12	1	CASGESPRVTFF	CTCAGGCTGGAGTCGGCTGCTCCCTCCCAGACATCTGTGTACTTCTGTGCCAGCGGAGAATCCCCCAGGGTAACTTTCTTTGGACAA	TCRBV06-01*01	TCRBD01-01*01	TCRBJ01-01*01
VIT_09_PBMCs	1.75623e+12	1	CSAREGVGKLFF	CTGACAGTGACCAGCGCCCATCCTGAAGACAGCAGCTTCTACATCTGCAGTGCTAGAGAAGGGGTAGGAAAACTGTTTTTTGGCAGT	TCRBV20	TCRBD01-01*01	TCRBJ01-04*01
VIT_09_PBMCs	1.75623e+12	1	CASSHNTGSGAFF	AAGATCCAGCCTGCAAAGCTTGAGGACTCGGCCGTGTATCTCTGTGCCAGCAGCCACAACACAGGGTCGGGAGCTTTCTTTGGACAA	TCRBV11-02*02	TCRBD01-01*01	TCRBJ01-01*01
VIT_09_PBMCs	1.75623e+12	1	CASSAQGGWEKLFF	CTGAGCTCTCTGGAGCTGGGGGACTCAGCTTTGTATTTCTGTGCCAGCAGCGCTCAGGGTGGATGGGAAAAACTGTTTTTTGGCAGT	TCRBV09-01	TCRBD01-01*01	TCRBJ01-04*01
VIT_09_PBMCs	1.75623e+12	1	CAISESILQPQHF	ACTCTGGAGTCCGCTACCAGCTCCCAGACATCTGTGTACTTCTGTGCCATCAGTGAGTCGATCCTTCAGCCCCAGCATTTTGGTGAT	TCRBV10-03*01	unknown	TCRBJ01-05*01
VIT_09_PBMCs	1.75623e+12	1	CASSFGDQPQHF	CTGAACATGAGCTCCTTGGAGCTGGGGGACTCAGCCCTGTACTTCTGTGCCAGCAGCTTCGGGGATCAGCCCCAGCATTTTGGTGAT	TCRBV13-01*01	TCRBD02-01*01	TCRBJ01-05*01
VIT_09_PBMCs	1.75623e+12	1	CASSVPRGKTEAFF	ATCCGGTCCACAAAGCTGGAGGACTCAGCCATGTACTTCTGTGCCAGCAGTGTACCCAGGGGGAAGACTGAAGCTTTCTTTGGACAA	TCRBV02-01*01	TCRBD01-01*01	TCRBJ01-01*01
VIT_09_PBMCs	1.75623e+12	1	CASSLGQGGNQPQHF	GAGTCGCCCAGCCCCAACCAGACCTCTCTGTACTTCTGTGCCAGCAGTTTAGGACAGGGAGGCAATCAGCCCCAGCATTTTGGTGAT	TCRBV27-01*01	TCRBD01-01*01	TCRBJ01-05*01
VIT_09_PBMCs	1.75623e+12	1	CASIFRVSNQPQHF	CTGGAGTCCGCCAGCACCAACCAGACATCTATGTACCTCTGTGCCAGCATCTTCAGGGTTAGCAATCAGCCCCAGCATTTTGGTGAT	TCRBV28-01*01	TCRBD01-01*01	TCRBJ01-05*01
VIT_09_PBMCs	1.75623e+12	1	CASSDTSGSNQPQHF	GAGTCCGCCAGCACCAACCAGACATCTATGTACCTCTGTGCCAGCAGTGACACCTCAGGGTCAAATCAGCCCCAGCATTTTGGTGAT	TCRBV28-01*01	TCRBD01-01*01	TCRBJ01-05*01
VIT_09_PBMCs	1.75623e+12	1	CSARGGFSTQPQHF	GTGACCAGTGCCCATCCTGAAGACAGCAGCTTCTACATCTGCAGTGCTAGGGGGGGGTTTTCTACACAGCCCCAGCATTTTGGTGAT	TCRBV20	TCRBD02-01*01	TCRBJ01-05*01
VIT_09_PBMCs	1.75623e+12	1	CATLVDGIYGYTF	TCCCTAGAGTCTGCCATCCCCAACCAGACAGCTCTTTACTTCTGTGCCACCCTGGTTGATGGGATCTATGGCTACACCTTCGGTTCG	TCRBV24	unknown	TCRBJ01-02*01
VIT_09_PBMCs	1.75623e+12	1	CASSTGTTYGYTF	AAGATCCGGTCCACAAAGCTGGAGGACTCAGCCATGTACTTCTGTGCCAGCAGCACCGGGACAACCTATGGCTACACCTTCGGTTCG	TCRBV02-01*01	TCRBD01-01*01	TCRBJ01-02*01
VIT_09_PBMCs	1.75623e+12	1	CASSPWDYGYTF	CTGAAGATCCAGCCCTCAGAACCCAGGGACTCAGCTGTGTACTTCTGTGCCAGCAGTCCCTGGGACTATGGCTACACCTTCGGTTCG	TCRBV12	unknown	TCRBJ01-02*01
VIT_09_PBMCs	1.75623e+12	1	CASSLGTLYMNTEAFF	GCCTTGTTGCTGGGGGACTCGGCCCTCTATCTCTGTGCCAGCAGCTTGGGGACCCTCTATATGAACACTGAAGCTTTCTTTGGACAA	TCRBV05-06*01	unknown	TCRBJ01-01*01
VIT_09_PBMCs	1.75623e+12	1	CSVLGRNYGYTF	CTGACAGTGACCAGTGCCCATCCTGAAGACAGCAGCTTCTACATCTGCAGTGTCTTAGGCCGTAACTATGGCTACACCTTCGGTTCG	TCRBV20	unknown	TCRBJ01-02*01
VIT_09_PBMCs	1.75623e+12	1	CASSRDSYLANYGYTF	ACCTTGGAGCTGGGGGACTCGGCCCTTTATCTTTGCGCCAGCAGCAGGGACAGTTATTTAGCTAACTATGGCTACACCTTCGGTTCG	TCRBV05-01*01	TCRBD01-01*01	TCRBJ01-02*01
VIT_09_PBMCs	1.75623e+12	1	CASTGERRVGTIYF	ATCCGGTCCACAAAGCTGGAGGACTCAGCCATGTACTTCTGTGCCAGCACGGGTGAACGGAGGGTAGGCACCATATATTTTGGAGAG	TCRBV02-01*01	TCRBD02-01*02	TCRBJ01-03*01
VIT_09_PBMCs	1.75623e+12	1	CASRNYVAGNTEAFF	GAGTCCGCCAGCACCAACCAGACATCTATGTACCTCTGTGCCAGCAGGAACTACGTCGCGGGGAACACTGAAGCTTTCTTTGGACAA	TCRBV28-01*01	TCRBD02-01	TCRBJ01-01*01
VIT_09_PBMCs	1.75623e+12	1	CASSGQDSSGNTIYF	AACGCCTTGTTGCTGGGGGACTCGGCCCTCTATCTCTGTGCCAGCAGTGGACAGGATTCATCTGGAAACACCATATATTTTGGAGAG	TCRBV05-06*01	TCRBD01-01*01	TCRBJ01-03*01
VIT_09_PBMCs	1.75623e+12	1	CATHTNTEAFF	GAGCTGAATGTGTACGCCTTGTTGCTGGGGGACTCGGCCCTGTATCTCTGTGCCACACATACGAACACTGAAGCTTTCTTTGGACAA	TCRBV05-05*01	TCRBD01-01*01	TCRBJ01-01*01
VIT_09_PBMCs	1.75623e+12	1	CASSQDPGLPNSPLHF	TCCCTGGAGCTTGGTGACTCTGCTGTGTATTTCTGTGCCAGCAGCCAAGATCCGGGACTGCCTAATTCACCCCTCCACTTTGGGAAC	TCRBV03	TCRBD02-01	TCRBJ01-06*01
VIT_09_PBMCs	1.75623e+12	1	CSVVPRTGDKNTEAFF	AACATGAGCCCTGAAGACAGCAGCATATATCTCTGCAGCGTTGTCCCCCGGACAGGGGACAAGAACACTGAAGCTTTCTTTGGACAA	TCRBV29-01*01	TCRBD01-01*01	TCRBJ01-01*01
VIT_09_PBMCs	1.75623e+12	1	CASSYTGGRGAFF	AGGCTGGAGTCGGCTGCTCCCTCCCAGACATCTGTGTACTTCTGTGCCAGCAGTTATACAGGGGGTCGAGGAGCTTTCTTTGGACAA	TCRBV06-01*01	TCRBD01-01*01	TCRBJ01-01*01
VIT_09_PBMCs	1.75623e+12	1	CASSERDRGGRAFF	CTGGAGTCGGCTGCTCCCTCCCAGACATCTGTGTACTTCTGTGCCAGCAGTGAACGGGACAGGGGTGGAAGAGCTTTCTTTGGACAA	TCRBV06-01*01	TCRBD01-01*01	TCRBJ01-01*01
VIT_09_PBMCs	1.75623e+12	1	CASSQLTGVWTEAFF	ACTTCCCTGGAGCTTGGTGACTCTGCTGTGTATTTCTGTGCCAGCAGCCAATTAACAGGGGTTTGGACTGAAGCTTTCTTTGGACAA	TCRBV03	TCRBD01-01*01	TCRBJ01-01*01
VIT_09_PBMCs	1.75623e+12	1	CASRAGQVFTEAFF	ATCCGGTCCACAAAGCTGGAGGACTCAGCCATGTACTTCTGTGCCAGCAGGGCCGGACAGGTCTTCACTGAAGCTTTCTTTGGACAA	TCRBV02-01*01	TCRBD01-01*01	TCRBJ01-01*01
VIT_09_PBMCs	1.75623e+12	1	CSARGDSTEAFF	CTGACAGTGACCAGTGCCCATCCTGAAGACAGCAGCTTCTACATCTGCAGTGCAAGAGGGGATAGCACTGAAGCTTTCTTTGGACAA	TCRBV20	unknown	TCRBJ01-01*01
VIT_09_PBMCs	1.75623e+12	1	CSVVRDRGSTEAFF	GTGAGCAACATGAGCCCTGAAGACAGCAGCATATATCTCTGCAGCGTCGTCCGGGACAGGGGGAGCACTGAAGCTTTCTTTGGACAA	TCRBV29-01*01	TCRBD01-01*01	TCRBJ01-01*01
VIT_09_PBMCs	1.75623e+12	1	CASRLAHRTGGDTEAFF	GCAGAGCAGGGGGACTCGGCCGTGTATGTCTGTGCAAGTCGCTTAGCCCATAGGACTGGAGGGGACACTGAAGCTTTCTTTGGACAA	TCRBV12-02*01	TCRBD02-01*02	TCRBJ01-01*01
VIT_09_PBMCs	1.75623e+12	1	CASSFPAGTGRSNEKLFF	GAACCCAGGGACTCAGCTGTGTACTTCTGTGCCAGCAGTTTTCCCGCCGGGACAGGAAGATCTAATGAAAAACTGTTTTTTGGCAGT	TCRBV12	TCRBD01-01*01	TCRBJ01-04*01
VIT_09_PBMCs	1.75623e+12	1	CASSQGKTVNTEAFF	AATTCCCTGGAGCTTGGTGACTCTGCTGTGTATTTCTGTGCCAGCAGCCAAGGAAAAACAGTGAACACTGAAGCTTTCTTTGGACAA	TCRBV03	TCRBD01-01*01	TCRBJ01-01*01
VIT_09_PBMCs	1.75623e+12	1	CSGGSGRGNTEAFF	GTGACCAGTGCCCATCCTGAAGACAGCAGCTTCTACATCTGCAGTGGGGGTTCAGGTAGGGGGAACACTGAAGCTTTCTTTGGACAA	TCRBV20	TCRBD01-01*01	TCRBJ01-01*01
VIT_09_PBMCs	1.75623e+12	1	CASSDGNTEAFF	CAGAAGATCCGGTCCACAAAGCTGGAGGACTCAGCCATGTACTTCTGTGCCAGCTCCGACGGGAACACTGAAGCTTTCTTTGGACAA	TCRBV02-01*01	unknown	TCRBJ01-01*01
VIT_09_PBMCs	1.75623e+12	1	CAVSGQINTEAFF	ACTCTGGAGTCCGCTACCAGCTCCCAGACATCTGTGTACTTCTGTGCCGTATCGGGACAGATAAACACTGAAGCTTTCTTTGGACAA	TCRBV10-03*01	TCRBD01-01*01	TCRBJ01-01*01
VIT_09_PBMCs	1.75623e+12	1	CSANREVETEAFF	ACAGTGACCAGTGCCCATCCTGAAGACAGCAGCTTCTACATCTGCAGTGCTAACAGGGAGGTAGAAACTGAAGCTTTCTTTGGACAA	TCRBV20	unknown	TCRBJ01-01*01
VIT_09_PBMCs	1.75623e+12	1	CASSFRRDRGEAFF	CTGAGCTCTCTGGAGCTGGGGGACTCAGCTTTGTATTTCTGTGCCAGCAGCTTCCGCCGGGACAGGGGGGAAGCTTTCTTTGGACAA	TCRBV09-01	TCRBD01-01*01	TCRBJ01-01*01
VIT_09_PBMCs	1.75623e+12	1	CASSERGDEKLFF	AGGCTGGAGTCGGCTGCTCCCTCCCAGACATCTGTGTACTTCTGTGCCAGCAGTGAAAGGGGGGATGAAAAACTGTTTTTTGGCAGT	TCRBV06-01*01	unknown	TCRBJ01-04*01
VIT_09_PBMCs	1.75623e+12	1	CSASQGPNQPQHF	ACTGTGAGCAACATGAGCCCTGAAGACAGCAGCATATATCTCTGCAGCGCCAGTCAGGGCCCAAATCAGCCCCAGCATTTTGGTGAT	TCRBV29-01*01	TCRBD01-01*01	TCRBJ01-05*01
VIT_09_PBMCs	1.75623e+12	1	CAWSPIRANEKLFF	TCTAAGAAGCTCCTTCTCAGTGACTCTGGCTTCTATCTCTGTGCCTGGAGTCCCATCCGGGCTAATGAAAAACTGTTTTTTGGCAGT	TCRBV30-01*01	TCRBD02-01	TCRBJ01-04*01
VIT_09_PBMCs	1.75623e+12	1	CASSQGTSANEKLFF	CAGGCTACGAAGCTTGAGGATTCAGCAGTGTATTTTTGTGCCAGCAGCCAAGGTACGTCGGCTAATGAAAAACTGTTTTTTGGCAGT	TCRBV16-01	TCRBD02-01	TCRBJ01-04*01
VIT_09_PBMCs	1.75623e+12	1	CASSLSADNEKLFF	GTGAGCACCTTGGAGCTGGGGGACTCGGCCCTTTATCTTTGCGCCAGCAGCTTGTCAGCGGATAATGAAAAACTGTTTTTTGGCAGT	TCRBV05-01*01	TCRBD02-01	TCRBJ01-04*01
VIT_09_PBMCs	1.75623e+12	1	CASSLVGLREKLFF	CTGGAGTCCGCCAGCACCAACCAGACATCTATGTACCTCTGTGCCAGCAGTTTAGTTGGGCTTCGGGAAAAACTGTTTTTTGGCAGT	TCRBV28-01*01	TCRBD01-01*01	TCRBJ01-04*01
VIT_09_PBMCs	1.75623e+12	1	CASSLYGSLAGPQHF	GAGTCGCCCAGCCCCAACCAGACCTCTCTGTACTTCTGTGCCAGCAGTTTATATGGCAGTTTAGCGGGGCCCCAGCATTTTGGTGAT	TCRBV27-01*01	TCRBD02-01	TCRBJ01-05*01
VIT_09_PBMCs	1.75623e+12	1	CASSATGDGQPQHF	ATCCGGTCCACAAAGCTGGAGGACTCAGCCATGTACTTCTGTGCCAGCAGTGCTACCGGGGACGGTCAGCCCCAGCATTTTGGTGAT	TCRBV02-01*01	unknown	TCRBJ01-05*01
VIT_09_PBMCs	1.75623e+12	1	CASSLQSQPQHF	CAGGGGTTGGAGTCGGCTGCTCCCTCCCAAACATCTGTGTACTTCTGTGCCAGCAGTTTACAGAGTCAGCCCCAGCATTTTGGTGAT	TCRBV06	TCRBD01-01*01	TCRBJ01-05*01
VIT_09_PBMCs	1.75623e+12	1	CASSVQGTGSYGYTF	CGGTCCACAAAGCTGGAGGACTCAGCCATGTACTTCTGTGCCAGCAGTGTTCAGGGCACGGGTAGCTATGGCTACACCTTCGGTTCG	TCRBV02-01*01	TCRBD01-01*01	TCRBJ01-02*01
VIT_09_PBMCs	1.75623e+12	1	CATSDWGSEKPQHF	CTAGAGTCTGCCATCCCCAACCAGACAGCTCTTTACTTCTGTGCCACCAGTGATTGGGGGTCGGAGAAGCCCCAGCATTTTGGTGAT	TCRBV24	unknown	TCRBJ01-05*01
VIT_09_PBMCs	1.75623e+12	1	CASSVEAMNYGYTF	CTCCGGTCCACAAAGCTGGAGGACTCAGCCATGTACTTCTGTGCCAGCAGTGTGGAAGCGATGAACTATGGCTACACCTTCGGTTCG	TCRBV02-01*01	TCRBD02-01	TCRBJ01-02*01
VIT_09_PBMCs	1.75623e+12	1	CASSIFSTGLNYGYTF	TCGGCCCAAAAGAACCCGACAGCTTTCTATCTCTGTGCCAGTAGCATTTTCTCGACAGGTTTAAACTATGGCTACACCTTCGGTTCG	TCRBV19-01	TCRBD01-01*01	TCRBJ01-02*01
VIT_09_PBMCs	1.75623e+12	1	CASSLGQEYGYTF	ATCCTGGAGTCGCCCAGCCCCAACCAGACCTCTCTGTACTTCTGTGCCAGCAGTCTTGGACAGGAATATGGCTACACCTTCGGTTCG	TCRBV27-01*01	TCRBD01-01*01	TCRBJ01-02*01
VIT_09_PBMCs	1.75623e+12	1	CASSVTGDRIHTF	ATTCTGGAGTCCGCCAGCACCAACCAGACATCTATGTACCTCTGTGCCAGCAGTGTGACAGGGGATAGGATTCACACCTTCGGTTCG	TCRBV28-01*01	TCRBD01-01*01	TCRBJ01-02*01
VIT_09_PBMCs	1.75623e+12	1	CASSLDYKQYF	ACTCTGAAGATCCAGCCCTCAGAACCCAGGGACTCAGCTGTGTACTTCTGTGCCAGCAGTCTAGATTACAAGCAGTACTTCGGGCCG	TCRBV12	TCRBD01-01*01	TCRBJ02-07*01
VIT_09_PBMCs	1.75623e+12	1	CASSLQGVGNTIYF	GTGAGCACCTTGGAGCTGGGGGACTCGGCCCTTTATCTTTGCGCCAGCAGCTTGCAAGGGGTTGGAAACACCATATATTTTGGAGAG	TCRBV05-01*01	TCRBD01-01*01	TCRBJ01-03*01
VIT_09_PBMCs	1.75623e+12	1	CSVDPFSGRGYTF	ACTGTGAGCAACATGAGCCCTGAAGACAGCAGCATATATCTCTGCAGCGTTGATCCGTTTTCCGGTCGGGGCTACACCTTCGGTTCG	TCRBV29-01*01	TCRBD02-01	TCRBJ01-02*01
VIT_09_PBMCs	1.75623e+12	1	CASSHRDLQSGPYTF	AATTCCCTGGAGCTTGGTGACTCTGCTGTGTATTTCTGTGCCAGCAGCCACAGAGACCTCCAGTCAGGCCCCTACACCTTCGGTTCG	TCRBV03	TCRBD01-01*01	TCRBJ01-02*01
VIT_09_PBMCs	1.75623e+12	1	CASSPSGNTIYF	CTGAAGATCCAGCCCTCAGAACCCAGGGACTCAGTTGTGTACTTCTGTGCCAGCAGCCCCTCTGGAAACACCATATATTTTGGAGAG	TCRBV12	unknown	TCRBJ01-03*01
VIT_09_PBMCs	1.75623e+12	1	CASSPQVGAGNTIYF	GAGTCCGCCAGCACCAACCAGACATCTATGTACCTCTGTGCCAGCAGTCCCCAAGTGGGGGCTGGAAACACCATATATTTTGGAGAG	TCRBV28-01*01	unknown	TCRBJ01-03*01
VIT_09_PBMCs	1.75623e+12	1	CASSLPRNTIYF	CTTCACATCAATTCCCTGGAGCTTGGTGACTCTGCTGTGTATTTCTGTGCCAGCAGCCTACCGCGGAACACCATATATTTTGGAGAG	TCRBV03	TCRBD02-01	TCRBJ01-03*01
VIT_09_PBMCs	1.75623e+12	1	CASSQVQGQWYEQFF	AATTCCCTGGAGCTTGGTGACTCTGCTGTGTATTTCTGTGCCAGCAGCCAAGTACAGGGTCAGTGGTATGAGCAGTTCTTCGGGCCA	TCRBV03	TCRBD01-01*01	TCRBJ02-01*01
VIT_09_PBMCs	1.75623e+12	1	CASKRDGELFF	CTGCTGGGGTTGGAGTCGGCTGCTCCCTCCCAAACATCTGTGTACTTCTGTGCCAGCAAAAGGGACGGGGAGCTGTTTTTTGGAGAA	TCRBV06	unknown	TCRBJ02-02*01
VIT_09_PBMCs	1.75623e+12	1	CASSEIWSRIEAFF	CAGGAGTCGGCTGCTCCCTCCCAGACATCTGTGTACTTCTGTGCCAGCAGTGAAATTTGGAGTAGGATTGAAGCTTTCTTTGGACAA	TCRBV06-01*01	TCRBD02-01*02	TCRBJ01-01*01
VIT_09_PBMCs	1.75623e+12	1	CASSSRALGNTIYF	ATCCAGCCCTCAGAACCCAGGGACTCAGCTGTGTACTTCTGTGCCAGCAGTTCTCGTGCGCTAGGAAACACCATATATTTTGGAGAG	TCRBV12	TCRBD02-01	TCRBJ01-03*01
VIT_09_PBMCs	1.75623e+12	1	CASRPQDRTEAFF	AATGTGAGCACCTTGGAGCTGGGGGACTCGGCCCTTTATCTTTGCGCCAGCAGACCACAGGATAGGACTGAAGCTTTCTTTGGACAA	TCRBV05-01*01	TCRBD01-01*01	TCRBJ01-01*01
VIT_09_PBMCs	1.75623e+12	1	CASRWMGTGGSPLHF	AATTCCCTGGAGCTTGGTGACTCTGCTGTGTATTTCTGTGCCAGCAGATGGATGGGAACTGGGGGTTCACCCCTCCACTTTGGGAAC	TCRBV03	unknown	TCRBJ01-06*01
VIT_09_PBMCs	1.75623e+12	1	CASSLLTASNTEAFF	AGCACCTTGGAGCTGGGGGACTCGGCCCTTTATCTTTGCGCCAGCAGCTTACTCACAGCCTCGAACACTGAAGCTTTCTTTGGACAA	TCRBV05-01*01	TCRBD01-01*01	TCRBJ01-01*01
VIT_09_PBMCs	1.75623e+12	1	CASSLGSANTEAFF	ATCCAGCCCTCAGAACCCAGGGACTCAGCTGTGTACTTCTGTGCCAGCAGTTTAGGTTCAGCGAACACTGAAGCTTTCTTTGGACAA	TCRBV12	unknown	TCRBJ01-01*01
VIT_09_PBMCs	1.75623e+12	1	CASSYGRNTEAFF	GGGTTGGAGTCGGCTGCTCCCTCCCAAACATCTGTGTACTTCTGTGCCAGCAGTTACGGCAGAAACACTGAAGCTTTCTTTGGACAA	TCRBV06	TCRBD01-01*01	TCRBJ01-01*01
VIT_09_PBMCs	1.75623e+12	1	CASSIGTGGLVTEAFF	TCTCTGGAGCTGGGGGACTCAGCTTTGTATTTCTGTGCCAGCAGCATCGGGACAGGGGGCCTTGTAACTGAAGCTTTCTTTGGACAA	TCRBV09-01	TCRBD01-01*01	TCRBJ01-01*01
VIT_09_PBMCs	1.75623e+12	1	CASSYSLGTTEAFF	CAGCTGTCGGCTGCTCCCTCCCAGACATCTGTGTACTTCTGTGCCAGCAGTTACTCTCTTGGGACAACTGAAGCTTTCTTTGGACAA	TCRBV06-05*01	TCRBD01-01*01	TCRBJ01-01*01
VIT_09_PBMCs	1.75623e+12	1	CASSLHSGETEAFF	CTGGAGTCGGCTGCTCCCTCCCAGACATCTGTGTACTTCTGTGCCAGCAGTCTCCATTCGGGGGAAACTGAAGCTTTCTTTGGACAA	TCRBV06-01*01	TCRBD02-01*01	TCRBJ01-01*01
VIT_09_PBMCs	1.75623e+12	1	CASSVEQGTYEAFF	TTGGCGTCTGCTGTACCCTCTCAGACATCTGTGTACTTCTGTGCCAGCAGTGTCGAGCAGGGGACTTATGAAGCTTTCTTTGGACAA	TCRBV06-04	unknown	TCRBJ01-01*01
VIT_09_PBMCs	1.75623e+12	1	CASSFSPGLNEAFF	ATCCAGCCCTCAGAACCCAGGGACTCAGCTGTGTACTTCTGTGCCAGCAGTTTTAGCCCAGGACTTAACGAAGCTTTCTTTGGACAA	TCRBV12	TCRBD02-01	TCRBJ01-01*01
VIT_09_PBMCs	1.75623e+12	1	CAWSVKGPKAFF	CTGAGTTCTAAGAAGCTCCTTCTCAGTGACTCTGGCTTCTATCTCTGTGCCTGGAGTGTAAAGGGACCCAAAGCTTTCTTTGGACAA	TCRBV30-01*01	unknown	TCRBJ01-01*01
VIT_09_PBMCs	1.75623e+12	1	CASSLANTRQTW	CTGATTCTGGAGTCCGCCAGCACCAACCAGACATCTATGTACCTCTGTGCCAGCAGTCTCGCTAATACCAGACAGACTTGGGGACAA	TCRBV28-01*01	TCRBD01-01*01	TCRBJ01-01*01
VIT_09_PBMCs	1.75623e+12	1	CASKVR	AGGACGGAGCATTTTCCCCTGACCCTGGAGTCTGCCAGGCCCTCACATACCTCTCAGTACCTCTGTGCCAGCAAGGTGAGGGGACAA	TCRBV25-01*01	TCRBD02-01*02	TCRBJ01-01*01
VIT_09_PBMCs	1.75623e+12	1	CASSFQNSDEKLFF	GTGAGCACCTTGGAGCTGGGGGACTCGGCCCTTTATCTTTGCGCCAGCAGCTTCCAAAACTCGGATGAAAAACTGTTTTTTGGCAGT	TCRBV05-01*01	TCRBD02-01	TCRBJ01-04*01
VIT_09_PBMCs	1.75623e+12	1	CASIANEKLFF	ACTCTGAAGATCCGGTCCACAAAGCTGGAGGACTCAGCCATGTACTTCTGTGCCAGCATCGCTAATGAAAAACTGTTTTTTGGCAGT	TCRBV02-01*01	TCRBD02-01	TCRBJ01-04*01
VIT_09_PBMCs	1.75623e+12	1	CSARDLKMGSTEAFF	ACCAGTGCCCATCCTGAAGACAGCAGCTTCTACATCTGCAGTGCTAGAGATCTCAAGATGGGGAGCACTGAAGCTTTCTTTGGACAA	TCRBV20	TCRBD02-01*02	TCRBJ01-01*01
VIT_09_PBMCs	1.75623e+12	1	CASSLRTEATNEKLFF	GCCTTGGAGCTGGACGACTCGGCCCTGTATCTCTGTGCCAGCAGCTTGCGGACAGAAGCAACTAATGAAAAACTGTTTTTTGGCAGT	TCRBV05-04*01	TCRBD01-01*01	TCRBJ01-04*01
VIT_09_PBMCs	1.75623e+12	1	CASTLGNENEKLFF	GTGAGCACCTTGGAGCTGGGGGACTCGGCCCTTTATCTTTGCGCCAGCACGTTGGGCAATGAGAATGAAAAACTGTTTTTTGGCAGT	TCRBV05-01*01	TCRBD01-01*01	TCRBJ01-04*01
VIT_09_PBMCs	1.75623e+12	1	CASSELKLGPSAGEKLFF	GAGCTGGGGGACTCAGCTTTGTATTTCTGTGCCAGCAGCGAATTAAAATTGGGCCCCAGTGCGGGGGAAAAACTGTTTTTTGGCAGT	TCRBV09-01	TCRBD02-01*01	TCRBJ01-04*01
VIT_09_PBMCs	1.75623e+12	1	CSARDRVHTEAFF	ACAGTGACCAGTGCCCATCCTGAAGACAGCAGCTTCTACATCTGCAGTGCTAGGGACAGGGTTCACACTGAAGCTTTCTTTGGACAA	TCRBV20	TCRBD01-01*01	TCRBJ01-01*01
VIT_09_PBMCs	1.75623e+12	1	CASRAQTGVNQPQHF	CGGTCCACAAAGCTGGAGGACTCAGCCATGTACTTCTGTGCCAGCAGAGCGCAGACAGGAGTGAATCAGCCCCAGCATTTTGGTGAT	TCRBV02-01*01	TCRBD01-01*01	TCRBJ01-05*01
VIT_09_PBMCs	1.75623e+12	1	CASSYPTQNQPQHF	CTGGAGTCAGCTGCTCCCTCTCAGACTTCTGTTTACTTCTGTGCCAGCAGTTACCCCACCCAGAATCAGCCCCAGCATTTTGGTGAT	TCRBV06-07*01	TCRBD01-01*01	TCRBJ01-05*01
VIT_09_PBMCs	1.75623e+12	1	CAISDGGLGNQPQHF	GAGTCCGCTACCAGCTCCCAGACATCTGTGTACTTCTGTGCCATCAGTGATGGGGGGCTAGGCAATCAGCCCCAGCATTTTGGTGAT	TCRBV10-03*01	unknown	TCRBJ01-05*01
VIT_09_PBMCs	1.75623e+12	1	CASSPYRTSNQPQHF	CAGCCCTCAGAACCCAGGGACTCAGCTGTGTACTTCTGTGCCAGCAGCCCATACAGGACTAGCAATCAGCCCCAGCATTTTGGTGAT	TCRBV12	TCRBD01-01*01	TCRBJ01-05*01
VIT_09_PBMCs	1.75623e+12	1	CASGPHEGYSNQPQHF	GCGGCTGCTCCCTCCCAAACATCTGTGTACTTCTGTGCCAGCGGACCCCATGAGGGTTATAGCAATCAGCCCCAGCATTTTGGTGAT	TCRBV06	TCRBD02-01*02	TCRBJ01-05*01
VIT_09_PBMCs	1.75623e+12	1	CSARGLANQPQHF	ACAGTGACCAGTGCCCATCCTGAAGACAGCAGCTTCTACATCTGCAGTGCTAGGGGGTTAGCAAATCAGCCCCAGCATTTTGGTGAT	TCRBV20	unknown	TCRBJ01-05*01
VIT_09_PBMCs	1.75623e+12	1	CASSIRAKQPQHF	ACTGTGACATCGGCCCAAAAGAACCCGACAGCTTTCTATCTCTGTGCCAGTAGTATAAGGGCCAAACAGCCCCAGCATTTTGGTGAT	TCRBV19-01	unknown	TCRBJ01-05*01
VIT_09_PBMCs	1.75623e+12	1	CASTRGGISIGYTF	CTGAGCTCTCTGGAGCTGGGGGACTCAGCTTTGTATTTCTGTGCCAGCACTAGAGGGGGAATTTCAATTGGCTACACCTTCGGTTCG	TCRBV09-01	TCRBD01-01*01	TCRBJ01-02*01
VIT_09_PBMCs	1.75623e+12	1	CASSGITGFYGYTF	CTGAGCTCTCTGGAGCTGGGGGACTCAGCTTTGTATTTCTGTGCCAGCAGCGGGATTACAGGGTTCTATGGCTACACCTTCGGTTCG	TCRBV09-01	TCRBD01-01*01	TCRBJ01-02*01
VIT_09_PBMCs	1.75623e+12	1	CASSDEGRGYGYTF	ATCCGGTCCACAAAGCTGGAGGACTCAGCCATGTACTTCTGTGCCAGCAGTGATGAGGGACGGGGCTATGGCTACACCTTCGGTTCG	TCRBV02-01*01	unknown	TCRBJ01-02*01
VIT_09_PBMCs	1.75623e+12	1	CASSEQALNYGYTF	ATCCGGTCCACAAAGCTGGAGGACTCAGCCATGTACTTCTGTGCCAGCAGTGAACAGGCCCTTAACTATGGCTACACCTTCGGTTCG	TCRBV02-01*01	TCRBD01-01*01	TCRBJ01-02*01
VIT_09_PBMCs	1.75623e+12	1	CSATGTANRKNTEAFF	AGTGCCCATCCTGAAGACAGCAGCTTCTACATCTGCAGTGCTACCGGGACAGCCAACAGAAAGAACACTGAAGCTTTCTTTGGACAA	TCRBV20	TCRBD01-01*01	TCRBJ01-01*01
VIT_09_PBMCs	1.75623e+12	1	CASSYGGTNYGYTF	CTGGAGTCCGCCAGCACCAACCAGACATCTATGTACCTCTGTGCCAGCAGCTATGGTGGAACAAACTATGGCTACACCTTCGGTTCG	TCRBV28-01*01	unknown	TCRBJ01-02*01
VIT_09_PBMCs	1.75623e+12	1	CASSDSGLWGYTF	AAGATCCGGTCCACAAAGCTGGAGGACTCAGCCATGTACTTCTGTGCCAGCAGTGATTCTGGCCTGTGGGGCTACACCTTCGGTTCG	TCRBV02-01*01	TCRBD01-01*01	TCRBJ01-02*01
VIT_09_PBMCs	1.75623e+12	1	CASSRTPYRDTIYF	CTGAGCTCTCTGGAGCTGGGGGACTCAGCTTTGTATTTCTGTGCCAGCAGCCGGACACCTTATAGAGACACCATATATTTTGGAGAG	TCRBV09-01	TCRBD01-01*01	TCRBJ01-03*01
VIT_09_PBMCs	1.75623e+12	1	CASSTTTDTIYF	CTGACCCTGGAGTCTGCCAGGCCCTCACATACCTCTCAGTACCTCTGTGCCAGCAGTACAACGACAGACACCATATATTTTGGAGAG	TCRBV25-01*01	TCRBD01-01*01	TCRBJ01-03*01
VIT_09_PBMCs	1.75623e+12	1	CAISGRQLRSGNTIYF	TCCGCTACCAGCTCCCAGACATCTGTGTACTTCTGTGCCATCAGTGGGAGACAGCTCAGGTCTGGAAACACCATATATTTTGGAGAG	TCRBV10-03*01	TCRBD01-01*01	TCRBJ01-03*01
VIT_09_PBMCs	1.75623e+12	1	CARRRGNQPQHF	CTCACTCTGGAGTCCGCTACCAGCTCCCAGACATCTGTGTACTTCTGTGCCAGGCGTAGGGGAAATCAGCCCCAGCATTTTGGTGAT	TCRBV10-03*01	TCRBD01-01*01	TCRBJ01-05*01
VIT_09_PBMCs	1.75623e+12	1	CASSLLGQHSGNTIYF	GCCATGTTGCTGGGGGACTCGGCCCTCTATCTCTGTGCCAGCAGCTTACTAGGACAGCACTCTGGAAACACCATATATTTTGGAGAG	TCRBV05-06*01	TCRBD01-01*01	TCRBJ01-03*01
VIT_09_PBMCs	1.75623e+12	1	CASKSGGGAGNTIYF	GAGTCCGCCAGCACCAACCAGACATCTATGTACCTCTGTGCCAGCAAGTCCGGGGGGGGAGCGGGAAACACCATATATTTTGGAGAG	TCRBV28-01*01	TCRBD02-01*01	TCRBJ01-03*01
VIT_09_PBMCs	1.75623e+12	1	CASSLMADSPLHF	AAGATCCAGCCCTCAGAACCCAGGGACTCAGCTGTGTACTTCTGTGCCAGCAGTCTTATGGCTGATTCACCCCTCCACTTTGGGAAC	TCRBV12	TCRBD01-01*01	TCRBJ01-06*01
VIT_09_PBMCs	1.75623e+12	1	CAISESTGIYNEQFF	GAGTCCGCTACCAGCTCCCAGACATCTGTGTACTTCTGTGCCATCAGTGAGTCGACAGGGATCTACAATGAGCAGTTCTTCGGGCCA	TCRBV10-03*01	TCRBD01-01*01	TCRBJ02-01*01
VIT_09_PBMCs	1.75623e+12	1	CASSLRGTRAFF	CTGGGGTTGGAGTCGGCTGCTCCCTCCCAAACATCTGTGTACTTCTGTGCCAGCAGTCTGAGGGGGACCAGAGCTTTCTTTGGACAA	TCRBV06	TCRBD01-01*01	TCRBJ01-01*01
VIT_09_PBMCs	1.75623e+12	1	CASRSSGLEAFF	CTGATCCTGGAGTCGCCCAGCCCCAACCAGACCTCTCTGTACTTCTGTGCCAGCCGCTCTTCTGGTCTTGAAGCTTTCTTTGGACAA	TCRBV27-01*01	unknown	TCRBJ01-01*01
VIT_09_PBMCs	1.75623e+12	1	CASSVGGSSEAFF	AACCTGAGCTCTCTGGAGCTGGGGGACTCAGCTTTGTATTTCTGTGCCAGCAGCGTAGGGGGGTCTTCTGAAGCTTTCTTTGGACAA	TCRBV09-01	unknown	TCRBJ01-01*01
VIT_09_PBMCs	1.75623e+12	1	CAISESWGAEAFF	ACTCTGGAGTCCGCTACCAGCTCCCAGACATCTGTGTACTTCTGTGCCATCAGTGAGTCGTGGGGGGCTGAAGCTTTCTTTGGACAA	TCRBV10-03*01	TCRBD02-01*01	TCRBJ01-01*01
VIT_09_PBMCs	1.75623e+12	1	CASRGDRMNTEAFF	CTGGAGTCGGCTGCTCCCTCCCAGACATCTGTGTACTTCTGTGCCAGCAGAGGGGACCGAATGAACACTGAAGCTTTCTTTGGACAA	TCRBV06-01*01	unknown	TCRBJ01-01*01
VIT_09_PBMCs	1.75623e+12	1	CASSDLRGGPEAFF	ATCCGGTCCACAAAGCTGGAGGACTCAGCCATGTACTTCTGTGCCAGCAGTGATCTTAGGGGTGGGCCTGAAGCTTTCTTTGGACAA	TCRBV02-01*01	TCRBD01-01*01	TCRBJ01-01*01
VIT_09_PBMCs	1.75623e+12	1	CASSDVGGDTEAFF	ATCCGGTCCACAAAGCTGGAGGACTCAGCCATGTACTTCTGTGCCAGCAGTGATGTTGGGGGGGACACTGAAGCTTTCTTTGGACAA	TCRBV02-01*01	TCRBD02-01*01	TCRBJ01-01*01
VIT_09_PBMCs	1.75623e+12	1	CSVGTGRDTEDTEAFF	AACATGAGCCCTGAAGACAGCAGCATATATCTCTGCAGCGTTGGGACAGGGAGGGACACTGAAGACACTGAAGCTTTCTTTGGACAA	TCRBV29-01*01	TCRBD01-01*01	TCRBJ01-01*01
VIT_09_PBMCs	1.75623e+12	1	CASSQDRSQPQHF	ACGTTGGCGTCTGCTGTACCCTCTCAGACATCTGTGTACTTCTGTGCCAGCAGTCAGGACCGGTCGCAGCCCCAGCATTTTGGTGAT	TCRBV06-04	unknown	TCRBJ01-05*01
VIT_09_PBMCs	1.75623e+12	1	CASSQGWDRGNQPQHF	TCCCTGGAGCTTGGTGACTCTGCTGTGTATTTCTGTGCCAGCAGCCAAGGTTGGGACAGGGGCAATCAGCCCCAGCATTTTGGTGAT	TCRBV03	TCRBD01-01*01	TCRBJ01-05*01
VIT_09_PBMCs	1.75623e+12	1	CASSEGQYNEKLFF	CTGAGCTCTCTGGAGCTGGGGGACTCAGCTTTGTATTTCTGTGCCAGCAGCGAGGGACAGTATAATGAAAAACTGTTTTTTGGCAGT	TCRBV09-01	TCRBD01-01*01	TCRBJ01-04*01
VIT_09_PBMCs	1.75623e+12	1	CASSGEMNTEAFF	AAGATCCGGTCCACAAAGCTGGAGGACTCAGCCATGTACTTCTGTGCCAGCAGTGGTGAGATGAACACTGAAGCTTTCTTTGGACAA	TCRBV02-01*01	TCRBD02-01*02	TCRBJ01-01*01
VIT_09_PBMCs	1.75623e+12	1	CASSDLGGDTEAFF	ATCCGGTCCACAAAGCTGGAGGACTCAGCCATGTACTTCTGTGCCAGCAGTGACCTCGGAGGGGACACTGAAGCTTTCTTTGGACAA	TCRBV02-01*01	TCRBD02-01*02	TCRBJ01-01*01
VIT_09_PBMCs	1.75623e+12	1	CSFARQNTEAFF	CTGACTGTGAGCAACATGAGCCCTGAAGACAGCAGCATATATCTCTGCAGCTTCGCAAGGCAGAACACTGAAGCTTTCTTTGGACAA	TCRBV29-01*01	unknown	TCRBJ01-01*01
VIT_09_PBMCs	1.75623e+12	1	CASSLSWLNTEAFF	CAGGAGTCGCCCAGCCCCAACCAGACCTCTCTGTACTTCTGTGCCAGCAGTTTATCGTGGTTGAACACTGAAGCTTTCTTTGGACAA	TCRBV27-01*01	unknown	TCRBJ01-01*01
VIT_09_PBMCs	1.75623e+12	1	CASFEQGLSNQPQHF	CGGTCCACAAAGCTGGAGGACTCAGCCATGTACTTCTGTGCCAGCTTTGAACAGGGGCTAAGCAATCAGCCCCAGCATTTTGGTGAT	TCRBV02-01*01	TCRBD01-01*01	TCRBJ01-05*01
VIT_09_PBMCs	1.75623e+12	1	CSARGQLMNTEAFF	GAGACCAGTGCCCATCCTGAAGACAGCAGCTTCTACATCTGCAGTGCTAGAGGGCAGCTAATGAACACTGAAGCTTTCTTTGGACAA	TCRBV20	unknown	TCRBJ01-01*01
VIT_09_PBMCs	1.75623e+12	1	CAIRGGTNTEAFF	ACTCTGGAGTCCGCTACCAGCTCCCAGACATCTGTGTACTTCTGTGCCATCAGGGGGGGCACGAACACTGAAGCTTTCTTTGGACAA	TCRBV10-03*01	unknown	TCRBJ01-01*01
VIT_09_PBMCs	1.75623e+12	1	CAIAGGPGNTIYF	ACTCTGGAGTCAGCTACCCGCTCCCAGACATCTGTGTATTTCTGCGCCATTGCAGGGGGCCCTGGAAACACCATATATTTTGGAGAG	TCRBV10-02*01	TCRBD01-01*01	TCRBJ01-03*01
VIT_09_PBMCs	1.75623e+12	1	CASPSRGNEAFF	TTGGAGATCCAGTCCACGGAGTCAGGGGACACAGCACTGTATTTCTGTGCCAGCCCCAGTCGGGGGAATGAAGCTTTCTTTGGACAA	TCRBV21-01*01	TCRBD02-01*01	TCRBJ01-01*01
VIT_09_PBMCs	1.75623e+12	1	CATSDSRWGTEAFF	CTAGAGTCTGCCATCCCCAACCAGACAGCTCTTTACTTCTGTGCCACCAGTGATTCCCGATGGGGGACTGAAGCTTTCTTTGGACAA	TCRBV24	unknown	TCRBJ01-01*01
VIT_09_PBMCs	1.75623e+12	1	CASSPGGRDEKLFF	CTGGAGTCCGCCAGCACCAACCAGACATCTATGTACCTCTGTGCCAGCAGTCCCGGAGGGCGGGATGAAAAACTGTTTTTTGGCAGT	TCRBV28-01*01	TCRBD02-01*02	TCRBJ01-04*01
VIT_09_PBMCs	1.75623e+12	1	CASSQVGVSIFF	CTTCACATCAATTCCCTGGAGCTTGGTGACTCTGCTGTGTATTTCTGTGCCAGCAGCCAAGTTGGGGTATCGATTTTTTTTGGCAGT	TCRBV03	unknown	TCRBJ01-04*01
VIT_09_PBMCs	1.75623e+12	1	CATKGGVQITNEKLFF	TTGGCTGCTCCCTCCCAGACATCTGTGTACTTCTGTGCTACCAAGGGGGGGGTACAAATAACTAATGAAAAACTGTTTTTTGGCAGT	TCRBV06-06	TCRBD02-01*01	TCRBJ01-04*01
VIT_09_PBMCs	1.75623e+12	1	CASSHGAGGDEKLFF	AATTCCCTGGAGCTTGGTGACTCTGCTGTGTATTTCTGTGCCAGCAGCCACGGAGCAGGGGGCGATGAAAAACTGTTTTTTGGCAGT	TCRBV03	TCRBD01-01*01	TCRBJ01-04*01
VIT_09_PBMCs	1.75623e+12	1	CSVEIQGGEKLFF	ACTGTGAGCAACATGAGCCCTGAAGACAGCAGCATATATCTCTGCAGCGTTGAAATCCAGGGCGGGGAAAAACTGTTTTTTGGCAGT	TCRBV29-01*01	unknown	TCRBJ01-04*01
VIT_09_PBMCs	1.75623e+12	1	CSVKRNTEAFF	ACTCTGACTGTGAGCAACATGAGCCCTGAAGACAGCAGCATATATCTCTGCAGCGTTAAGAGGAACACTGAAGCTTTCTTTGGACAA	TCRBV29-01*01	TCRBD02-01*02	TCRBJ01-01*01
VIT_09_PBMCs	1.75623e+12	1	CASSIYLTSNQPQHF	ACATCGGCCCAAAAGAACCCGACAGCTTTCTATCTCTGTGCCAGTAGTATATATCTTACTAGCAATCAGCCCCAGCATTTTGGTGAT	TCRBV19-01	unknown	TCRBJ01-05*01
VIT_09_PBMCs	1.75623e+12	1	CASSIQPGNTIYF	AACCTGAGCTCTCTGGAGCTGGGGGACTCAGCTTTGTATTTCTGTGCCAGCAGCATACAACCGGGAAACACCATATATTTTGGAGAG	TCRBV09-01	TCRBD01-01*01	TCRBJ01-03*01
VIT_09_PBMCs	1.75623e+12	1	CASSLAGHNQPQHF	ATCCGGTCCACAAAGCTGGAGGACTCAGCCATGTACTTCTGTGCCAGCAGTCTGGCGGGCCACAATCAGCCCCAGCATTTTGGTGAT	TCRBV02-01*01	TCRBD02-01	TCRBJ01-05*01
VIT_09_PBMCs	1.75623e+12	1	CASSIGWQPGYGYTF	ACATCGGCCCAAAAGAACCCGACAGCTTTCTATCTCTGTGCCAGTAGTATAGGTTGGCAGCCGGGCTATGGCTACACCTTCGGTTCG	TCRBV19-01	TCRBD02-01	TCRBJ01-02*01
VIT_09_PBMCs	1.75623e+12	1	CSAKGNDYGYTF	CTGACAGTGACCAGTGCCCATCCTGAAGACAGCAGCTTCTACATCTGCAGTGCGAAGGGGAATGACTATGGCTACACCTTCGGTTCG	TCRBV20	TCRBD01-01*01	TCRBJ01-02*01
VIT_09_PBMCs	1.75623e+12	1	CASSQLSRDRGNTIYF	TCCCTGGAGCTTGGTGACTCTGCTGTGTATTTCTGTGCCAGCAGCCAATTGTCCCGGGACAGGGGAAACACCATATATTTTGGAGAG	TCRBV03	TCRBD01-01*01	TCRBJ01-03*01
VIT_09_PBMCs	1.75623e+12	1	CAIREGNQPQHF	CTCACTCTGGAGTCCGCTACCAGCTCCCAGACATCTGTGTACTTCTGTGCCATTAGGGAAGGCAATCAGCCCCAGCATTTTGGTGAT	TCRBV10-03*01	unknown	TCRBJ01-05*01
VIT_09_PBMCs	1.75623e+12	1	CSVVSGANTEAFF	ACTGTGAGCAACATGAGCCCTGAAGACAGCAGCATATATCTCTGCAGCGTTGTGTCAGGGGCAAACACTGAAGCTTTCTTTGGACAA	TCRBV29-01*01	TCRBD01-01*01	TCRBJ01-01*01
VIT_09_PBMCs	1.75623e+12	1	CASSSQSSGNTIYF	GTGAGCACCTTGGAGCTGGGGGACTCGGCCCTTTATCTTTGCGCCAGCAGCAGTCAGAGCTCTGGAAACACCATATATTTTGGAGAG	TCRBV05-01*01	unknown	TCRBJ01-03*01
VIT_09_PBMCs	1.75623e+12	1	CASSLSDASGNTIYF	CAGCAGGTAGTGCGAGGAGATTCGGCAGCTTATTTCTGTGCCAGCTCACTTTCTGACGCCTCTGGAAACACCATATATTTTGGAGAG	TCRBV18-01*01	unknown	TCRBJ01-03*01
VIT_09_PBMCs	1.75623e+12	1	CSARDLTAGNTIYF	GTGACCAGTGCCCATCCTGAAGACAGCAGCTTCTACATCTGCAGTGCTAGAGATCTAACAGCTGGAAACACCATATATTTTGGAGAG	TCRBV20	TCRBD01-01*01	TCRBJ01-03*01
VIT_09_PBMCs	1.75623e+12	1	CAITIQGRGNTIYF	ATCCGGTCCACAAAGCTGGAGGACTCAGCCATGTACTTCTGTGCCATTACAATACAGGGTCGAGGAAACACCATATATTTTGGAGAG	TCRBV02-01*01	TCRBD01-01*01	TCRBJ01-03*01
VIT_09_PBMCs	1.75623e+12	1	CATVRGNTIYF	ACTCTGAAGATCCAGCCCTCAGAACCCAGGGACTCAGCTGTGTACTTCTGCGCGACAGTAAGAGGAAACACCATATATTTTGGAGAG	TCRBV12	TCRBD01-01*01	TCRBJ01-03*01
VIT_09_PBMCs	1.75623e+12	1	CASSFSWITEAFF	AATGTGAACGCCTTGTTGCTGGGGGACTCGGCCCTCTATCTCTGTGCCAGCAGCTTTTCTTGGATAACTGAAGCTTTCTTTGGACAA	TCRBV05-06*01	unknown	TCRBJ01-01*01
VIT_09_PBMCs	1.75623e+12	1	CARGGQGNSPLHF	AAGATCCGGTCCACAAAGCTGGAGGACTCAGCCATGTACTTCTGTGCCAGGGGGGGACAGGGTAATTCACCCCTCCACTTTGGGAAC	TCRBV02-01*01	TCRBD01-01*01	TCRBJ01-06*01
VIT_09_PBMCs	1.75623e+12	1	CAISVSSGRTNEQFF	GAGTCCGCTACCAGCTCCCAGACATCTGTGTACTTCTGTGCCATCAGTGTTTCTAGCGGGAGAACCAATGAGCAGTTCTTCGGGCCA	TCRBV10-03*01	TCRBD02-01*02	TCRBJ02-01*01
VIT_09_PBMCs	1.75623e+12	1	CASSLRSGSTTDTQYF	CCCTCAGAACCCAGGGACTCAGCTGTGTACTTCTGTGCCAGCAGTTTGCGTAGCGGGAGTACAACAGATACGCAGTATTTTGGCCCA	TCRBV12	TCRBD02-01*02	TCRBJ02-03*01
VIT_09_PBMCs	1.75623e+12	1	CASSVENQPQHF	CTGAAGATCCGGTCCACAAAGCTGGAGGACTCAGCCATGTACTTCTGTGCCAGCAGTGTTGAGAATCAGCCCCAGCATTTTGGTGAT	TCRBV02-01*01	TCRBD02-01*02	TCRBJ01-05*01
VIT_09_PBMCs	1.75623e+12	1	CASSYFSGTGKGAFF	CTGTCGGCTGCTCCCTCCCAGACATCTGTGTACTTCTGTGCCAGCAGTTACTTCTCCGGGACTGGGAAGGGAGCTTTCTTTGGACAA	TCRBV06-05*01	TCRBD02-01	TCRBJ01-01*01
VIT_09_PBMCs	1.75623e+12	1	CASSTGGFWTEAFF	GTGGAGTCGGCTGCTCCCTCCCAAACATCTGTGTACTTCTGTGCCAGCAGCACAGGAGGGTTTTGGACTGAAGCTTTCTTTGGACAA	TCRBV06	TCRBD02-01*02	TCRBJ01-01*01
VIT_09_PBMCs	1.75623e+12	1	CAISESSGSTEAFF	CTGGAGTCCGCTACCAGCTCCCAGACATCTGTGTACTTCTGTGCCATCAGTGAGTCGAGTGGGAGCACTGAAGCTTTCTTTGGACAA	TCRBV10-03*01	TCRBD02-01*02	TCRBJ01-01*01
VIT_09_PBMCs	1.75623e+12	1	CATSDSLGDQPQHF	CTAGAGTCTGCCATCCCCAACCAGACAGCTCTTTACTTCTGTGCCACCAGTGACTCATTAGGGGATCAGCCCCAGCATTTTGGTGAT	TCRBV24	TCRBD01-01*01	TCRBJ01-05*01
VIT_09_PBMCs	1.75623e+12	1	CSAARQGDTEAFF	ACTGTGAGCAACATGAGCCCTGAAGACAGCAGCATATATCTCTGCAGCGCAGCCAGGCAGGGTGACACTGAAGCTTTCTTTGGACAA	TCRBV29-01*01	TCRBD01-01*01	TCRBJ01-01*01
VIT_09_PBMCs	1.75623e+12	1	CASSEGGRGSDTEAFF	TCCACAAAGCTGGAGGACTCAGCCATGTACTTCTGTGCCAGCAGTGAAGGAGGGCGGGGATCGGACACTGAAGCTTTCTTTGGACAA	TCRBV02-01*01	TCRBD02-01*01	TCRBJ01-01*01
VIT_09_PBMCs	1.75623e+12	1	CASSFPNTEAFF	CTGAATGTGAACGCCTTGTTGCTGGGGGACTCGGCCCTCTATCTCTGTGCCAGCAGCTTCCCTAACACTGAAGCTTTCTTTGGACAA	TCRBV05-06*01	TCRBD02-01	TCRBJ01-01*01
VIT_09_PBMCs	1.75623e+12	1	CASSQDRGFGNQPQHF	TCCCTGGAGCTTGGTGACTCTGCTGTGTATTTCTGTGCCAGCAGCCAAGATCGGGGATTTGGCAATCAGCCCCAGCATTTTGGTGAT	TCRBV03	TCRBD02-01*01	TCRBJ01-05*01
VIT_09_PBMCs	1.75623e+12	1	CASSFFDRGNTEAFF	AACGCCTTGTTGCTGGGGGACTCGGCCCTCTATCTCTGTGCCAGCAGCTTTTTTGACAGGGGGAACACTGAAGCTTTCTTTGGACAA	TCRBV05-06*01	TCRBD01-01*01	TCRBJ01-01*01
VIT_09_PBMCs	1.75623e+12	1	CASSPNRDRTRNTEAFF	TTGTTGCTGGGGGACTCGGCCCTGTATCTCTGTGCCAGCAGTCCGAACAGGGATCGTACTCGGAACACTGAAGCTTTCTTTGGACAA	TCRBV05-05*01	TCRBD01-01*01	TCRBJ01-01*01
VIT_09_PBMCs	1.75623e+12	1	CASSAGFWENTEAFF	GAGTCGGCTGCTCCCTCCCAGACATCTGTGTACTTCTGTGCCAGCAGTGCCGGATTTTGGGAGAACACTGAAGCTTTCTTTGGACAA	TCRBV06-01*01	unknown	TCRBJ01-01*01
VIT_09_PBMCs	1.75623e+12	1	CASSKTGLSSGNTIYF	CCCTCAGAACCCAGGGACTCAGCTGTGTACTTCTGTGCCAGCAGTAAGACAGGCCTGAGCTCTGGAAACACCATATATTTTGGAGAG	TCRBV12	TCRBD01-01*01	TCRBJ01-03*01
VIT_09_PBMCs	1.75623e+12	1	CASSLAPKLNEAFF	GTGAACGCCTTGTTGCTGGGGGACTCGGCCCTGTATCTCTGTGCCAGCAGCTTGGCACCTAAGTTAAATGAAGCTTTCTTTGGACAA	TCRBV05-05*01	TCRBD02-01	TCRBJ01-01*01
VIT_09_PBMCs	1.75623e+12	1	CASSIFLSKNTEAFF	ACATCGGCCCAAAAGAACCCGACAGCTTTCTATCTCTGTGCCAGTAGTATTTTTCTGAGCAAGAACACTGAAGCTTTCTTTGGACAA	TCRBV19-01	TCRBD02-01	TCRBJ01-01*01
VIT_09_PBMCs	1.75623e+12	1	CASSLVNYGYTF	CTGAAGATCCAGCCCTCAGAACCCAGGGACTCAGCTGTGTACTTCTGTGCCAGCAGTTTAGTTAACTATGGCTACACCTTCGGTTCG	TCRBV12	unknown	TCRBJ01-02*01
VIT_09_PBMCs	1.75623e+12	1	CSAREGVGKLFF	CTGACAGTGACCAGTGCCCATCCTGAAGACAGCAGCTTCTACATCTGCAGTGCTAGAGAAGGGGTAGGAAAACTGTTTTTTGGCAGT	TCRBV20	TCRBD01-01*01	TCRBJ01-04*01
VIT_09_PBMCs	1.75623e+12	1	CASSSRGTAEAFF	CACATCAATTCCCTGGAGCTTGGTGACTCTGCTGTGTATTTCTGTGCCAGCAGCTCCCGGGGCACAGCCGAAGCTTTCTTTGGACAA	TCRBV03	unknown	TCRBJ01-01*01
VIT_09_PBMCs	1.75623e+12	1	CASSSRGGGNTIYF	ATCCAGCCCTCAGAACCCAGGGACTCAGCTGTGTACTTCTGTGCCAGCAGCTCCCGGGGGGGTGGAAACACCATATATTTTGGAGAG	TCRBV12	TCRBD02-01*01	TCRBJ01-03*01
VIT_09_PBMCs	1.75623e+12	1	CAISESGQPQHF	CTCACTCTGGAGTCCGCTACCAGCTCCCAGACATCTGTGTACTTCTGTGCCATCAGTGAGTCAGGGCAGCCCCAGCATTTTGGTGAT	TCRBV10-03*01	unknown	TCRBJ01-05*01
VIT_09_PBMCs	1.75623e+12	1	CASSLTLRRRAGDEKLFF	AGCACCAACCAGACATCTATGTACCTCTGTGCCAGCAGTTTAACCCTTCGACGCCGGGCTGGGGATGAAAAACTGTTTTTTGGCAGT	TCRBV28-01*01	unknown	TCRBJ01-04*01
VIT_09_PBMCs	1.75623e+12	1	CSAATGLGEKLFF	ACAGTGACCAGTGCCCATCCTGAAGACAGCAGCTTCTACATCTGCAGTGCCGCGACAGGGTTAGGTGAAAAACTGTTTTTTGGCAGT	TCRBV20	TCRBD01-01*01	TCRBJ01-04*01
VIT_09_PBMCs	1.75623e+12	1	CASSRTGATNEKLFF	CTGTCGGCTGCTCCCTCCCAGACATCTGTGTACTTCTGTGCCAGCAGTAGGACAGGTGCAACTAATGAAAAACTGTTTTTTGGCAGT	TCRBV06-05*01	TCRBD01-01*01	TCRBJ01-04*01
VIT_09_PBMCs	1.75623e+12	1	CASSVRGGQNEKLFF	AGCTCTCTGGAGCTGGGGGACTCAGCTTTGTATTTCTGTGCCAGCAGCGTACGGGGGGGCCAGAATGAAAAACTGTTTTTTGGCAGT	TCRBV09-01	TCRBD02-01*01	TCRBJ01-04*01
VIT_09_PBMCs	1.75623e+12	1	CASSFASYSGNTIYF	CAGCCCTCAGAACCCAGGGACTCAGCTGTGTACTTCTGTGCCAGCAGTTTTGCCAGCTACTCTGGAAACACCATATATTTTGGAGAG	TCRBV12	unknown	TCRBJ01-03*01
VIT_09_PBMCs	1.75623e+12	1	CASSDTTGARLSGNTIYF	GAGCTGGGGGACTCAGCTTTGTATTTCTGTGCCAGCAGCGATACCACAGGGGCCCGTCTCTCTGGAAACACCATATATTTTGGAGAG	TCRBV09-01	TCRBD01-01*01	TCRBJ01-03*01
VIT_09_PBMCs	1.75623e+12	1	CASSHRGTNYGYTF	ATCAATTCCCTGGAGCTTGGTGACTCTGCTGTGTATTTCTGTGCCAGCAGCCATCGGGGTACTAACTATGGCTACACCTTCGGTTCG	TCRBV03	TCRBD02-01*01	TCRBJ01-02*01
VIT_09_PBMCs	1.75623e+12	1	CASSSITMDSPLHF	ATCCAGCCCTCAGAACCCAGGGACTCAGCTGTGTACTTCTGTGCCAGCAGTTCCATAACAATGGATTCACCCCTCCACTTTGGGAAC	TCRBV12	TCRBD01-01*01	TCRBJ01-06*01
VIT_09_PBMCs	1.75623e+12	1	CASNLQGSSQPQHF	TAGGAGTCGGCTGCTCCCTCCCAAACATCTGTGTACTTCTGTGCCAGCAACCTGCAGGGATCGAGTCAGCCCCAGCATTTTGGTGAT	TCRBV06	TCRBD01-01*01	TCRBJ01-05*01
VIT_09_PBMCs	1.75623e+12	1	CASSPGTGGHF	ACTCTGAAGATCCGGTCCACAAAGCTGGAGGACTCAGCCATGTACTTCTGTGCCAGCAGCCCCGGGACAGGAGGGCATTTTGGTGAT	TCRBV02-01*01	TCRBD01-01*01	TCRBJ01-05*01
VIT_09_PBMCs	1.75623e+12	1	CASSLGAQTNQPQHF	ACATCGGCCCAAAAGAACCCGACAGCTTTCTATCTCTGTGCCAGTAGTTTGGGGGCACAGACTAATCAGCCCCAGCATTTTGGTGAT	TCRBV19-01	TCRBD01-01*01	TCRBJ01-05*01
VIT_09_PBMCs	1.75623e+12	1	CASSPAGTKVYGYTF	AATTCCCTGGAGCTTGGTGACTCTGCTGTGTATTTCTGTGCCAGCAGCCCAGCCGGGACAAAGGTTTATGGCTACACCTTCGGTTCG	TCRBV03	TCRBD01-01*01	TCRBJ01-02*01
VIT_09_PBMCs	1.75623e+12	1	CAWSTTGGAFF	ATCCTGAGTTCTAAGAAGCTCCTTCTCAGTGACTCTGGCTTCTATCTCTGTGCCTGGAGTACGACAGGTGGCGCTTTCTTTGGACAA	TCRBV30-01*01	TCRBD01-01*01	TCRBJ01-01*01
VIT_09_PBMCs	1.75623e+12	1	CASRNRDSNSPLHF	ATCCGGTCCACAAAGCTGGAGGACTCAGCCATGTACTTCTGTGCCAGCAGGAACCGGGACAGTAATTCACCCCTCCACTTTGGGAAC	TCRBV02-01*01	TCRBD01-01*01	TCRBJ01-06*01
VIT_09_PBMCs	1.75623e+12	1	CASSFKGYYGYTF	AAGATCCAGCCCTCAGAACCCAGGGACTCAGCTGTGTACTTCTGTGCCAGCAGTTTTAAGGGATATTATGGCTACACCTTCGGTTCG	TCRBV12	unknown	TCRBJ01-02*01
VIT_09_PBMCs	1.75623e+12	1	CSAIPNGQRLNYGYTF	AGTGCCCATCCTGAAGACAGCAGCTTCTACATCTGCAGTGCGATCCCAAATGGACAGAGACTTAACTATGGCTACACCTTCGGTTCG	TCRBV20	TCRBD01-01*01	TCRBJ01-02*01
VIT_09_PBMCs	1.75623e+12	1	CASSKGGLAEAFF	GAGATCCAGTCCACGGAGTCAGGGGACACAGCACTGTATTTCTGTGCCAGCAGCAAAGGCGGCCTCGCTGAAGCTTTCTTTGGACAA	TCRBV21-01*01	TCRBD02-01	TCRBJ01-01*01
VIT_09_PBMCs	1.75623e+12	1	CAISEGGANYGYTF	CTGGAGTCCGCTACCAGCTCCCAGACATCTGTGTACTTCTGTGCCATCAGTGAGGGAGGGGCTAACTATGGCTACACCTTCGGTTCG	TCRBV10-03*01	TCRBD02-01*02	TCRBJ01-02*01
VIT_09_PBMCs	1.75623e+12	1	CASLTYRDSTNYGYTF	TCGGCCCAAAAGAACCCGACAGCTTTCTATCTCTGTGCCAGCCTAACTTACCGGGACAGCACTAACTATGGCTACACCTTCGGTTCG	TCRBV19-01	TCRBD01-01*01	TCRBJ01-02*01
VIT_09_PBMCs	1.75623e+12	1	CASSREVNTEAFF	AAGATCCAGCCCTCAGAACCCAGGGACTCAGCTGTGTACTTCTGTGCCAGCAGCCGGGAGGTGAACACTGAAGCTTTCTTTGGACAA	TCRBV12	TCRBD02-01*02	TCRBJ01-01*01
VIT_09_PBMCs	1.75623e+12	1	CASSEFRARSGNTIYF	TCCACAAAGCTGGAGGACTCAGCCATGTACTTCTGTGCCAGCAGTGAATTCAGGGCCAGGTCTGGAAACACCATATATTTTGGAGAG	TCRBV02-01*01	TCRBD01-01*01	TCRBJ01-03*01
VIT_09_PBMCs	1.75623e+12	1	CASSVGDSSYGYTF	CTGAGCTCTCTGGAGCTGGGGGACTCAGCTTTGTATTTCTGTGCCAGCAGCGTAGGGGACAGTTCTTATGGCTACACCTTCGGTTCG	TCRBV09-01	TCRBD01-01*01	TCRBJ01-02*01
VIT_09_PBMCs	1.75623e+12	1	CASSVGWGRNEKLFF	AGCTCTCTGGAGCTGGGGGACTCAGCTTTGTATTTCTGTGCCAGCAGCGTAGGATGGGGGAGGAATGAAAAACTGTTTTTTGGCAGT	TCRBV09-01	TCRBD02-01*02	TCRBJ01-04*01
VIT_09_PBMCs	1.75623e+12	1	CATSDFPFSGYTF	TCCCTAGAGTCTGCCATCCCCAACCAGACAGCTCTTTACTTCTGTGCCACCAGTGATTTTCCGTTTTCGGGCTACACCTTCGGTTCG	TCRBV24	TCRBD02-01	TCRBJ01-02*01
VIT_09_PBMCs	1.75623e+12	1	CSARDSPGINYGYTF	ACCAGTGCCCATCCTGAAGACAGCAGCTTCTACATCTGCAGTGCTAGAGATTCCCCGGGAATAAACTATGGCTACACCTTCGGTTCG	TCRBV20	TCRBD02-01*02	TCRBJ01-02*01
VIT_09_PBMCs	1.75623e+12	1	CASSENRGPNYGYTF	CGGTCCACAAAGCTGGAGGACTCAGCCATGTACTTCTGTGCCAGCAGTGAAAATCGGGGACCGAACTATGGCTACACCTTCGGTTCG	TCRBV02-01*01	unknown	TCRBJ01-02*01
VIT_09_PBMCs	1.75623e+12	1	CASSRTGTGDGYTF	ATCAATTCCCTGGAGCTTGGTGACTCTGCTGTGTATTTCTGTGCCAGCAGCCGAACCGGGACAGGGGATGGCTACACCTTCGGTTCG	TCRBV03	TCRBD01-01*01	TCRBJ01-02*01
VIT_09_PBMCs	1.75623e+12	1	CASSIGVLNGYTF	AACCTGAGCTCTCTGGAGCTGGGGGACTCAGCTTTGTATTTCTGTGCCAGCAGCATTGGGGTTTTAAATGGCTACACCTTCGGTTCG	TCRBV09-01	unknown	TCRBJ01-02*01
VIT_09_PBMCs	1.75623e+12	1	CASNLGGGGEKLFF	ATCCAGCCCTCAGAACCCAGGGACTCAGCTGTGTACTTCTGTGCCAGCAACCTGGGAGGAGGGGGTGAAAAACTGTTTTTTGGCAGT	TCRBV12	unknown	TCRBJ01-04*01
VIT_09_PBMCs	1.75623e+12	1	CASRALVNTEAFF	AAGATCCGGTCCACAAAGCTGGAGGACTCAGCCATGTACTTCTGTGCCAGCAGAGCCCTCGTGAACACTGAAGCTTTCTTTGGACAA	TCRBV02-01*01	TCRBD02-01	TCRBJ01-01*01
VIT_09_PBMCs	1.75623e+12	1	CASSVAPQGGKEKLFF	TCTCTGGAGCTGGGGGACTCAGCTTTGTATTTCTGTGCCAGCAGCGTAGCTCCACAGGGTGGAAAGGAAAAACTGTTTTTTGGCAGT	TCRBV09-01	TCRBD01-01*01	TCRBJ01-04*01
VIT_09_PBMCs	1.75623e+12	1	CASSFGKELRNTIYF	CAGCCCTCAGAACCCAGGGACTCAGCTGTGTACTTCTGTGCCAGCAGTTTCGGGAAGGAGCTTAGGAACACCATATATTTTGGAGAG	TCRBV12	TCRBD02-01*02	TCRBJ01-03*01
VIT_09_PBMCs	1.75623e+12	1	CASSQRNTIYF	AATCTTCACATCAATTCCCTGGAGCTTGGTGACTCTGCTGTGTATTTCTGTGCCAGCAGCCAACGGAACACCATATATTTTGGAGAG	TCRBV03	TCRBD02-01	TCRBJ01-03*01
VIT_09_PBMCs	1.75623e+12	1	CASSRDRGRGGNTIYF	TCCCTGGAGCTTGGTGACTCTGCTGTGTATTTCTGTGCCAGCAGCCGCGACAGGGGGCGCGGTGGAAACACCATATATTTTGGAGAG	TCRBV03	TCRBD01-01*01	TCRBJ01-03*01
VIT_09_PBMCs	1.75623e+12	1	CASEGGSGNTIYF	ATTCTGGAGTCCGCCAGCACCAACCAGACATCTATGTACCTCTGTGCCAGCGAGGGTGGCTCTGGAAACACCATATATTTTGGAGAG	TCRBV28-01*01	TCRBD02-01*02	TCRBJ01-03*01
VIT_09_PBMCs	1.75623e+12	1	CASSLLGGSQPQHF	ATCCAGCCCTCAGAACCCAGGGACTCAGCTGTGTACTTCTGTGCCAGCAGTTTATTAGGGGGCAGTCAGCCCCAGCATTTTGGTGAT	TCRBV12	TCRBD01-01*01	TCRBJ01-05*01
VIT_09_PBMCs	1.75623e+12	1	CATSDLPGGKAFF	TCCCTAGAGTCTGCCATCCCCAACCAGACAGCTCTTTACTTCTGTGCCACCAGTGATTTGCCCGGGGGGAAAGCTTTCTTTGGACAA	TCRBV24	TCRBD02-01*01	TCRBJ01-01*01
VIT_09_PBMCs	1.75623e+12	1	CATSDSDIYAEAFF	CTAGAGTCTGCCATCCCCAACCAGACAGCTCTTTACTTCTGTGCCACCAGTGACTCCGATATCTACGCTGAAGCTTTCTTTGGACAA	TCRBV24	TCRBD02-01	TCRBJ01-01*01
VIT_09_PBMCs	1.75623e+12	1	CASTVTPSSGNTIYF	CAGCCCTCAGAACCCAGGGACTCAGCTGTGTACTTCTGTGCCAGCACGGTCACCCCGAGCTCTGGAAACACCATATATTTTGGAGAG	TCRBV12	TCRBD02-01	TCRBJ01-03*01
VIT_09_PBMCs	1.75623e+12	1	CASSYSRLHSGNTIYF	TCGGCTGCTCCCTCCCAGACATCTGTGTACTTCTGTGCCAGCAGTTACTCGAGGCTGCACTCTGGAAACACCATATATTTTGGAGAG	TCRBV06-05*01	TCRBD02-01*02	TCRBJ01-03*01
VIT_09_PBMCs	1.75623e+12	1	CASRSVRARLYQPQHF	TCGGCTGCTCCCTCCCAAACATCTGTGTACTTCTGTGCCAGCAGATCAGTACGGGCCCGCTTATATCAGCCCCAGCATTTTGGTGAT	TCRBV06	unknown	TCRBJ01-05*01
VIT_09_PBMCs	1.75623e+12	1	CASRRQALEGNTIYF	CAGCCCTCAGAACCCAGGGACTCAGCTGTGTACTTCTGTGCCAGCAGGCGACAGGCCCTAGAAGGAAACACCATATATTTTGGAGAG	TCRBV12	TCRBD01-01*01	TCRBJ01-03*01
VIT_09_PBMCs	1.75623e+12	1	CASSYSTQNRNTIYF	GAGATGGCTGCTCCCTCCCAGACATCTGTGTACTTCTGTGCCAGCAGTTACTCGACCCAGAACAGAAACACCATATATTTTGGAGAG	TCRBV06-06	unknown	TCRBJ01-03*01
VIT_09_PBMCs	1.75623e+12	1	CASSQDGVPPVSSNQPQHF	CTGGAGGATTCTGGAGTTTATTTCTGTGCCAGCAGCCAAGATGGGGTGCCACCAGTGTCTAGCAATCAGCCCCAGCATTTTGGTGAT	TCRBV14-01*01	unknown	TCRBJ01-05*01
VIT_09_PBMCs	1.75623e+12	1	CASSGADATNEKLFF	CAGCCCTCAGAACCCAGGGACTCAGCTGTGTACTTCTGTGCCAGCAGCGGAGCTGACGCAACTAATGAAAAACTGTTTTTTGGCAGT	TCRBV12	TCRBD02-01*02	TCRBJ01-04*01
VIT_09_PBMCs	1.75623e+12	1	CASRTDRSNSPLHF	GTGACATCGGCCCAAAAGAACCCGACAGCTTTCTATCTCTGTGCCAGTAGGACCGACAGAAGTAATTCACCCCTCCACTTTGGGAAC	TCRBV19-01	TCRBD01-01*01	TCRBJ01-06*01
VIT_09_PBMCs	1.75623e+12	1	CASSQNRGYNEQFF	ATCAATTCCCTGGAGCTTGGTGACTCTGCTGTGTATTTCTGTGCCAGCAGTCAGAACAGGGGTTACAATGAGCAGTTCTTCGGGCCA	TCRBV03	TCRBD01-01*01	TCRBJ02-01*01
VIT_09_PBMCs	1.75623e+12	1	CASSQDLGQDSNQPQHF	CTGGAGCTTGGTGACTCTGCTGTGTATTTCTGTGCCAGCAGCCAAGATTTAGGGCAGGATAGCAATCAGCCCCAGCATTTTGGTGAT	TCRBV03	unknown	TCRBJ01-05*01
VIT_09_PBMCs	1.75623e+12	1	CASSHTQMAYNEQFF	AATTCCCTGGAGCTTGGTGACTCTGCTGTGTATTTCTGTGCCAGCAGCCACACGCAAATGGCATACAATGAGCAGTTCTTCGGGCCA	TCRBV03	TCRBD01-01*01	TCRBJ02-01*01
VIT_09_PBMCs	1.75623e+12	1	CASSDRLNYGYTF	GGGTTGGAGTCGGCTGCTCCCTCCCAAACATCTGTGTACTTCTGTGCCAGCAGTGACAGACTTAACTATGGCTACACCTTCGGTTCG	TCRBV06	TCRBD01-01*01	TCRBJ01-02*01
VIT_09_PBMCs	1.75623e+12	1	CASSQEATGLYGYTF	AATTCCCTGGAGCTTGGTGACTCTGCTGTGTATTTCTGTGCCAGCAGCCAAGAAGCGACAGGGCTCTATGGCTACACCTTCGGTTCG	TCRBV03	TCRBD01-01*01	TCRBJ01-02*01
VIT_09_PBMCs	1.75623e+12	1	CASSARGTEVGNTIYF	TCTCTGGAGCTGGGGGACTCAGCTTTGTATTTCTGTGCCAGCAGCGCCCGGGGGACAGAAGTCGGAAACACCATATATTTTGGAGAG	TCRBV09-01	TCRBD01-01*01	TCRBJ01-03*01
VIT_09_PBMCs	1.75623e+12	1	CASSFLSSNQPQHF	ATCCAGCCCTCAGAACCCAGGGACTCAGCTGTGTACTTCTGTGCCAGCAGCTTTCTGTCCAGCAATCAGCCCCAGCATTTTGGTGAT	TCRBV12	TCRBD02-01	TCRBJ01-05*01
VIT_09_PBMCs	1.75623e+12	1	CSVTGFGGQANEKLFF	AACATGAGCCCTGAAGACAGCAGCATATATCTCTGCAGCGTTACTGGATTCGGGGGGCAAGCTAATGAAAAACTGTTTTTTGGCAGT	TCRBV29-01*01	TCRBD02-01*01	TCRBJ01-04*01
VIT_09_PBMCs	1.75623e+12	1	CASSKGGDQPQHF	AAGATCCAGCCCTCAGAACCCAGGGACTCAGCTGTGTACTTCTGTGCCAGCAGCAAAGGGGGCGATCAGCCCCAGCATTTTGGTGAT	TCRBV12	TCRBD01-01*01	TCRBJ01-05*01
VIT_09_PBMCs	1.75623e+12	1	CASSLAATEAFF	CTGAAGATCCAGCCCTCAGAACCCAGGGACTCAGCTGTGTACTTCTGTGCCAGCAGTTTAGCGGCCACTGAAGCTTTCTTTGGACAA	TCRBV12	TCRBD01-01*01	TCRBJ01-01*01
VIT_09_PBMCs	1.75623e+12	1	CATRDKILTDTQYF	CTGGAGTCCGCTACCAGCTCCCAGACATCTGTGTACTTCTGTGCCACCCGGGACAAGATACTAACAGATACGCAGTATTTTGGCCCA	TCRBV10-03*01	TCRBD01-01*01	TCRBJ02-03*01
VIT_09_PBMCs	1.75623e+12	1	CASSLLADTDTQYF	ATCCAGCCCTCAGAACCCAGGGACTCAGCTGTGTACTTCTGTGCCAGCAGTTTACTAGCGGACACAGATACGCAGTATTTTGGCCCA	TCRBV12	TCRBD02-01	TCRBJ02-03*01
VIT_09_PBMCs	1.75623e+12	1	CASTTTPGGKAFF	AACCTGAGCTCTCTGGAGCTGGGGGACTCAGCTTTGTATTTCTGTGCCAGCACCACCACCCCGGGGGGAAAGGCTTTCTTTGGACAA	TCRBV09-01	TCRBD02-01*01	TCRBJ01-01*01
VIT_09_PBMCs	1.75623e+12	1	CASSYRDRAFF	GAGATGAATGTGAGCACCTTGGAGCTGGGGGACTCGGCCCTTTATCTTTGCGCCAGCAGTTACAGGGATAGAGCTTTCTTTGGACAA	TCRBV05-01*01	TCRBD01-01*01	TCRBJ01-01*01
VIT_09_PBMCs	1.75623e+12	1	CASSQLSGDYEQYF	ATCAATTCCCTGGAGCTTGGTGACTCTGCTGTGTATTTCTGTGCCAGCAGCCAATTATCTGGGGACTACGAGCAGTACTTCGGGCCG	TCRBV03	unknown	TCRBJ02-07*01
VIT_09_PBMCs	1.75623e+12	1	CASSDQGMGGYTF	AAGATCCGGTCCACAAAGCTGGAGGACTCAGCCATGTACTTCTGTGCCAGCAGTGATCAGGGAATGGGGGGCTACACCTTCGGTTCG	TCRBV02-01*01	TCRBD01-01*01	TCRBJ01-02*01
VIT_09_PBMCs	1.75623e+12	1	CASHRRSDEAFF	CTGAAGATCCAGCCCTCAGAACCCAGGGACTCAGCTGTGTACTTCTGTGCCAGCCACAGAAGGTCGGATGAAGCTTTCTTTGGACAA	TCRBV12	TCRBD01-01*01	TCRBJ01-01*01
VIT_09_PBMCs	1.75623e+12	1	CASSNPHLEAFF	CTCAGGCTGGAGTTGGCTGCTCCCTCCCAGACATCTGTGTACTTCTGTGCCAGCAGTAACCCTCATCTTGAAGCTTTCTTTGGACAA	TCRBV06-06	unknown	TCRBJ01-01*01
VIT_09_PBMCs	1.75623e+12	1	CASSLSQGTAFF	CTTCACATCAATTCCCTGGAGCTTGGTGACTCTGCTGTGTATTTCTGTGCCAGCAGCCTATCACAGGGTACAGCTTTCTTTGGACAA	TCRBV03	TCRBD01-01*01	TCRBJ01-01*01
VIT_09_PBMCs	1.75623e+12	1	CASRMSSREAFF	CTCAGGCTGGAGTCGGCTGCTCCCTCCCAGACATCTGTGTACTTCTGTGCCAGCAGGATGAGCAGTCGTGAAGCTTTCTTTGGACAA	TCRBV06-01*01	unknown	TCRBJ01-01*01
VIT_09_PBMCs	1.75623e+12	1	CASRQGGREAFF	CTGGGGTTGGAGTCGGCTGCTCCCTCCCAAACATCTGTGTACTTCTGTGCCAGCAGACAAGGGGGCCGTGAAGCTTTCTTTGGACAA	TCRBV06	TCRBD01-01*01	TCRBJ01-01*01
VIT_09_PBMCs	1.75623e+12	1	CASTMDRTGNTIYF	ATCCGGTCCACAAAGCTGGAGGACTCAGCCATGTACTTCTGTGCCAGCACCATGGACAGGACTGGAAACACCATATATTTTGGAGAG	TCRBV02-01*01	TCRBD01-01*01	TCRBJ01-03*01
VIT_09_PBMCs	1.75623e+12	1	CASRLYGSGNTIYF	CTGGAGTCGGCTGCTCCCTCCCAGACATCTGTGTACTTCTGTGCCAGCAGGCTCTACGGCTCTGGAAACACCATATATTTTGGAGAG	TCRBV06-01*01	TCRBD02-01	TCRBJ01-03*01
VIT_09_PBMCs	1.75623e+12	1	CSVGVQMNTEAFF	ACTGTGAGCAACATGAGCCCTGAAGACAGCAGCATATATCTCTGCAGCGTTGGGGTACAGATGAACACTGAAGCTTTCTTTGGACAA	TCRBV29-01*01	TCRBD01-01*01	TCRBJ01-01*01
VIT_09_PBMCs	1.75623e+12	1	CASSVSLTGGGNEKLFF	CTGGAGCTGGGGGACTCAGCTTTGTATTTCTGTGCCAGCAGCGTATCATTGACGGGGGGCGGTAATGAAAAACTGTTTTTTGGCAGT	TCRBV09-01	TCRBD02-01*01	TCRBJ01-04*01
VIT_09_PBMCs	1.75623e+12	1	CASTQQVSPEAFF	ACCCTGGAGTCTGCCAGGCCCTCACATACCTCTCAGTACCTCTGTGCCAGCACTCAACAAGTGTCCCCTGAAGCTTTCTTTGGACAA	TCRBV25-01*01	TCRBD01-01*01	TCRBJ01-01*01
VIT_09_PBMCs	1.75623e+12	1	CASRRGAEAFF	ACTCTGAAGATCCAGCCCTCAGAACCCAGGGACTCAGCTGTGTACTTCTGTGCCAGCAGGAGGGGGGCTGAAGCTTTCTTTGGACAA	TCRBV12	unknown	TCRBJ01-01*01
VIT_09_PBMCs	1.75623e+12	1	CASSQSGSLAFF	CTGAAGGTGCAGCCTGCAGAACTGGAGGATTCTGGAGTTTATTTCTGTGCCAGCAGCCAGTCCGGGTCTCTAGCTTTCTTTGGACAA	TCRBV14-01*01	TCRBD02-01	TCRBJ01-01*01
VIT_09_PBMCs	1.75623e+12	1	CASGIGHKTEAFF	AAGATCCAGCCCTCAGAACCCAGGGACTCAGCTGTGTATTTTTGTGCTAGTGGTATAGGACATAAGACTGAAGCTTTCTTTGGACAA	TCRBV12-05*01	TCRBD01-01*01	TCRBJ01-01*01
VIT_09_PBMCs	1.75623e+12	1	CASSSLSSDTQYF	AAGATCCGGTCCACAAAGCTGGAGGACTCAGCCATGTACTTCTGTGCCAGCAGTAGCCTATCGTCAGATACGCAGTATTTTGGCCCA	TCRBV02-01*01	TCRBD02-01	TCRBJ02-03*01
VIT_09_PBMCs	1.75623e+12	1	CASSQERGTPLHF	AAGGTGCAGCCTGCAGAACTGGAGGATTCTGGAGTTTATTTCTGTGCCAGCAGCCAAGAAAGGGGAACACCCCTCCACTTTGGGAAC	TCRBV14-01*01	TCRBD01-01*01	TCRBJ01-06*01
VIT_09_PBMCs	1.75623e+12	1	CASNLQGGVTEAFF	GTGGAGTCGGCTGCTCCCTCCCAAACATCTGTGTACTTCTGTGCCAGCAACCTACAGGGTGGGGTCACTGAAGCTTTCTTTGGACAA	TCRBV06	TCRBD01-01*01	TCRBJ01-01*01
VIT_09_PBMCs	1.75623e+12	1	CASSKIVMGRTEAFF	AATTCCCTGGAGCTTGGTGACTCTGCTGTGTATTTCTGTGCCAGCAGCAAAATAGTAATGGGGCGCACTGAAGCTTTCTTTGGACAA	TCRBV03	TCRBD01-01*01	TCRBJ01-01*01
VIT_09_PBMCs	1.75623e+12	1	CASRTRQVTGELFF	ATCCGGTCCACAAAGCTGGAGGACTCAGCCATGTACTTCTGTGCCAGCAGAACGCGACAGGTTACCGGGGAGCTGTTTTTTGGAGAA	TCRBV02-01*01	TCRBD01-01*01	TCRBJ02-02*01
VIT_09_PBMCs	1.75623e+12	1	CAISERQGAMSTEAFF	TCCGCTACCAGCTCCCAGACATCTGTGTACTTCTGTGCCATCAGTGAGCGGCAGGGGGCGATGAGCACTGAAGCTTTCTTTGGACAA	TCRBV10-03*01	TCRBD01-01*01	TCRBJ01-01*01
VIT_09_PBMCs	1.75623e+12	1	CSAGDSNPTEAFF	ACAGTGACCAGTGCCCATCCTGAAGACAGCAGCTTCTACATCTGCAGTGCAGGAGACAGTAACCCCACTGAAGCTTTCTTTGGACAA	TCRBV20	TCRBD01-01*01	TCRBJ01-01*01
VIT_09_PBMCs	1.75623e+12	1	CASSQGPLAVTELFF	AATTCCCTGGAGCTTGGTGACTCTGCTGTGTATTTCTGTGCCAGCAGCCAAGGTCCACTAGCGGTTACCGAGCTGTTTTTTGGAGAA	TCRBV03	TCRBD02-01	TCRBJ02-02*01
VIT_09_PBMCs	1.75623e+12	1	CASTLRGTGLTEKLFF	CCCTCAGAACCCAGGGACTCAGCTGTGTACTTCTGTGCCAGCACCCTTAGGGGGACCGGGCTTACGGAAAAACTGTTTTTTGGCAGT	TCRBV12	TCRBD01-01*01	TCRBJ01-04*01
VIT_09_PBMCs	1.75623e+12	1	CASRASATNEKLFF	TTGGCGTCTGCTGTACCCTCTCAGACATCTGTGTACTTCTGTGCCAGCAGAGCGTCTGCAACTAATGAAAAACTGTTTTTTGGCAGT	TCRBV06-04	TCRBD02-01	TCRBJ01-04*01
VIT_09_PBMCs	1.75623e+12	1	CASSEIWSRIEAFF	CTGGAGTCGGCTGCTCCCTCCCAGACATCTGTGTACTTCTGTGCCAGCAGTGAAATTTGGAGTAGGATTGAAGCTTTCTTTGGACAA	TCRBV06-01*01	TCRBD02-01*02	TCRBJ01-01*01
VIT_09_PBMCs	1.75623e+12	1	CASSGHIQPQHF	CTGAAGATCCGGTCCACAAAGCTGGAGGACTCAGCCATGTACTTCTGTGCCAGCAGTGGTCACATCCAGCCCCAGCATTTTGGTGAT	TCRBV02-01*01	TCRBD01-01*01	TCRBJ01-05*01
VIT_09_PBMCs	1.75623e+12	1	CSVAGWDTEAFF	CTGACTGTGAGCAACATGAGCCCTGAAGACAGCAGCATATATCTCTGCAGCGTTGCGGGGTGGGACACTGAAGCTTTCTTTGGACAA	TCRBV29-01*01	TCRBD02-01*01	TCRBJ01-01*01
VIT_09_PBMCs	1.75623e+12	1	CSARRGEYTEAFF	ACAGTGACCAGTGCCCATCCTGAAGACAGCAGCTTCTACATCTGCAGTGCTAGACGGGGTGAGTACACTGAAGCTTTCTTTGGACAA	TCRBV20	TCRBD02-01*01	TCRBJ01-01*01
VIT_09_PBMCs	1.75623e+12	1	CSARSTTNEKLFF	ACAGTGACCAGTGCCCATCCTGAAGACAGCAGCTTCTACATCTGCAGTGCTCGTAGTACCACTAATGAAAAACTGTTTTTTGGCAGT	TCRBV20	TCRBD02-01	TCRBJ01-04*01
VIT_09_PBMCs	1.75623e+12	1	CASLGQMNTEAFF	AAGATCCAGCCCTCAGAACCCAGGGACTCAGCTGTGTACTTCTGTGCCAGCCTTGGACAGATGAACACTGAAGCTTTCTTTGGACAA	TCRBV12	TCRBD01-01*01	TCRBJ01-01*01
VIT_09_PBMCs	1.75623e+12	1	CASSYMVNTEAFF	ACGCTGCTGTCGGCTGCTCCCTCCCAGACATCTGTGTACTTCTGTGCCAGCAGTTACATGGTGAACACTGAAGCTTTCTTTGGACAA	TCRBV06-05*01	unknown	TCRBJ01-01*01
VIT_09_PBMCs	1.75623e+12	1	CAISGTGNTEAFF	ACTCTGGAGTCCGCTACCAGCTCCCAGACATCTGTGTACTTCTGTGCCATCAGTGGAACAGGGAACACTGAAGCTTTCTTTGGACAA	TCRBV10-03*01	TCRBD01-01*01	TCRBJ01-01*01
VIT_09_PBMCs	1.75623e+12	1	CASSEDSNQPQHF	ACGTTGGCGTCTGCTGTACCCTCTCAGACATCTGTGTACTTCTGTGCCAGCAGTGAGGACAGCAATCAGCCCCAGCATTTTGGTGAT	TCRBV06-04	unknown	TCRBJ01-05*01
VIT_09_PBMCs	1.75623e+12	1	CASSTPLTGNTEAFF	GAGTCCGCCAGCACCAACCAGACATCTATGTACCTCTGTGCCAGCAGCACACCTCTCACAGGGAACACTGAAGCTTTCTTTGGACAA	TCRBV28-01*01	TCRBD01-01*01	TCRBJ01-01*01
VIT_09_PBMCs	1.75623e+12	1	CASSSKQGSGNTEAFF	TCGGCTGCTCCCTCCCAAACATCTGTGTACTTCTGTGCCAGCAGTTCAAAACAGGGTTCGGGGAACACTGAAGCTTTCTTTGGACAA	TCRBV06	TCRBD01-01*01	TCRBJ01-01*01
VIT_09_PBMCs	1.75623e+12	1	CSVVGQGSNTEAFF	GTGAGCAACATGAGCCCTGAAGACAGCAGCATATATCTCTGCAGCGTTGTTGGACAGGGATCGAACACTGAAGCTTTCTTTGGACAA	TCRBV29-01*01	TCRBD01-01*01	TCRBJ01-01*01
VIT_09_PBMCs	1.75623e+12	1	CASSVEPGANTEAFF	AGCTCTCTGGAGCTGGGGGACTCAGCTTTGTATTTCTGTGCCAGCAGCGTAGAACCAGGGGCGAACACTGAAGCTTTCTTTGGACAA	TCRBV09-01	TCRBD01-01*01	TCRBJ01-01*01
VIT_09_PBMCs	1.75623e+12	1	CASSLMTGGNNEKLFF	ACCTTGGAGCTGGGGGACTCGGCCCTTTATCTTTGCGCCAGCAGCTTGATGACAGGGGGAAATAATGAAAAACTGTTTTTTGGCAGT	TCRBV05-01*01	TCRBD01-01*01	TCRBJ01-04*01
VIT_09_PBMCs	1.75623e+12	1	CSAPDQTNEKLFF	ACAGTGACCAGTGCCCATCCTGAAGACAGCAGCTTCTACATCTGCAGTGCTCCGGATCAAACTAATGAAAAACTGTTTTTTGGCAGT	TCRBV20	unknown	TCRBJ01-04*01
VIT_09_PBMCs	1.75623e+12	1	CASIAGTVNTEAFF	GTGAACGCCTTGTTGCTGGGGGACTCGGCCCTCTATCTCTGTGCCAGCATCGCCGGGACAGTGAACACTGAAGCTTTCTTTGGACAA	TCRBV05-06*01	TCRBD01-01*01	TCRBJ01-01*01
VIT_09_PBMCs	1.75623e+12	1	CASSLRSAGNTEAFF	AGCTCTCTGGAGCTGGGGGACTCAGCTTTGTATTTCTGTGCCAGCAGCCTAAGATCTGCTGGGAACACTGAAGCTTTCTTTGGACAA	TCRBV09-01	TCRBD02-01	TCRBJ01-01*01
VIT_09_PBMCs	1.75623e+12	1	CAISEVQPSANTEAFF	TCCGCTACCAGCTCCCAGACATCTGTGTACTTCTGTGCCATCAGTGAAGTTCAACCATCAGCGAACACTGAAGCTTTCTTTGGACAA	TCRBV10-03*01	unknown	TCRBJ01-01*01
VIT_09_PBMCs	1.75623e+12	1	CSVARANTEAFF	CTGACTGTGAGCAACATGAGCCCTGAAGACAGCAGCATATATCTCTGCAGCGTTGCCAGGGCGAACACTGAAGCTTTCTTTGGACAA	TCRBV29-01*01	TCRBD01-01*01	TCRBJ01-01*01
VIT_09_PBMCs	1.75623e+12	1	CASSVLEGNTEAFF	ATCCGGTCCACAAAGCTGGAGGACTCAGCCATGTACTTCTGTGCCAGCAGTGTATTGGAGGGAAACACTGAAGCTTTCTTTGGACAA	TCRBV02-01*01	TCRBD02-01*02	TCRBJ01-01*01
VIT_09_PBMCs	1.75623e+12	1	CASSFSPTGLTEAFF	AGCTCCTTGGAGCTGGGGGACTCAGCCCTGTACTTCTGTGCCAGCAGCTTTTCTCCCACAGGGCTAACTGAAGCTTTCTTTGGACAA	TCRBV13-01*01	TCRBD01-01*01	TCRBJ01-01*01
VIT_09_PBMCs	1.75623e+12	1	CATSDSNRGISYGYTF	TCTGCCATCCCCAACCAGACAGCTCTTTACTTCTGTGCCACCAGTGATTCTAACAGGGGTATCAGTTATGGCTACACCTTCGGTTCG	TCRBV24	TCRBD01-01*01	TCRBJ01-02*01
VIT_09_PBMCs	1.75623e+12	1	CASSMLGGGYTF	CTCACTGTGACATCGGCCCAAAAGAACCCGACAGCTTTCTATCTCTGTGCCAGTAGTATGCTGGGAGGTGGCTACACCTTCGGTTCG	TCRBV19-01	TCRBD02-01*02	TCRBJ01-02*01
VIT_09_PBMCs	1.75623e+12	1	CAISESTFTDTQYF	CTGGAGTCCGCTACCAGCTCCCAGACATCTGTGTACTTCTGTGCCATCAGTGAGTCGACATTCACAGATACGCAGTATTTTGGCCCA	TCRBV10-03*01	TCRBD01-01*01	TCRBJ02-03*01
VIT_09_PBMCs	1.75623e+12	1	CASRGGQGGRKLFF	CTGGAGTCCGCCAGCACCAACCAGACATCTATGTACCTCTGTGCCAGCAGGGGGGGACAGGGAGGTAGAAAACTGTTTTTTGGCAGT	TCRBV28-01*01	TCRBD01-01*01	TCRBJ01-04*01
VIT_09_PBMCs	1.75623e+12	1	CASSLARRSEAFF	AAGATCCAGCCCTCAGAACCCAGGGACTCAGCTGTGTACTTCTGTGCCAGCAGTTTAGCGCGTAGGTCCGAAGCTTTCTTTGGACAA	TCRBV12	unknown	TCRBJ01-01*01
VIT_09_PBMCs	1.75623e+12	1	CASSQRGTEKLFF	CACATCAATTCCCTGGAGCTTGGTGACTCTGCTGTGTATTTCTGTGCCAGCAGCCAAAGGGGGACTGAAAAACTGTTTTTTGGCAGT	TCRBV03	TCRBD01-01*01	TCRBJ01-04*01
VIT_09_PBMCs	1.75623e+12	1	CASSVRSGPYEKLFF	AGCTCTCTGGAGCTGGGGGACTCAGCTTTGTATTTCTGTGCCAGCAGCGTAAGGTCGGGGCCCTATGAAAAACTGTTTTTTGGCAGT	TCRBV09-01	unknown	TCRBJ01-04*01
VIT_09_PBMCs	1.75623e+12	1	CASSFWDRGEKLFF	GTGAACGCCTTGTTGCTGGGGGACCCGGCCCTCTATCTCTGTGCCAGCAGCTTTTGGGATCGAGGTGAAAAACTGTTTTTTGGCAGT	TCRBV05-06*01	unknown	TCRBJ01-04*01
VIT_09_PBMCs	1.75623e+12	1	CASSEGGVGDSYGYTF	TCCACAAAGCTGGAGGACTCAGCCATGTACTTCTGTGCCAGCAGTGAAGGGGGGGTAGGCGATTCTTATGGCTACACCTTCGGTTCG	TCRBV02-01*01	TCRBD02-01*01	TCRBJ01-02*01
VIT_09_PBMCs	1.75623e+12	1	CASSVDPGVGAEAFF	AGCTCTCTGGAGCTGGGGGACTCAGCTTTGTATTTCTGTGCCAGCAGCGTAGACCCTGGGGTAGGGGCTGAAGCTTTCTTTGGACAA	TCRBV09-01	TCRBD01-01*01	TCRBJ01-01*01
VIT_09_PBMCs	1.75623e+12	1	CASSVNSNSPQHF	AACCTGAGCTCTCTGGAGCTGGGGGACTCAGCTTTGTATTTCTGTGCCAGCTCTGTAAACAGCAATTCGCCCCAGCATTTTGGTGAT	TCRBV09-01	TCRBD01-01*01	TCRBJ01-05*01
VIT_09_PBMCs	1.75623e+12	1	CSVELVNEKLFF	CTGACTGTGAGCAACATGAGCCCTGAAGACAGCAGCATATATCTCTGCAGCGTTGAACTGGTTAATGAAAAACTGTTTTTTGGCAGT	TCRBV29-01*01	unknown	TCRBJ01-04*01
VIT_09_PBMCs	1.75623e+12	1	CASSVFSGRASGNTIYF	CTGGAGCTGGGGGACTCAGCTTTGTATTTCTGTGCCAGCAGCGTATTTTCAGGCAGGGCCTCTGGAAACACCATATATTTTGGAGAG	TCRBV09-01	TCRBD01-01*01	TCRBJ01-03*01
VIT_09_PBMCs	1.75623e+12	1	CATSEGGRANNQPQHF	TCTGCCATCCCCAACCAGACAGCTCTTTACTTCTGTGCCACCTCAGAGGGGGGGAGGGCGAACAATCAGCCCCAGCATTTTGGTGAT	TCRBV24	TCRBD02-01	TCRBJ01-05*01
VIT_09_PBMCs	1.75623e+12	1	CASSLDWYSGNTIYF	AACGCCTTGTTGCTGGGGGACTCGGCCCTCTATCTCTGTGCCAGCAGCTTAGACTGGTACTCTGGAAACACCATATATTTTGGAGAG	TCRBV05-06*01	TCRBD02-01	TCRBJ01-03*01
VIT_09_PBMCs	1.75623e+12	1	CASRLWASSEAFF	ATCCTGGAGTCGCCCAGCCCCAACCAGACCTCTCTGTACTTCTGTGCCAGCAGATTGTGGGCTTCTTCTGAAGCTTTCTTTGGACAA	TCRBV27-01*01	TCRBD01-01*01	TCRBJ01-01*01
VIT_09_PBMCs	1.75623e+12	1	CASILQGVNEKLFF	CTGGAGTCGGCTGCTCCCTCCCAGACATCTGTGTACTTCTGTGCCAGCATCCTACAGGGAGTGAATGAAAAACTGTTTTTTGGCAGT	TCRBV06-01*01	TCRBD01-01*01	TCRBJ01-04*01
VIT_09_PBMCs	1.75623e+12	1	CASSMGGTGTEAFF	GTGACATCGGCCCAAAAGAACCCGACAGCTTTCTATCTCTGTGCCAGTAGTATGGGGGGAACTGGCACTGAAGCTTTCTTTGGACAA	TCRBV19-01	TCRBD02-01*01	TCRBJ01-01*01
VIT_09_PBMCs	1.75623e+12	1	CASRQVGTRNEKLFF	CACACCCTGCAGCCAGAAGACTCGGCCCTGTATCTCTGTGCCAGCAGACAAGTAGGGACGCGAAATGAAAAACTGTTTTTTGGCAGT	TCRBV04-02*01	unknown	TCRBJ01-04*01
VIT_09_PBMCs	1.75623e+12	1	CASSRWTGANEKLFF	ACATCGGCCCAAAAGAACCCGACAGCTTTCTATCTCTGTGCCAGTAGTAGATGGACAGGGGCGAATGAAAAACTGTTTTTTGGCAGT	TCRBV19-01	TCRBD01-01*01	TCRBJ01-04*01
VIT_09_PBMCs	1.75623e+12	1	CASRQFRGSTNEKLFF	TCGGCTGCTCCCTCCCAAACATCTGTGTACTTCTGTGCCAGCAGACAGTTCCGCGGATCAACTAATGAAAAACTGTTTTTTGGCAGT	TCRBV06	unknown	TCRBJ01-04*01
VIT_09_PBMCs	1.75623e+12	1	CASRQGFSGNTIYF	CTGAGCTCTCTGGAGCTGGGGGACTCAGCTTTGTATTTCTGTGCCAGCAGACAGGGTTTTTCTGGAAACACCATATATTTTGGAGAG	TCRBV09-01	TCRBD01-01*01	TCRBJ01-03*01
VIT_09_PBMCs	1.75623e+12	1	CASRLQGDQPQHF	ATTCTGGAGTCCGCCAGCACCAACCAGACATCTATGTACCTCTGTGCCAGCAGATTACAGGGGGATCAGCCCCAGCATTTTGGTGAT	TCRBV28-01*01	TCRBD01-01*01	TCRBJ01-05*01
VIT_09_PBMCs	1.75623e+12	1	CSARRDEKLFF	ACTCTGACAGTGACCAGTGCCCATCCTGAAGACAGCAGCTTCTACATCTGCAGTGCTAGAAGGGACGAAAAACTGTTTTTTGGCAGT	TCRBV20-01*01	unknown	TCRBJ01-04*01
VIT_09_PBMCs	1.75623e+12	1	CASTKRKWRSNQPQHF	GCCTTGTTGCTGGGGGACTCGGCCCTCTATCTCTGTGCCAGCACCAAAAGGAAGTGGCGGTCTAATCAGCCCCAGCATTTTGGTGAT	TCRBV05-06*01	TCRBD02-01	TCRBJ01-05*01
VIT_09_PBMCs	1.75623e+12	1	CSARTGGNQPQHF	TCTGTGAGCAACATGAGCCCTGAAGACAGCAGCATATATCTCTGCAGCGCCAGGACAGGGGGGAATCAGCCCCAGCATTTTGGTGAT	TCRBV29-01*01	TCRBD01-01*01	TCRBJ01-05*01
VIT_09_PBMCs	1.75623e+12	1	CASSDSGDKTEAFF	TTGGCGTCTGCTGTACCCTCTCAGACATCTGTGTACTTCTGTGCCAGCAGTGACTCTGGGGATAAGACTGAAGCTTTCTTTGGACAA	TCRBV06-04	unknown	TCRBJ01-01*01
VIT_09_PBMCs	1.75623e+12	1	CASSLGVRSAFF	CTGAATGTGAACGCCTTGTTGCTGGGGGACTCGGCCCTCTATCTCTGTGCCAGCAGCTTGGGGGTGAGGAGTGCTTTCTTTGGACAA	TCRBV05-06*01	TCRBD02-01*02	TCRBJ01-01*01
VIT_09_PBMCs	1.75623e+12	1	CASSLVVPRSGNTIYF	CCTGCAAAGCTTGAGGACTCGGCCGTGTATCTCTGTGCCAGCAGCTTAGTTGTCCCGAGGTCTGGAAACACCATATATTTTGGAGAG	TCRBV11-02*02	TCRBD02-01*02	TCRBJ01-03*01
VIT_09_PBMCs	1.75623e+12	1	CASSLQGIPNQPQHF	GAGTCGGCTGCTCCCTCCCAAACATCTGTGTACTTCTGTGCCAGCAGTCTACAGGGTATCCCAAATCAGCCCCAGCATTTTGGTGAT	TCRBV06	TCRBD01-01*01	TCRBJ01-05*01
VIT_09_PBMCs	1.75623e+12	1	CATSDGQGTFNQPQHF	TCTGCCATCCCCAACCAGACAGCTCTTTACTTCTGTGCCACCAGTGATGGACAGGGGACCTTCAATCAGCCCCAGCATTTTGGTGAT	TCRBV24	TCRBD01-01*01	TCRBJ01-05*01
VIT_09_PBMCs	1.75623e+12	1	CASSYISQNQPQHF	GTGGAGTCGGCTGCTCCCTCCCAAACATCTGTGTACTTCTGTGCCAGCAGTTACATATCACAGAATCAGCCCCAGCATTTTGGTGAT	TCRBV06	TCRBD01-01*01	TCRBJ01-05*01
VIT_09_PBMCs	1.75623e+12	1	CSARDTFNQPQHF	ACAGTGACCAGTGCCCATCCTGAAGACAGCAGCTTCTACATCTGCAGTGCTAGGGACACCTTCAATCAGCCCCAGCATTTTGGTGAT	TCRBV20	TCRBD01-01*01	TCRBJ01-05*01
VIT_09_PBMCs	1.75623e+12	1	CASSGLSNQPQHF	ATTCTGGAGTCCGCCAGCACCAACCAGACATCTATGTACCTCTGTGCCAGCAGCGGACTGAGCAATCAGCCCCAGCATTTTGGTGAT	TCRBV28-01*01	TCRBD02-01	TCRBJ01-05*01
VIT_09_PBMCs	1.75623e+12	1	CASSLIERRVTFF	ATCCTGGAGTCGCCCAGCCCCAACCAGACCTCTCTGTACTTCTGTGCCAGCAGTCTGATCGAGAGGAGGGTGACTTTCTTTGGACAA	TCRBV27-01*01	TCRBD02-01*02	TCRBJ01-01*01
VIT_09_PBMCs	1.75623e+12	1	CSFARQNTEAFF	CAGACTGTGAGCAACATGAGCCCTGAAGACAGCAGCATATATCTCTGCAGCTTCGCAAGGCAGAACACTGAAGCTTTCTTTGGACAA	TCRBV29-01*01	unknown	TCRBJ01-01*01
VIT_09_PBMCs	1.75623e+12	1	CASSLDSSNQPQHF	ATCCAGCCTGCAAAGCTTGAGGACTCGGCCGTGTATCTCTGTGCCAGCAGCTTAGATAGCAGCAATCAGCCCCAGCATTTTGGTGAT	TCRBV11-02*02	TCRBD02-01	TCRBJ01-05*01
VIT_09_PBMCs	1.75623e+12	1	CASSLWDRKNQPQHF	CAGCCCTCAGAACCCAGGGACTCAGCTGTGTACTTCTGTGCCAGCAGTTTATGGGACAGAAAAAATCAGCCCCAGCATTTTGGTGAT	TCRBV12	TCRBD01-01*01	TCRBJ01-05*01
VIT_09_PBMCs	1.75623e+12	1	CASSQEFLLEKLFF	ATCAATTCCCTGGAGCTTGGTGACTCTGCTGTGTATTTCTGTGCCAGCAGCCAAGAATTCCTTCTTGAAAAACTGTTTTTTGGCAGT	TCRBV03	TCRBD02-01	TCRBJ01-04*01
VIT_09_PBMCs	1.75623e+12	1	CASRGYRAGTYTF	AAGATCCAGCCCTCAGAACCCAGGGACTCAGCTGTGTACTTCTGTGCCAGCAGGGGGTACAGGGCGGGTACTTACACCTTCGGTTCG	TCRBV12	TCRBD01-01*01	TCRBJ01-02*01
VIT_09_PBMCs	1.75623e+12	1	CASSAGQYGYTF	CTTCACATCAATTCCCTGGAGCTTGGTGACTCTGCTGTGTATTTCTGTGCCAGCAGCGCGGGACAGTATGGCTACACCTTCGGTTCG	TCRBV03	TCRBD01-01*01	TCRBJ01-02*01
VIT_09_PBMCs	1.75623e+12	1	CASSLQGASEKLFF	GTGACATCGGCCCAAAAGAACCCGACAGCTTTCTATCTCTGTGCCAGTAGTCTACAGGGGGCGAGTGAAAAACTGTTTTTTGGCAGT	TCRBV19-01	TCRBD01-01*01	TCRBJ01-04*01
VIT_09_PBMCs	1.75623e+12	1	CASSVTENYGYTF	AACCTGAGCTCTCTGGAGCTGGGGGACTCAGCTTTGTATTTCTGTGCCAGCAGCGTAACAGAAAACTATGGCTACACCTTCGGTTCG	TCRBV09-01	TCRBD01-01*01	TCRBJ01-02*01
VIT_09_PBMCs	1.75623e+12	1	CASSLYLRDYGYTF	GTGAACGCCTTGTTGCTGGGGGACTCGGCCCTCTATCTCTGTGCCAGCAGCTTGTATCTCAGAGACTATGGCTACACCTTCGGTTCG	TCRBV05-06*01	unknown	TCRBJ01-02*01
VIT_09_PBMCs	1.75623e+12	1	CSVATGTQPQHF	CTGACTGTGAGCAACATGAGCCCTGAAGACAGCAGCATATATCTCTGCAGCGTTGCGACAGGGACTCAGCCCCAGCATTTTGGTGAT	TCRBV29-01*01	TCRBD01-01*01	TCRBJ01-05*01
VIT_09_PBMCs	1.75623e+12	1	CASSQDLWTGSGYTF	AATTCCCTGGAGCTTGGTGACTCTGCTGTGTATTTCTGTGCCAGCAGCCAAGATCTATGGACAGGGTCCGGCTACACCTTCGGTTCG	TCRBV03	TCRBD01-01*01	TCRBJ01-02*01
VIT_09_PBMCs	1.75623e+12	1	CASSLQLGYGYTF	AAGATCCAGCCCTCAGAACCCAGGGACTCAGCTGTGTACTTCTGTGCCAGCAGCCTCCAGTTGGGCTATGGCTACACCTTCGGTTCG	TCRBV12	unknown	TCRBJ01-02*01
VIT_09_PBMCs	1.75623e+12	1	CASSEGNSIYGYTF	ATCCGGTCCACAAAGCTGGAGGACTCAGCCATGTACTTCTGTGCCAGCAGTGAAGGTAACTCCATCTATGGCTACACCTTCGGTTCG	TCRBV02-01*01	TCRBD02-01	TCRBJ01-02*01
VIT_09_PBMCs	1.75623e+12	1	CASSYSGYGYTF	CTGGGGTTGGAGTCGGCTGCTCCCTCCCAAACATCTGTGTACTTCTGTGCCAGCAGTTACTCAGGCTATGGCTACACCTTCGGTTCG	TCRBV06	unknown	TCRBJ01-02*01
VIT_09_PBMCs	1.75623e+12	1	CASSYSVGPYGYTF	TTGGAGTCGGCTGCTCCCTCCCAAACATCTGTGTACTTCTGTGCCAGCAGTTACTCGGTTGGGCCCTATGGCTACACCTTCGGTTCG	TCRBV06	TCRBD01-01*01	TCRBJ01-02*01
VIT_09_PBMCs	1.75623e+12	1	CAGGGTQPQHF	CCCCTCACGTTGGCGTCTGCTGTACCCTCTCAGACATCTGTGTACTTCTGTGCCGGTGGGGGGACCCAGCCCCAGCATTTTGGTGAT	TCRBV06-04	TCRBD02-01*01	TCRBJ01-05*01
VIT_09_PBMCs	1.75623e+12	1	CATSGNTGVNEKLFF	GAGTCTGCCATCCCCAACCAGACAGCTCTTTACTTCTGTGCCACCAGTGGGAATACAGGCGTTAATGAAAAACTGTTTTTTGGCAGT	TCRBV24	TCRBD01-01*01	TCRBJ01-04*01
VIT_09_PBMCs	1.75623e+12	1	CASSLGFNYGYTF	AAGATCCAGCCTGCAAAGCTTGAGGACTCGGCCGTGTATCTCTGTGCCAGCAGCTTAGGGTTTAACTATGGCTACACCTTCGGTTCG	TCRBV11-02*02	unknown	TCRBJ01-02*01
VIT_09_PBMCs	1.75623e+12	1	CSVATLGETNYGYTF	AGCAACATGAGCCCTGAAGACAGCAGCATATATCTCTGCAGCGTTGCGACCTTAGGGGAGACTAACTATGGCTACACCTTCGGTTCG	TCRBV29-01*01	unknown	TCRBJ01-02*01
VIT_09_PBMCs	1.75623e+12	1	CASSQPGGNYGYTF	ATCAATTCCCTGGAGCTTGGTGACTCTGCTGTGTATTTCTGTGCCAGCAGCCAACCAGGGGGTAACTATGGCTACACCTTCGGTTCG	TCRBV03	TCRBD01-01*01	TCRBJ01-02*01
VIT_09_PBMCs	1.75623e+12	1	CASSFNTGTNYGYTF	AGCACCTTGGAGCTGGGGGACTCGGCCCTTTATCTTTGCGCCAGCAGCTTTAACACAGGAACTAACTATGGCTACACCTTCGGTTCG	TCRBV05-01*01	TCRBD01-01*01	TCRBJ01-02*01
VIT_09_PBMCs	1.75623e+12	1	CASSQISAGYTF	CTTCACATCAATTCCCTGGAGCTTGGTGACTCTGCTGTGTATTTCTGTGCCAGCAGCCAAATCTCCGCCGGCTACACCTTCGGTTCG	TCRBV03	unknown	TCRBJ01-02*01
VIT_09_PBMCs	1.75623e+12	1	CASSDRTNYGYTF	ACCCTGGAGTCTGCCAGGCCCTCACATACCTCTCAGTACCTCTGTGCCAGCTCGGACAGGACTAACTATGGCTACACCTTCGGTTCG	TCRBV25-01*01	TCRBD01-01*01	TCRBJ01-02*01
VIT_09_PBMCs	1.75623e+12	1	CSARDSGGRYTEAFF	ACCAGTGCCCATCCTGAAGACAGCAGCTTCTACATCTGCAGTGCTAGAGATTCAGGGGGCCGGTACACTGAAGCTTTCTTTGGACAA	TCRBV20	TCRBD01-01*01	TCRBJ01-01*01
VIT_09_PBMCs	1.75623e+12	1	CASSEQTDTQYF	CTGAAGATCCGGTCCACAAAGCTGGAGGACTCAGCCATGTACTTCTGTGCCAGCAGTGAGCAAACAGATACGCAGTATTTTGGCCCA	TCRBV02-01*01	unknown	TCRBJ02-03*01
VIT_09_PBMCs	1.75623e+12	1	CSARDLAGQISGNTIYF	GCCCATCCTGAAGACAGCAGCTTCTACATCTGCAGTGCTAGAGATTTGGCGGGACAGATCTCTGGAAACACCATATATTTTGGAGAG	TCRBV20	TCRBD01-01*01	TCRBJ01-03*01
VIT_09_PBMCs	1.75623e+12	1	CSVAEDAYSGNTIYF	AGCAACATGAGCCCTGAAGACAGCAGCATATATCTCTGCAGCGTTGCCGAGGACGCCTACTCTGGAAACACCATATATTTTGGAGAG	TCRBV29-01*01	unknown	TCRBJ01-03*01
VIT_09_PBMCs	1.75623e+12	1	CASSLVDSNTIYF	AACATGAGCTCCTTGGAGCTGGGGGACTCAGCCCTGTACTTCTGTGCCAGCAGCCTAGTAGACAGCAACACCATATATTTTGGAGAG	TCRBV13-01*01	TCRBD01-01*01	TCRBJ01-03*01
VIT_09_PBMCs	1.75623e+12	1	CASRAHSGTDHTEAFF	CCCTCAGAACCCAGGGACTCAGCTGTGTACTTCTGTGCCAGCAGAGCACACTCCGGGACAGATCACACTGAAGCTTTCTTTGGACAA	TCRBV12	TCRBD01-01*01	TCRBJ01-01*01
VIT_09_PBMCs	1.75623e+12	1	CASRQGAGNTIYF	AGGCTGCTGTCGGCTGCTCCCTCCCAGACATCTGTGTACTTCTGTGCCAGCAGACAGGGGGCTGGAAACACCATATATTTTGGAGAG	TCRBV06-05*01	TCRBD01-01*01	TCRBJ01-03*01
VIT_09_PBMCs	1.75623e+12	1	CASKASGNTIYF	CTGGGGTTGGAGTCGGCTGCTCCCTCCCAAACATCTGTGTACTTCTGTGCCAGCAAGGCATCTGGAAACACCATATATTTTGGAGAG	TCRBV06	unknown	TCRBJ01-03*01
VIT_09_PBMCs	1.75623e+12	1	CASSLAGTARGEKLFF	CCCTCAGAACCCAGGGACTCAGCTGTGTACTTCTGTGCCAGCAGTTTAGCCGGGACAGCGAGGGGTGAAAAACTGTTTTTTGGCAGT	TCRBV12	TCRBD01-01*01	TCRBJ01-04*01
VIT_09_PBMCs	1.75623e+12	1	CSALQSSAGNTIYF	GTGACCAGTGCCCATCCTGAAGACAGCAGCTTCTACATCTGCAGTGCTTTGCAGTCTAGCGCTGGAAACACCATATATTTTGGAGAG	TCRBV20	TCRBD02-01	TCRBJ01-03*01
VIT_09_PBMCs	1.75623e+12	1	CASSGTSGSITDTQYF	TCGGCCCAAAAGAACCCGACAGCTTTCTATCTCTGTGCCAGTAGTGGGACTAGCGGGAGTATAACGGATACGCAGTATTTTGGCCCA	TCRBV19-01	TCRBD02-01*02	TCRBJ02-03*01
VIT_09_PBMCs	1.75623e+12	1	CAIRGLASGNTIYF	CTGGAGTCCGCTACCAGCTCCCAGACATCTGTGTACTTCTGTGCCATCAGGGGGTTAGCGTCCGGAAACACCATATATTTTGGAGAG	TCRBV10-03*01	TCRBD02-01	TCRBJ01-03*01
VIT_09_PBMCs	1.75623e+12	1	CASSYHGGMNTGELFF	TCGGCTGCTCCCTCCCAAACATCTGTGTACTTCTGTGCCAGCAGTTACCACGGGGGAATGAACACCGGGGAGCTGTTTTTTGGAGAA	TCRBV06	TCRBD02-01*01	TCRBJ02-02*01
VIT_09_PBMCs	1.75623e+12	1	CSVPQGMYAFF	ACTCTGACTGTGAGCAACATGAGCCCTGAAGACAGCAGCATATATCTCTGCAGCGTTCCCCAGGGAATGTATGCTTTCTTTGGACAA	TCRBV29-01*01	TCRBD01-01*01	TCRBJ01-01*01
VIT_09_PBMCs	1.75623e+12	1	CASILEATGELFF	CACATCAATTCCCTGGAGCTTGGTGACTCTGCTGTGTATTTCTGTGCCAGCATTCTAGAGGCCACCGGGGAGCTGTTTTTTGGAGAA	TCRBV03	TCRBD02-01	TCRBJ02-02*01
VIT_09_PBMCs	1.75623e+12	1	CASSSARNSIYF	CTCAAGATCCAGCCTGCAAAGCTTGAGGACTCGGCCGTGTATCTCTGTGCCAGCAGTTCAGCTCGGAACAGCATATATTTTGGAGAG	TCRBV11-02*02	TCRBD01-01*01	TCRBJ01-03*01
VIT_09_PBMCs	1.75623e+12	1	CATSGLRDRDQPQHF	GAGTCTGCCATCCCCAACCAGACAGCTCTTTACTTCTGTGCCACCAGTGGCCTCCGGGACAGAGATCAGCCCCAGCATTTTGGTGAT	TCRBV24	TCRBD01-01*01	TCRBJ01-05*01
VIT_09_PBMCs	1.75623e+12	1	CSVYVREFPNTEAFF	AGCAACATGAGCCCTGAAGACAGCAGCATATATCTCTGCAGCGTTTATGTCAGGGAGTTCCCGAACACTGAAGCTTTCTTTGGACAA	TCRBV29-01*01	unknown	TCRBJ01-01*01
VIT_09_PBMCs	1.75623e+12	1	CASGLASWGNNYGYTF	CCCTCAGAACCCAGGGACTCAGCTGTGTATTTTTGTGCTAGTGGTTTGGCCTCCTGGGGCAATAACTATGGCTACACCTTCGGTTCG	TCRBV12-05*01	TCRBD01-01*01	TCRBJ01-02*01
VIT_09_PBMCs	1.75623e+12	1	CASSVVPVHSGNTIYF	TCTCTGGAGCTGGGGGACTCAGCTTTGTATTTCTGTGCCAGCAGCGTAGTACCGGTGCACTCTGGAAACACCATATATTTTGGAGAG	TCRBV09-01	TCRBD02-01	TCRBJ01-03*01
VIT_09_PBMCs	1.75623e+12	1	CASRLRQSEAFF	CAGAAGATCCGGTCCACAAAGCTGGAGGACTCAGCCATGTACTTCTGTGCCAGCAGACTAAGACAGTCTGAAGCTTTCTTTGGACAA	TCRBV02-01*01	TCRBD01-01*01	TCRBJ01-01*01
VIT_09_PBMCs	1.75623e+12	1	CASTLTTGRRSEAFF	CTGTCGGCTGCTCCCTCCCAGACATCTGTGTACTTCTGTGCCAGCACCTTGACAACAGGGAGAAGGTCTGAAGCTTTCTTTGGACAA	TCRBV06-05*01	TCRBD01-01*01	TCRBJ01-01*01
VIT_09_PBMCs	1.75623e+12	1	CASSIVGAPEAFF	TAGGTGCAGCCTGCAGAACTGGAGGATTCTGGAGTTTATTTCTGTGCCAGCAGCATCGTAGGCGCGCCTGAAGCTTTCTTTGGACAA	TCRBV14-01*01	unknown	TCRBJ01-01*01
VIT_09_PBMCs	1.75623e+12	1	CASSQTGGGTEAFF	ATCAATTCCCTGGAGCTTGGTGACTCTGCTGTGTATTTCTGTGCCAGCAGCCAAACAGGGGGTGGGACTGAAGCTTTCTTTGGACAA	TCRBV03	TCRBD01-01*01	TCRBJ01-01*01
VIT_09_PBMCs	1.75623e+12	1	CASSGWTGVSEAFF	ATCCGGTCCACAAAGCTGGAGGACTCAGCCATGTACTTCTGTGCCAGCAGTGGGTGGACAGGGGTATCTGAAGCTTTCTTTGGACAA	TCRBV02-01*01	TCRBD01-01*01	TCRBJ01-01*01
VIT_09_PBMCs	1.75623e+12	1	CASSEVSEAFF	ACTCTGAAGATCCGGTCCACAAAGCTGGAGGACTCAGCCATGTACTTCTGTGCCAGCAGTGAGGTTTCTGAAGCTTTCTTTGGACAA	TCRBV02-01*01	unknown	TCRBJ01-01*01
VIT_09_PBMCs	1.75623e+12	1	CASSVGGTGEKLFF	CTGAGCTCTCTGGAGCTGGGGGACTCAGCTTTGTATTTCTGTGCCAGCAGCGTAGGAGGAACAGGTGAAAAACTGTTTTTTGGCAGT	TCRBV09-01	TCRBD01-01*01	TCRBJ01-04*01
VIT_09_PBMCs	1.75623e+12	1	CASSLSTYGTEAFF	GAGAGCACCTTGGAGCTGGGGGACTCGGCCCTTTATCTTTGCGCCAGCAGCTTGTCAACATATGGCACTGAAGCTTTCTTTGGACAA	TCRBV05-01*01	TCRBD01-01*01	TCRBJ01-01*01
VIT_09_PBMCs	1.75623e+12	1	CSASYISGFTEAFF	GAGACCAGTGCCCATCCTGAAGACAGCAGCTTCTACATCTGCAGTGCTAGTTATATTTCGGGGTTCACTGAAGCTTTCTTTGGACAA	TCRBV20	TCRBD02-01*01	TCRBJ01-01*01
VIT_09_PBMCs	1.75623e+12	1	CAIREVLGSTEAFF	CTGGAGTCCGCTACCAGCTCCCAGACATCTGTGTACTTCTGTGCCATCAGGGAGGTCTTGGGGAGCACTGAAGCTTTCTTTGGACAA	TCRBV10-03*01	TCRBD02-01*02	TCRBJ01-01*01
VIT_09_PBMCs	1.75623e+12	1	CASKRKSTEAFF	CTCACTGTGACATCGGCCCAAAAGAACCCGACAGCTTTCTATCTCTGTGCCAGTAAGAGAAAGAGCACTGAAGCTTTCTTTGGACAA	TCRBV19-01	TCRBD02-01*02	TCRBJ01-01*01
VIT_09_PBMCs	1.75623e+12	1	CSVGTGYTEAFF	CTGACAGTGACCAGTGCCCATCCTGAAGACAGCAGCTTCTACATCTGCAGTGTGGGGACAGGTTACACTGAAGCTTTCTTTGGACAA	TCRBV20	TCRBD01-01*01	TCRBJ01-01*01
VIT_09_PBMCs	1.75623e+12	1	CASSTGGFWTEAFF	TTGGAGTCGGCTGCTCCCTCCCAAACATCTGTGTACTTCTGTGCCAGCAGCACAGGAGGGTTTTGGACTGAAGCTTTCTTTGGACAA	TCRBV06	TCRBD02-01*02	TCRBJ01-01*01
VIT_09_PBMCs	1.75623e+12	1	CASSRTSGYTDTQYF	AATTCCCTGGAGCTTGGTGACTCTGCTGTGTATTTCTGTGCCAGCAGTCGGACTAGCGGTTACACAGATACGCAGTATTTTGGCCCA	TCRBV03	TCRBD02-01	TCRBJ02-03*01
VIT_09_PBMCs	1.75623e+12	1	CASSYVPGYTEAFF	CTGCTGTCGGCTGCTCCCTCCCAGACATCTGTGTACTTCTGTGCCAGCAGTTACGTTCCAGGGTACACTGAAGCTTTCTTTGGACAA	TCRBV06-05*01	TCRBD01-01*01	TCRBJ01-01*01
VIT_09_PBMCs	1.75623e+12	1	CASSAWGGDTEAFF	TTGGAGTCGGCTGCTCCCTCCCAAACATCTGTGTACTTCTGTGCCAGCAGTGCGTGGGGGGGTGACACTGAAGCTTTCTTTGGACAA	TCRBV06	TCRBD02-01*01	TCRBJ01-01*01
VIT_09_PBMCs	1.75623e+12	1	CSASPGGPTNEKLFF	ACCAGTGCCCATCCTGAAGACAGCAGCTTCTACATCTGCAGTGCTTCCCCCGGGGGACCAACTAATGAAAAACTGTTTTTTGGCAGT	TCRBV20	TCRBD02-01*01	TCRBJ01-04*01
VIT_09_PBMCs	1.75623e+12	1	CASSEYTGRNTEAFF	GAGTCTGCCAGGCCCTCACATACCTCTCAGTACCTCTGTGCCAGCAGTGAATACACAGGGAGGAACACTGAAGCTTTCTTTGGACAA	TCRBV25-01*01	TCRBD01-01*01	TCRBJ01-01*01
VIT_09_PBMCs	1.75623e+12	1	CASSPLRGNTEAFF	ATCAATTCCCTGGAGCTTGGTGACTCTGCTGTGTATTTCTGTGCCAGCAGCCCCCTACGGGGTAACACTGAAGCTTTCTTTGGACAA	TCRBV03	TCRBD02-01*01	TCRBJ01-01*01
VIT_09_PBMCs	1.75623e+12	1	CASSFLLTDRAHTEAFF	GCAAAGCTTGAGGACTCGGCCGTGTATCTCTGTGCCAGCAGCTTCCTTTTAACCGACAGGGCACACACTGAAGCTTTCTTTGGACAA	TCRBV11-02*02	TCRBD01-01*01	TCRBJ01-01*01
VIT_09_PBMCs	1.75623e+12	1	CASKRGTANQPQHF	ATCCGGTCCACAAAGCTGGAGGACTCAGCCATGTACTTCTGTGCCAGCAAACGCGGGACGGCGAATCAGCCCCAGCATTTTGGTGAT	TCRBV02-01*01	TCRBD02-01*02	TCRBJ01-05*01
VIT_09_PBMCs	1.75623e+12	1	CASSLMAGRGFTNTEAFF	GAACCCAGGGACTCAGCTGTGTACTTCTGTGCCAGCAGTTTGATGGCGGGGAGGGGATTTACTAACACTGAAGCTTTCTTTGGACAA	TCRBV12	TCRBD02-01*02	TCRBJ01-01*01
VIT_09_PBMCs	1.75623e+12	1	CASMRGLVNTEAFF	CTGGAGTCCGCCAGCACCAACCAGACATCTATGTACCTCTGTGCCAGTATGAGAGGCCTCGTGAACACTGAAGCTTTCTTTGGACAA	TCRBV28-01*01	TCRBD02-01*02	TCRBJ01-01*01
VIT_09_PBMCs	1.75623e+12	1	CATQGAVNTEAFF	TCCCTAGAGTCTGCCATCCCCAACCAGACAGCTCTTTACTTCTGTGCCACCCAGGGGGCGGTGAACACTGAAGCTTTCTTTGGACAA	TCRBV24	TCRBD01-01*01	TCRBJ01-01*01
VIT_09_PBMCs	1.75623e+12	1	CASSYSPGEVNTEAFF	TCGGCTGCTCCCTCCCAGACATCTGTGTACTTCTGTGCCAGCAGTTACTCTCCAGGGGAAGTGAACACTGAAGCTTTCTTTGGACAA	TCRBV06-05*01	TCRBD01-01*01	TCRBJ01-01*01
VIT_09_PBMCs	1.75623e+12	1	CASSETMNTEAFF	ACGTTGGCGTCTGCTGTACCCTCTCAGACATCTGTGTACTTCTGTGCCAGCAGTGAAACTATGAACACTGAAGCTTTCTTTGGACAA	TCRBV06-04	TCRBD02-01	TCRBJ01-01*01
VIT_09_PBMCs	1.75623e+12	1	CASSPGDRWRNTEAFF	CCCTCAGAACCCAGGGACTCAGCTGTGTACTTCTGTGCCAGCAGTCCGGGGGACAGGTGGCGGAACACTGAAGCTTTCTTTGGACAA	TCRBV12	TCRBD01-01*01	TCRBJ01-01*01
VIT_09_PBMCs	1.75623e+12	1	CAIRGTGTPSTDTQYF	TCCGCTACCAGCTCCCAGACATCTGTGTACTTCTGTGCCATCAGAGGGACTGGCACTCCTAGCACAGATACGCAGTATTTTGGCCCA	TCRBV10-03*01	TCRBD02-01	TCRBJ02-03*01
VIT_09_PBMCs	1.75623e+12	1	CASSPGTVLWPQHF	ATCCAGCCCTCAGAACCCAGGGACTCAGCTGTGTACTTCTGTGCCAGCAGTCCCGGGACCGTCTTATGGCCCCAGCATTTTGGTGAT	TCRBV12	unknown	TCRBJ01-05*01
VIT_09_PBMCs	1.75623e+12	1	CASSYPAQSQHF	CTGGGGTTGGAGTCGGCTGCTCCCTCCCAAACATCTGTGTACTTCTGTGCCAGCAGTTACCCGGCTCAGTCCCAGCATTTTGGTGAT	TCRBV06	unknown	TCRBJ01-05*01
VIT_09_PBMCs	1.75623e+12	1	CATSVAGQSDQPQHF	GAGTCTGCCATCCCCAACCAGACAGCTCTTTACTTCTGTGCCACCAGTGTTGCGGGACAGTCAGATCAGCCCCAGCATTTTGGTGAT	TCRBV24	TCRBD01-01*01	TCRBJ01-05*01
VIT_09_PBMCs	1.75623e+12	1	CASSFPPNTEAFF	AATGTGAACGCCTTGTTGCTGGGGGACTCGGCCCTCTATCTCTGTGCCAGCAGCTTCCCGCCGAACACTGAAGCTTTCTTTGGACAA	TCRBV05-06*01	unknown	TCRBJ01-01*01
VIT_09_PBMCs	1.75623e+12	1	CASTPGHMNTEAFF	CTGGAGTTGGCTGCTCCCTCCCAGACATCTGTGTACTTCTGTGCCAGCACCCCGGGACATATGAACACTGAAGCTTTCTTTGGACAA	TCRBV06-06	TCRBD01-01*01	TCRBJ01-01*01
VIT_09_PBMCs	1.75623e+12	1	CSVAMAGRTNTEAFF	AGCAACATGAGCCCTGAAGACAGCAGCATATATCTCTGCAGCGTTGCCATGGCAGGGAGGACGAACACTGAAGCTTTCTTTGGACAA	TCRBV29-01*01	TCRBD02-01*02	TCRBJ01-01*01
VIT_09_PBMCs	1.75623e+12	1	CASSLGHLTNTEAFF	AGCACCTTGGAGCTGGGGGACTCGGCCCTTTATCTTTGCGCCAGCAGCTTGGGACACCTAACGAACACTGAAGCTTTCTTTGGACAA	TCRBV05-01*01	TCRBD01-01*01	TCRBJ01-01*01
VIT_09_PBMCs	1.75623e+12	1	CASSMGQTGGEPQHF	ACATCGGCCCAAAAGAACCCGACAGCTTTCTATCTCTGTGCCAGTAGTATGGGACAGACGGGTGGGGAGCCCCAGCATTTTGGTGAT	TCRBV19-01	TCRBD01-01*01	TCRBJ01-05*01
VIT_09_PBMCs	1.75623e+12	1	CSTDITNTEAFF	CTGACAGTGACCAGTGCCCATCCTGAAGACAGCAGCTTCTACATCTGCAGTACGGACATCACGAACACTGAAGCTTTCTTTGGACAA	TCRBV20	TCRBD01-01*01	TCRBJ01-01*01
VIT_09_PBMCs	1.75623e+12	1	CASSFKTGTNTEAFF	AACGCCTTGTTGCTGGGGGACTCGGCCCTCTATCTCTGTGCCAGCAGCTTCAAGACAGGGACAAACACTGAAGCTTTCTTTGGACAA	TCRBV05-06*01	TCRBD01-01*01	TCRBJ01-01*01
VIT_09_PBMCs	1.75623e+12	1	CASRHRDKAFF	ACTCTGAAGATCCAGCCCTCAGAACCCAGGGACTCAGCTGTGTACTTCTGTGCCAGCAGACACCGGGACAAAGCTTTCTTTGGACAA	TCRBV12	TCRBD01-01*01	TCRBJ01-01*01
VIT_09_PBMCs	1.75623e+12	1	CASSSLGEKQPQHF	GTGGAGTCGGCTGCTCCCTCCCAAACATCTGTGTACTTCTGTGCCAGCAGTTCACTGGGGGAAAAGCAGCCCCAGCATTTTGGTGAT	TCRBV06	unknown	TCRBJ01-05*01
VIT_09_PBMCs	1.75623e+12	1	CASSYSGSREKLFF	CTGCTGTCGGCTGCTCCCTCCCAGACATCTGTGTACTTCTGTGCCAGCAGTTACTCAGGGAGCAGGGAAAAACTGTTTTTTGGCAGT	TCRBV06-05*01	TCRBD02-01*02	TCRBJ01-04*01
VIT_09_PBMCs	1.75623e+12	1	CASSPINLKEKLFF	ATCCAGCAGGTAGTGCGAGGAGATTCGGCAGCTTATTTCTGTGCCAGCTCACCAATTAATCTGAAGGAAAAACTGTTTTTTGGCAGT	TCRBV18-01*01	unknown	TCRBJ01-04*01
VIT_09_PBMCs	1.75623e+12	1	CASSEAHGTDQPQHF	CGGTCCACAAAGCTGGAGGACTCAGCCATGTACTTCTGTGCCAGCAGTGAAGCGCATGGAACGGACCAGCCCCAGCATTTTGGTGAT	TCRBV02-01*01	unknown	TCRBJ01-05*01
VIT_09_PBMCs	1.75623e+12	1	CASSYRGTNEKLFF	ATCCAGCCCTCAGAACCCAGGGACTCAGCTGTGTACTTCTGTGCCAGCAGTTACAGGGGGACTAATGAAAAACTGTTTTTTGGCAGT	TCRBV12	TCRBD01-01*01	TCRBJ01-04*01
VIT_09_PBMCs	1.75623e+12	1	CASSQRQETNTEAFF	AGCTCTCTGGAGCTGGGGGACTCAGCTTTGTATTTCTGTGCCAGCAGCCAAAGACAGGAGACGAACACTGAAGCTTTCTTTGGACAA	TCRBV09-01	TCRBD01-01*01	TCRBJ01-01*01
VIT_09_PBMCs	1.75623e+12	1	CASSRVSGNTIYF	CACATCAATTCCCTGGAGCTTGGTGACTCTGCTGTGTATTTCTGTGCCAGCAGCCGGGTCTCTGGAAACACCATATATTTTGGAGAG	TCRBV03	unknown	TCRBJ01-03*01
VIT_09_PBMCs	1.75623e+12	1	CASNLQGSSQPQHF	GTGGAGTCGGCTGCTCCCTCCCAAACATCTGTGTACTTCTGTGCCAGCAACCTGCAGGGATCGAGTCAGCCCCAGCATTTTGGTGAT	TCRBV06	TCRBD01-01*01	TCRBJ01-05*01
VIT_09_PBMCs	1.75623e+12	1	CASRDRGYGQPQHF	ATCCGGTCCACAAAGCTGGAGGACTCAGCCATGTACTTCTGTGCCAGCCGGGACAGGGGGTACGGTCAGCCCCAGCATTTTGGTGAT	TCRBV02-01*01	TCRBD01-01*01	TCRBJ01-05*01
VIT_09_PBMCs	1.75623e+12	1	CASSEYQPQHF	TCGCTCAGGCTGGAGTCGGCTGCTCCCTCCCAGACATCTGTGTACTTCTGTGCCAGCAGTGAATATCAGCCCCAGCATTTTGGTGAT	TCRBV06-01*01	unknown	TCRBJ01-05*01
VIT_09_PBMCs	1.75623e+12	1	CASSMMGGNQPQHF	GTGACATCGGCCCAAAAGAACCCGACAGCTTTCTATCTCTGTGCCAGTAGTATGATGGGGGGCAATCAGCCCCAGCATTTTGGTGAT	TCRBV19-01	unknown	TCRBJ01-05*01
VIT_09_PBMCs	1.75623e+12	1	CASSQAGLNYGYTF	ATCAATTCCCTGGAGCTTGGTGACTCTGCTGTGTATTTCTGTGCCAGCAGCCAAGCAGGGCTTAACTATGGCTACACCTTCGGTTCG	TCRBV03	TCRBD01-01*01	TCRBJ01-02*01
VIT_09_PBMCs	1.75623e+12	1	CASRRGQNQPQHF	AAGATCCAGCCCTCAGAACCCAGGGACTCAGCTGTGTACTTCTGTGCCAGCAGGAGAGGGCAGAACCAGCCCCAGCATTTTGGTGAT	TCRBV12	TCRBD02-01*02	TCRBJ01-05*01
VIT_09_PBMCs	1.75623e+12	1	CSARRKDTSNQPQHF	ACCAGTGCCCATCCTGAAGACAGCAGCTTCTACATCTGCAGTGCTAGACGGAAGGACACTAGCAATCAGCCCCAGCATTTTGGTGAT	TCRBV20	TCRBD01-01*01	TCRBJ01-05*01
VIT_09_PBMCs	1.75623e+12	1	CASSWGGYNQPQHF	GTGACATCGGCCCAAAAGAACCCGACAGCTTTCTATCTCTGTGCCAGTAGTTGGGGGGGCTACAATCAGCCCCAGCATTTTGGTGAT	TCRBV19-01	TCRBD02-01*01	TCRBJ01-05*01
VIT_09_PBMCs	1.75623e+12	1	CASSLGQNYGYTF	GGGTTGGAGTCGGCTGCTCCCTCCCAAACATCTGTGTACTTCTGTGCCAGCAGTTTAGGTCAGAACTATGGCTACACCTTCGGTTCG	TCRBV06	unknown	TCRBJ01-02*01
VIT_09_PBMCs	1.75623e+12	1	CASSPNSLLNQPQHF	GAGTCGGCTGCTCCCTCCCAGACATCTGTGTACTTCTGTGCCAGCAGCCCAAACAGCCTCTTAAATCAGCCCCAGCATTTTGGTGAT	TCRBV06-01*01	TCRBD01-01*01	TCRBJ01-05*01
VIT_09_PBMCs	1.75623e+12	1	CASSKGQGAGQPQHF	CGGTCCACAAAGCTGGAGGACTCAGCCATGTACTTCTGTGCCAGCAGTAAGGGACAGGGGGCAGGGCAGCCCCAGCATTTTGGTGAT	TCRBV02-01*01	TCRBD01-01*01	TCRBJ01-05*01
VIT_09_PBMCs	1.75623e+12	1	CASSEVTGGLGNTIYF	TCGGCTGCTCCCTCCCAGACATCTGTGTACTTCTGTGCCAGCAGTGAAGTAACAGGGGGCCTTGGAAACACCATATATTTTGGAGAG	TCRBV06-01*01	TCRBD01-01*01	TCRBJ01-03*01
VIT_09_PBMCs	1.75623e+12	1	CSAIQGNQPQHF	CTGACAGTGACCAGTGCCCATCCTGAAGACAGCAGCTTCTACATCTGCAGTGCTATTCAGGGCAATCAGCCCCAGCATTTTGGTGAT	TCRBV20	TCRBD01-01*01	TCRBJ01-05*01
VIT_09_PBMCs	1.75623e+12	1	CASSEMFMGRINEKLFF	GCCAGGCCCTCACATACCTCTCAGTACCTCTGTGCCAGCAGTGAAATGTTTATGGGACGGATTAATGAAAAACTGTTTTTTGGCAGT	TCRBV25-01*01	unknown	TCRBJ01-04*01
VIT_09_PBMCs	1.75623e+12	1	CASSLRGVYGYTF	AAGATCCAGCCCTCAGAACCCAGGGACTCAGCTGTGTACTTCTGTGCCAGCAGTTTAAGAGGAGTCTATGGCTACACCTTCGGTTCG	TCRBV12	TCRBD02-01*02	TCRBJ01-02*01
VIT_09_PBMCs	1.75623e+12	1	CASSETGSTPEKLFF	CGGTCCACAAAGCTGGAGGACTCAGCCATGTACTTCTGTGCCAGCAGTGAAACGGGATCCACGCCTGAAAAACTGTTTTTTGGCAGT	TCRBV02-01*01	TCRBD02-01*02	TCRBJ01-04*01
VIT_09_PBMCs	1.75623e+12	1	CASSEGSRDLANYGYTF	ACAAAGCTGGAGGACTCAGCCATGTACTTCTGTGCCAGCAGTGAAGGTAGCCGGGATTTAGCTAACTATGGCTACACCTTCGGTTCG	TCRBV02-01*01	TCRBD02-01*02	TCRBJ01-02*01
VIT_09_PBMCs	1.75623e+12	1	CATSDSRRIYGYTF	CTAGAGTCTGCCATCCCCAACCAGACAGCTCTTTACTTCTGTGCCACCAGTGATTCGAGGAGAATCTATGGCTACACCTTCGGTTCG	TCRBV24	TCRBD02-01*02	TCRBJ01-02*01
VIT_09_PBMCs	1.75623e+12	1	CSDKQGSGYTF	ACTCTGACTGTGAGCAACATGAGCCCTGAAGACAGCAGCATATATCTCTGCAGCGATAAACAGGGGAGTGGCTACACCTTCGGTTCG	TCRBV29-01*01	TCRBD01-01*01	TCRBJ01-02*01
VIT_09_PBMCs	1.75623e+12	1	CASSIEWQAVGYTF	GTGACATCGGCCCAAAAGAACCCGACAGCTTTCTATCTCTGTGCCAGTAGTATAGAGTGGCAGGCGGTTGGCTACACCTTCGGTTCG	TCRBV19-01	unknown	TCRBJ01-02*01
VIT_09_PBMCs	1.75623e+12	1	CASSSRDIYGYTF	ACTGTGACATCGGCCCAAAAGAACCCGACAGCTTTCTATCTCTGTGCCAGTAGTAGCCGGGACATCTATGGCTACACCTTCGGTTCG	TCRBV19-01	TCRBD01-01*01	TCRBJ01-02*01
VIT_09_PBMCs	1.75623e+12	1	CSVGEEGYGYTF	CTGACTGTGAGCAACATGAGCCCTGAAGACAGCAGCATATATCTCTGCAGCGTTGGAGAAGAGGGCTATGGCTACACCTTCGGTTCG	TCRBV29-01*01	TCRBD02-01*02	TCRBJ01-02*01
VIT_09_PBMCs	1.75623e+12	1	CASSPTGRGNTIYF	ATCAATTCCCTGGAGCTTGGTGACTCTGCTGTGTATTTCTGTGCCAGCAGCCCGACAGGGCGGGGAAACACCATATATTTTGGAGAG	TCRBV03	TCRBD01-01*01	TCRBJ01-03*01
VIT_09_PBMCs	1.75623e+12	1	CASSLGISSGNTIYF	GAGTCGCCCAGCCCCAACCAGACCTCTCTGTACTTCTGTGCCAGCAGTTTAGGCATTAGCTCTGGAAACACCATATATTTTGGAGAG	TCRBV27-01*01	unknown	TCRBJ01-03*01
VIT_09_PBMCs	1.75623e+12	1	CASSEPLREKLFF	ACCCTGGAGTCTGCCAGGCCCTCACATACCTCTCAGTACCTCTGTGCCAGCAGTGAACCCTTAAGAGAAAAACTGTTTTTTGGCAGT	TCRBV25-01*01	unknown	TCRBJ01-04*01
VIT_09_PBMCs	1.75623e+12	1	CAILGRSGDGSYGYTF	TCCGCTACCAGCTCCCAGACATCTGTGTACTTCTGTGCCATCTTGGGGAGAAGTGGAGATGGAAGCTATGGCTACACCTTCGGTTCG	TCRBV10-03*01	TCRBD02-01*02	TCRBJ01-02*01
VIT_09_PBMCs	1.75623e+12	1	CATSDFPRSYGYTF	CTAGAGTCTGCCATCCCCAACCAGACAGCTCTTTACTTCTGTGCCACCAGTGATTTCCCCCGGAGCTATGGCTACACCTTCGGTTCG	TCRBV24	TCRBD02-01*02	TCRBJ01-02*01
VIT_09_PBMCs	1.75623e+12	1	CASSSGARKTYGYTF	GAGTCTGCTGCCTCCTCCCAGACATCTGTATATTTCTGCGCCAGCAGTTCTGGAGCACGAAAGACCTATGGCTACACCTTCGGTTCG	TCRBV10-01	TCRBD02-01*02	TCRBJ01-02*01
VIT_09_PBMCs	1.75623e+12	1	CASQYRVGGDYGYTF	GAGTCCGCCAGCACCAACCAGACATCTATGTACCTCTGTGCCTCACAATACAGGGTGGGAGGGGACTATGGCTACACCTTCGGTTCG	TCRBV28-01*01	TCRBD02-01*02	TCRBJ01-02*01
VIT_09_PBMCs	1.75623e+12	1	CASSKGRDTQYF	CTCACTGTGACATCGGCCCAAAAGAACCCGACAGCTTTCTATCTCTGTGCCAGTAGTAAGGGGAGAGATACGCAGTATTTTGGCCCA	TCRBV19-01	unknown	TCRBJ02-03*01
VIT_09_PBMCs	1.75623e+12	1	CASSSRIEQFF	AATCTTCACATCAATTCCCTGGAGCTTGGTGACTCTGCTGTGTATTTCTGTGCCAGCAGCTCACGAATTGAGCAGTTCTTCGGGCCA	TCRBV03	unknown	TCRBJ02-01*01
VIT_09_PBMCs	1.75623e+12	1	CSARLGLPFNYGYTF	ACCAGTGCCCATCCTGAAGACAGCAGCTTCTACATCTGCAGTGCTAGATTAGGACTCCCCTTCAACTATGGCTACACCTTCGGTTCG	TCRBV20	TCRBD02-01	TCRBJ01-02*01
VIT_09_PBMCs	1.75623e+12	1	CASSGGQGGGEKLFF	AGCTCTCTGGAGCTGGGGGACTCAGCTTTGTATTTCTGTGCCAGCAGCGGTGGACAGGGAGGAGGTGAAAAACTGTTTTTTGGCAGT	TCRBV09-01	TCRBD01-01*01	TCRBJ01-04*01
VIT_09_PBMCs	1.75623e+12	1	CASSGQTNEKLFF	ACTCTGGAGTCAGCTACCCGCTCCCAGACATCTGTGTATTTCTGCGCCAGCAGTGGCCAAACCAACGAAAAACTGTTTTTTGGCAGT	TCRBV10-02*01	unknown	TCRBJ01-04*01
VIT_09_PBMCs	1.75623e+12	1	CASSLFRTNYGYTF	GTGAACGCCTTGTTGCTGGGGGACTCGGCCCTCTATCTCTGTGCCAGCAGCTTATTCAGGACGAACTATGGCTACACCTTCGGTTCG	TCRBV05-06*01	unknown	TCRBJ01-02*01
VIT_09_PBMCs	1.75623e+12	1	CASSLNLVGQGRSGNTIYF	CTGGGGGACTCAGCCCTGTACTTCTGTGCCAGCAGCTTAAATCTAGTCGGACAGGGAAGAAGTGGAAACACCATATATTTTGGAGAG	TCRBV13-01*01	TCRBD01-01*01	TCRBJ01-03*01
VIT_09_PBMCs	1.75623e+12	1	CASSEGRGYTF	CCCCTCACTCTGGAGTCTGCTGCCTCCTCCCAGACATCTGTATATTTCTGCGCCAGCAGTGAGGGGAGGGGCTACACCTTCGGTTCG	TCRBV10-01	TCRBD02-01*02	TCRBJ01-02*01
VIT_09_PBMCs	1.75623e+12	1	CASSLGQNYGYTF	CGGTTGGAGTCGGCTGCTCCCTCCCAAACATCTGTGTACTTCTGTGCCAGCAGTTTAGGTCAGAACTATGGCTACACCTTCGGTTCG	TCRBV06	unknown	TCRBJ01-02*01
VIT_09_PBMCs	1.75623e+12	1	CASSEWDRITNYGYTF	TCGGCTGCTCCCTCCCAGACATCTGTGTACTTCTGTGCCAGCAGTGAATGGGACAGGATAACTAACTATGGCTACACCTTCGGTTCG	TCRBV06-01*01	TCRBD01-01*01	TCRBJ01-02*01
VIT_09_PBMCs	1.75623e+12	1	CSARYRVYWAFF	CTGACAGTGACCAGTGCCCATCCTGAAGACAGCAGCTTCTACATCTGCAGTGCTAGATACAGGGTTTATTGGGCTTTCTTTGGACAA	TCRBV20	TCRBD01-01*01	TCRBJ01-01*01
VIT_09_PBMCs	1.75623e+12	1	CASSKTPPAGVGDTIYF	ACGGAGTCAGGGGACACAGCACTGTATTTCTGTGCCAGCAGCAAAACCCCTCCGGCAGGGGTAGGAGACACCATATATTTTGGAGAG	TCRBV21-01*01	TCRBD01-01*01	TCRBJ01-03*01
VIT_09_PBMCs	1.75623e+12	1	CASSIGGGSTIYF	AACCTGAGCTCTCTGGAGCTGGGGGACTCAGCTTTGTATTTCTGTGCCAGCAGCATCGGAGGGGGATCCACCATATATTTTGGAGAG	TCRBV09-01	unknown	TCRBJ01-03*01
VIT_09_PBMCs	1.75623e+12	1	CATSDSRAGFGNTIYF	TCTGCCATCCCCAACCAGACAGCTCTTTACTTCTGTGCCACCAGTGATTCCAGGGCAGGATTTGGAAACACCATATATTTTGGAGAG	TCRBV24	TCRBD01-01*01	TCRBJ01-03*01
VIT_09_PBMCs	1.75623e+12	1	CATGMSGNTIYF	CTGAAGATCCGGTCCACAAAGCTGGAGGACTCAGCCATGTACTTCTGTGCCACCGGGATGTCTGGAAACACCATATATTTTGGAGAG	TCRBV02-01*01	TCRBD02-01*02	TCRBJ01-03*01
VIT_09_PBMCs	1.75623e+12	1	CASSQYMNTEAFF	AAGATCCGGTCCACAAAGCTGGAGGACTCAGCCATGTACTTCTGTGCCAGCAGCCAATACATGAACACTGAAGCTTTCTTTGGACAA	TCRBV02-01*01	TCRBD01-01*01	TCRBJ01-01*01
VIT_09_PBMCs	1.75623e+12	1	CASKTETTTEAFF	AAGATCCGGTCCACAAAGCTGGAGGACTCAGCCATGTACTTCTGTGCCAGCAAAACGGAGACGACCACTGAAGCTTTCTTTGGACAA	TCRBV02-01*01	TCRBD02-01*02	TCRBJ01-01*01
VIT_09_PBMCs	1.75623e+12	1	CASSLERNQPQHF	AAGATCCAGCCTGCAAAGCTTGAGGACTCGGCCGTGTATCTCTGTGCCAGCAGCTTAGAACGTAATCAGCCCCAGCATTTTGGTGAT	TCRBV11-02*02	unknown	TCRBJ01-05*01
VIT_09_PBMCs	1.75623e+12	1	CSGKRQGNYGYTF	ACTGTGAGCAACATGAGCCCTGAAGACAGCAGCATATATCTCTGCAGCGGCAAAAGACAGGGGAACTATGGCTACACCTTCGGTTCG	TCRBV29-01*01	TCRBD01-01*01	TCRBJ01-02*01
VIT_09_PBMCs	1.75623e+12	1	CASSFTERNTIYF	GGGATGGAGTCGGCTGCTCCCTCCCAAACATCTGTGTACTTCTGTGCCAGCAGTTTTACGGAAAGAAACACCATATATTTTGGAGAG	TCRBV06	unknown	TCRBJ01-03*01
VIT_09_PBMCs	1.75623e+12	1	CASTGDRSSGNTIYF	CAGCCCTCAGAACCCAGGGACTCAGCTGTGTACTTCTGTGCCAGCACCGGGGACAGGAGCTCTGGAAACACCATATATTTTGGAGAG	TCRBV12	TCRBD01-01*01	TCRBJ01-03*01
VIT_09_PBMCs	1.75623e+12	1	CASSLVRGSGNTIYF	CAGCCTGCAAAGCTTGAGGACTCGGCCGTGTATCTCTGTGCCAGCAGCTTAGTCAGGGGCTCTGGAAACACCATATATTTTGGAGAG	TCRBV11-02*02	TCRBD01-01*01	TCRBJ01-03*01
VIT_09_PBMCs	1.75623e+12	1	CASRGGGTSGNTIYF	AACGCCTTGGAGCTGGAGGACTCGGCCCTGTATCTCTGTGCCAGCAGAGGGGGGGGAACCTCTGGAAACACCATATATTTTGGAGAG	TCRBV05-08*01	TCRBD02-01*01	TCRBJ01-03*01
VIT_09_PBMCs	1.75623e+12	1	CASSFGTGRAGNTIYF	TCCGCCAGCACCAACCAGACATCTATGTACCTCTGTGCCAGCAGTTTTGGGACAGGAAGGGCTGGAAACACCATATATTTTGGAGAG	TCRBV28-01*01	TCRBD01-01*01	TCRBJ01-03*01
VIT_09_PBMCs	1.75623e+12	1	CASSLSGQRNTEAFF	CAGCCTGCAAAGCTTGAGGACTCGGCCGTGTATCTCTGTGCCAGCAGCTTATCGGGACAACGGAACACTGAAGCTTTCTTTGGACAA	TCRBV11-02*02	TCRBD01-01*01	TCRBJ01-01*01
VIT_09_PBMCs	1.75623e+12	1	CASSVGWNTEAFF	AACCTGAGCTCTCTGGAGCTGGGGGACTCAGCTTTGTATTTCTGTGCCAGCAGCGTAGGGTGGAACACTGAAGCTTTCTTTGGACAA	TCRBV09-01	unknown	TCRBJ01-01*01
VIT_09_PBMCs	1.75623e+12	1	CASSQDWHTLGTGNTIYF	CAGCCAGAAGACTCGGCCCTGTATCTCTGTGCCAGCAGCCAAGATTGGCATACCCTGGGAACGGGAAACACCATATATTTTGGAGAG	TCRBV04-02*01	unknown	TCRBJ01-03*01
VIT_09_PBMCs	1.75623e+12	1	CASTRGGLGNTIYF	CTGGAGTCCGCCAGCACCAACCAGACATCTATGTACCTCTGTGCCAGCACCAGGGGGGGGCTAGGAAACACCATATATTTTGGAGAG	TCRBV28-01*01	unknown	TCRBJ01-03*01
VIT_09_PBMCs	1.75623e+12	1	CAWSVTRNTEAFF	AGTTCTAAGAAGCTCCTTCTCAGTGACTCTGGCTTCTATCTCTGTGCCTGGAGTGTTACCAGGAACACTGAAGCTTTCTTTGGACAA	TCRBV30-01*01	TCRBD01-01*01	TCRBJ01-01*01
VIT_09_PBMCs	1.75623e+12	1	CASSLSRSGGRNTIYF	TCGCCCAGCCCCAACCAGACCTCTCTGTACTTCTGTGCCAGCAGTTTATCGAGATCGGGGGGTAGAAACACCATATATTTTGGAGAG	TCRBV27-01*01	TCRBD02-01*01	TCRBJ01-03*01
VIT_09_PBMCs	1.75623e+12	1	CASSGGDRNTIYF	AATGTGAGCACCTTGGAGCTGGGGGACTCGGTCCTTTATCTTTGCGCCAGTTCTGGAGGGGACAGAAACACCATATATTTTGGAGAG	TCRBV05-01*01	unknown	TCRBJ01-03*01
VIT_09_PBMCs	1.75623e+12	1	CSARKSGEAFF	ACTCTGACAGTGACCAGTGCCCATCCTGAAGACAGCAGCTTCTACATCTGCAGTGCTAGAAAATCAGGGGAAGCTTTCTTTGGACAA	TCRBV20-01*01	TCRBD01-01*01	TCRBJ01-01*01
VIT_09_PBMCs	1.75623e+12	1	CASSEYTGWNYGYTF	GAGTCTGCCAGGCCCTCACATACCTCTCAGTACCTCTGTGCCAGCAGTGAATATACAGGGTGGAACTATGGCTACACCTTCGGTTCG	TCRBV25-01*01	TCRBD01-01*01	TCRBJ01-02*01
VIT_09_PBMCs	1.75623e+12	1	CASSTGTANQPQHF	ATCCAGCCCTCAGAACCCAGGGACTCAGCTGTGTACTTCTGTGCCAGCAGTACCGGGACCGCCAATCAGCCCCAGCATTTTGGTGAT	TCRBV12	unknown	TCRBJ01-05*01
VIT_09_PBMCs	1.75623e+12	1	CASSQRGPLSGNTIYF	TCCCTGGAGCTTGGTGACTCTGCTGTGTATTTCTGTGCCAGCAGCCAGCGGGGCCCTCTTTCTGGAAACACCATATATTTTGGAGAG	TCRBV03	TCRBD02-01*01	TCRBJ01-03*01
VIT_09_PBMCs	1.75623e+12	1	CASSQQVSYNSPLHF	CAGCCTGCAGAACTGGAGGATTCTGGAGTTTATTTCTGTGCCAGCAGCCAACAGGTGTCCTATAATTCACCCCTCCACTTTGGGAAC	TCRBV14-01*01	TCRBD01-01*01	TCRBJ01-06*01
VIT_09_PBMCs	1.75623e+12	1	CAISWDGYNSPLHF	CTGGAGTCCGCTACCAGCTCCCAGACATCTGTGTACTTCTGTGCCATCAGTTGGGACGGCTATAATTCACCCCTCCACTTTGGGAAC	TCRBV10-03*01	unknown	TCRBJ01-06*01
VIT_09_PBMCs	1.75623e+12	1	CASSVRGREDTQYF	ATCCGGTCCACAAAGCTGGAGGACTCAGCCATGTACTTCTGTGCCAGCAGTGTAAGGGGGAGGGAGGATACGCAGTATTTTGGCCCA	TCRBV02-01*01	TCRBD02-01*02	TCRBJ02-03*01
VIT_09_PBMCs	1.75623e+12	1	CASSLTSGGTLTLDTQYF	GAACCCAGGGACTCAGCTGTGTACTTCTGTGCCAGCAGTCTCACTAGCGGGGGGACCTTAACCCTAGATACGCAGTATTTTGGCCCA	TCRBV12	TCRBD02-01*01	TCRBJ02-03*01
VIT_09_PBMCs	1.75623e+12	1	CSARATNEKLFF	CTGACAGTGACCAGTGCCCATCCTGAAGACAGCAGCTTCTACATCTGCAGTGCTAGGGCGACTAATGAAAAACTGTTTTTTGGCAGT	TCRBV20	unknown	TCRBJ01-04*01
VIT_09_PBMCs	1.75623e+12	1	CASSQDRDREAFF	CACATCAATTCCCTGGAGCTTGGTGACTCTGCTGTGTATTTCTGTGCCAGCAGCCAAGACCGGGACAGAGAAGCTTTCTTTGGACAA	TCRBV03	TCRBD01-01*01	TCRBJ01-01*01
VIT_09_PBMCs	1.75623e+12	1	CASSSPLGAGELFF	ATCCAGCCCTCAGAACCCAGGGACTCAGCTGTGTACTTCTGTGCCAGCAGTTCTCCTTTAGGGGCCGGGGAGCTGTTTTTTGGAGAA	TCRBV12	TCRBD01-01*01	TCRBJ02-02*01
VIT_09_PBMCs	1.75623e+12	1	CASSWSGTNTGELFF	CGGTCCACAAAGCTGGAGGACTCAGCCATGTACTTCTGTGCCAGCTCCTGGTCAGGGACGAACACCGGGGAGCTGTTTTTTGGAGAA	TCRBV02-01*01	TCRBD01-01*01	TCRBJ02-02*01
VIT_09_PBMCs	1.75623e+12	1	CASSEMRTQKKLFF	ATCCGGTCCACAAAGCTGGAGGACTCAGCCATGTACTTCTGTGCCAGCAGTGAAATGAGGACGCAAAAAAAACTGTTTTTTGGCAGT	TCRBV02-01*01	unknown	TCRBJ01-04*01
VIT_09_PBMCs	1.75623e+12	1	CSVDGLSHGAFF	CTGACTGTGAGCAACATGAGCCCTGAAGACAGCAGCATATATCTCTGCAGCGTCGACGGGCTGTCTCACGGAGCTTTCTTTGGACAA	TCRBV29-01*01	unknown	TCRBJ01-01*01
VIT_09_PBMCs	1.75623e+12	1	CSATDYRVGSEAFF	GTGACCAGTGCCCATCCTGAAGACAGCAGCTTCTACATCTGCAGTGCCACCGATTACAGGGTGGGATCTGAAGCTTTCTTTGGACAA	TCRBV20	TCRBD01-01*01	TCRBJ01-01*01
VIT_09_PBMCs	1.75623e+12	1	CASSVGRDQPQHF	AACCTGAGCTCTCTGGAGCTGGGGGACTCAGCTTTGTATTTCTGTGCCAGCAGCGTGGGGAGGGATCAGCCCCAGCATTTTGGTGAT	TCRBV09-01	TCRBD02-01*02	TCRBJ01-05*01
VIT_09_PBMCs	1.75623e+12	1	CASSLGRYNSPLHF	CTGGAGTCGCCCAGCCCCAACCAGACCTCTCTGTACTTCTGTGCCAGCAGTTTAGGCAGATATAATTCACCCCTCCACTTTGGGAAC	TCRBV27-01*01	TCRBD01-01*01	TCRBJ01-06*01
VIT_09_PBMCs	1.75623e+12	1	CATGQGNRNTIYF	AGGCTGCTGTCGGCTGCTCCCTCCCAGACATCTGTGTACTTCTGTGCCACGGGACAGGGGAACAGAAACACCATATATTTTGGAGAG	TCRBV06-05*01	TCRBD01-01*01	TCRBJ01-03*01
VIT_09_PBMCs	1.75623e+12	1	CASRGENEKLFF	CTGAAGATCCGGTCCACAAAGCTGGAGGACTCAGCCATGTACTTCTGTGCCAGCAGAGGGGAGAATGAAAAACTGTTTTTTGGCAGT	TCRBV02-01*01	unknown	TCRBJ01-04*01
VIT_09_PBMCs	1.75623e+12	1	CASSVEWNSPLHF	AACCTGAGCTCTCTGGAGCTGGGGGACTCAGCTTTGTATTTCTGTGCCAGCAGCGTAGAATGGAATTCACCCCTCCACTTTGGGAAC	TCRBV09-01	unknown	TCRBJ01-06*01
VIT_09_PBMCs	1.75623e+12	1	CASSDSLNSGNTIYF	CGGTCCACAAAGCTGGAGGACTCAGCCATGTACTTCTGTGCCAGCAGTGATTCGCTTAACTCTGGAAACACCATATATTTTGGAGAG	TCRBV02-01*01	unknown	TCRBJ01-03*01
VIT_09_PBMCs	1.75623e+12	1	CASNLQGGVTEAFF	TAGGAGTCGGCTGCTCCCTCCCAAACATCTGTGTACTTCTGTGCCAGCAACCTACAGGGTGGGGTCACTGAAGCTTTCTTTGGACAA	TCRBV06	TCRBD01-01*01	TCRBJ01-01*01
VIT_09_PBMCs	1.75623e+12	1	CASRKSDRLTTEAFF	CAGCCCTCAGAACCCAGGGACTCAGCTGTGTACTTCTGTGCCAGCAGGAAATCGGACAGGTTAACGACTGAAGCTTTCTTTGGACAA	TCRBV12	TCRBD01-01*01	TCRBJ01-01*01
VIT_09_PBMCs	1.75623e+12	1	CASSKRGLTEAFF	GCGTTGGAGTCGGCTGCTCCCTCCCAAACATCTGTGTACTTCTGTGCCAGCAGTAAGAGGGGGCTCACTGAAGCTTTCTTTGGACAA	TCRBV06	TCRBD01-01*01	TCRBJ01-01*01
VIT_09_PBMCs	1.75623e+12	1	CASSWTEGGEAFF	AAGATCCGGTCCACAAAGCTGGAGGACTCAGCCATGTACTTCTGTGCCAGCAGTTGGACTGAGGGAGGTGAAGCTTTCTTTGGACAA	TCRBV02-01*01	TCRBD02-01*02	TCRBJ01-01*01
VIT_09_PBMCs	1.75623e+12	1	CASSQFGRLNQPQHF	CAGGCTACGAAGCTTGAGGATTCAGCAGTGTATTTTTGTGCCAGCAGCCAATTCGGCAGACTCAATCAGCCCCAGCATTTTGGTGAT	TCRBV16-01	TCRBD02-01	TCRBJ01-05*01
VIT_09_PBMCs	1.75623e+12	1	CASRQSDSLNQPQHF	CGGTCCACAAAGCTGGAGGACTCAGCCATGTACTTCTGTGCCAGCAGGCAAAGTGATAGTCTCAATCAGCCCCAGCATTTTGGTGAT	TCRBV02-01*01	TCRBD02-01	TCRBJ01-05*01
VIT_09_PBMCs	1.75623e+12	1	CSVAVWSTEAFF	CTGACTGTGAGCAACATGAGCCCTGAAGACAGCAGCATATATCTCTGCAGCGTTGCGGTATGGAGCACTGAAGCTTTCTTTGGACAA	TCRBV29-01*01	TCRBD02-01*02	TCRBJ01-01*01
VIT_09_PBMCs	1.75623e+12	1	CASSLYGGTEAFF	ATTCTGGAGTCCGCCAGCACCAACCAGACATCTATGTACCTCTGTGCCAGCAGTTTGTACGGGGGCACTGAAGCTTTCTTTGGACAA	TCRBV28-01*01	TCRBD02-01*01	TCRBJ01-01*01
VIT_09_PBMCs	1.75623e+12	1	CASSLMLGEITEAFF	AGCACCTTGGAGCTGGGGGACTCGGCCCTTTATCTTTGCGCCAGCAGCTTGATGCTTGGGGAAATCACTGAAGCTTTCTTTGGACAA	TCRBV05-01*01	unknown	TCRBJ01-01*01
VIT_09_PBMCs	1.75623e+12	1	CASRGDMNTEAFF	AAGATCCGGTCCACAAAGCTGGAGGACTCAGCCATGTACTTCTGTGCCAGCAGAGGGGACATGAACACTGAAGCTTTCTTTGGACAA	TCRBV02-01*01	TCRBD01-01*01	TCRBJ01-01*01
VIT_09_PBMCs	1.75623e+12	1	CASSLEGSIRTEAFF	CAGCCTGCAAAGCTTGAGGACTCGGCCGTGTATCTCTGTGCCAGCAGCTTAGAGGGATCCATCCGCACTGAAGCTTTCTTTGGACAA	TCRBV11-02*02	unknown	TCRBJ01-01*01
VIT_09_PBMCs	1.75623e+12	1	CASSSRTSRGTEAFF	CGGTCCACAAAGCTGGAGGACTCAGCCATGTACTTCTGTGCCAGCAGTTCCCGTACGTCCAGGGGCACTGAAGCTTTCTTTGGACAA	TCRBV02-01*01	TCRBD01-01*01	TCRBJ01-01*01
VIT_09_PBMCs	1.75623e+12	1	CASSQTTGTYGYTF	ATCAATTCCCTGGAGCTTGGTGACTCTGCTGTGTATTTCTGTGCCAGCAGCCAGACCACCGGGACCTATGGCTACACCTTCGGTTCG	TCRBV03	unknown	TCRBJ01-02*01
VIT_09_PBMCs	1.75623e+12	1	CASSAYSTTEAFF	ACCCTGGAGTCTGCCAGGCCCTCACATACCTCTCAGTACCTCTGTGCCAGCAGTGCCTACAGCACCACTGAAGCTTTCTTTGGACAA	TCRBV25-01*01	TCRBD01-01*01	TCRBJ01-01*01
VIT_09_PBMCs	1.75623e+12	1	CASSTGGKDEKLFF	GTGAACGCCTTGTTGCTGGGGGACTCGGCCCTCTATCTCTGTGCCAGCAGCACAGGGGGAAAAGATGAAAAACTGTTTTTTGGCAGT	TCRBV05-06*01	TCRBD01-01*01	TCRBJ01-04*01
VIT_09_PBMCs	1.75623e+12	1	CSARDTGGYTEAFF	GTGACCAGTGCCCATCCTGAAGACAGCAGCTTCTACATCTGCAGTGCTAGAGATACAGGGGGGTACACTGAAGCTTTCTTTGGACAA	TCRBV20	TCRBD01-01*01	TCRBJ01-01*01
VIT_09_PBMCs	1.75623e+12	1	CSASRESTEAFF	CTGACAGTGACCAGTGCCCATCCTGAAGACAGCAGCTTCTACATCTGCAGTGCTAGCAGGGAGAGCACTGAAGCTTTCTTTGGACAA	TCRBV20	unknown	TCRBJ01-01*01
VIT_09_PBMCs	1.75623e+12	1	CASSVARKYTEAFF	CAGGAGTCGGCTGCTCCCTCCCAGACATCTGTGTACTTCTGTGCCAGCAGTGTGGCCAGAAAATACACTGAAGCTTTCTTTGGACAA	TCRBV06-01*01	TCRBD01-01*01	TCRBJ01-01*01
VIT_09_PBMCs	1.75623e+12	1	CASSRVGSWDTEAFF	CAGCCCTCAGAACCCAGGGACTCAGCTGTGTACTTCTGTGCCAGCAGTCGCGTCGGGAGTTGGGACACTGAAGCTTTCTTTGGACAA	TCRBV12	TCRBD02-01*02	TCRBJ01-01*01
VIT_09_PBMCs	1.75623e+12	1	CASSYQGNYGYTF	ATTCTGGAGTCCGCCAGCACCAACCAGACATCTATGTACCTCTGTGCCAGCAGTTATCAGGGGAACTATGGCTACACCTTCGGTTCG	TCRBV28-01*01	TCRBD01-01*01	TCRBJ01-02*01
VIT_09_PBMCs	1.75623e+12	1	CASSLNGRPNYGYTF	CAGCCTGCAAAGCTTGAGGACTCGGCCGTGTATCTCTGTGCCAGCAGCCTGAATGGTAGACCTAACTATGGCTACACCTTCGGTTCG	TCRBV11-02*02	unknown	TCRBJ01-02*01
VIT_09_PBMCs	1.75623e+12	1	CSASPSRNSGNTIYF	ACCAGTGCCCATCCTGAAGACAGCAGCTTCTACATCTGCAGTGCTAGTCCGTCGAGAAACTCTGGAAACACCATATATTTTGGAGAG	TCRBV20	TCRBD02-01*02	TCRBJ01-03*01
VIT_09_PBMCs	1.75623e+12	1	CASSSATVNTEAFF	ATCCAGCCCTCAGAACCCAGGGACTCAGCTGTGTACTTCTGTGCCAGCAGTTCGGCTACAGTGAACACTGAAGCTTTCTTTGGACAA	TCRBV12	TCRBD01-01*01	TCRBJ01-01*01
VIT_09_PBMCs	1.75623e+12	1	CASSEGHTEAFF	CTGAAGATCCGGTCCACAAAGCTGGAGGACTCAGCCATGTACTTCTGTGCCAGCAGTGAAGGACACACTGAAGCTTTCTTTGGACAA	TCRBV02-01*01	unknown	TCRBJ01-01*01
VIT_09_PBMCs	1.75623e+12	1	CASSLSGFLLLNTEAFF	CCCAGCCCCAACCAGACCTCTCTGTACTTCTGTGCCAGCAGTTTATCGGGGTTCTTGCTACTGAACACTGAAGCTTTCTTTGGACAA	TCRBV27-01*01	unknown	TCRBJ01-01*01
VIT_09_PBMCs	1.75623e+12	1	CASSQGRTGNTEAFF	ACTTCCCTGGAGCTTGGTGACTCTGCTGTGTATTTCTGTGCCAGCAGCCAGGGTAGGACAGGGAACACTGAAGCTTTCTTTGGACAA	TCRBV03	TCRBD01-01*01	TCRBJ01-01*01
VIT_09_PBMCs	1.75623e+12	1	CASSFSGNTIYF	CTGAATGTGAACGCCTTGTTGCTGGGGGACTCGGCCCTCTATCTCTGTGCCAGCAGCTTTTCTGGAAACACCATATATTTTGGAGAG	TCRBV05-06*01	unknown	TCRBJ01-03*01
VIT_09_PBMCs	1.75623e+12	1	CASSQDYYEQYF	CTTCACATCAATTCCCTGGAGCTTGGTGACTCTGCTGTGTATTTCTGTGCCAGCAGCCAAGATTACTACGAGCAGTACTTCGGGCCG	TCRBV03	TCRBD02-01	TCRBJ02-07*01
VIT_09_PBMCs	1.75623e+12	1	CASSPTVNTEAFF	AAGATCCAGCCCTCAGAACCCAGGGACTCAGCTGTGTACTTCTGTGCCAGCAGCCCGACAGTGAACACTGAAGCTTTCTTTGGACAA	TCRBV12	TCRBD01-01*01	TCRBJ01-01*01
VIT_09_PBMCs	1.75623e+12	1	CASSLKVEQPQHF	AAGATCCAGCCCTCAGAACCCAGGGACTCAGCTGTGTACTTCTGTGCCAGCAGTTTAAAGGTGGAACAGCCCCAGCATTTTGGTGAT	TCRBV12	unknown	TCRBJ01-05*01
VIT_09_PBMCs	1.75623e+12	1	CASSIDRLAQHF	CTCACTGTGACATCGGCCCAAAAGAACCCGACAGCTTTCTATCTCTGTGCCAGTAGTATTGACAGGCTAGCCCAGCATTTTGGTGAT	TCRBV19-01	TCRBD01-01*01	TCRBJ01-05*01
VIT_09_PBMCs	1.75623e+12	1	CASSLQGANTEAFF	ATCCAGCCCTCAGAACCCAGGGACTCAGCTGTGTACTTCTGTGCCAGCAGTCTACAAGGGGCGAACACTGAAGCTTTCTTTGGACAA	TCRBV12	TCRBD01-01*01	TCRBJ01-01*01
VIT_09_PBMCs	1.75623e+12	1	CASSYIGSLGANTEAFF	GCTGCTCCCTCCCAGACATCTGTGTACTTCTGTGCCAGCAGTTACATTGGTTCTTTAGGGGCGAACACTGAAGCTTTCTTTGGACAA	TCRBV06	TCRBD01-01*01	TCRBJ01-01*01
VIT_09_PBMCs	1.75623e+12	1	CATTGENTEAFF	CTCAGGCTGCTGTCGGCTGCTCCCTCCCAGACATCTGTGTACTTCTGTGCCACCACAGGAGAGAACACTGAAGCTTTCTTTGGACAA	TCRBV06-05*01	TCRBD01-01*01	TCRBJ01-01*01
VIT_09_PBMCs	1.75623e+12	1	CASRPRDKQNTEAFF	GAGTCGGCTGCTCCCTCCCAGACATCTGTGTACTTCTGTGCCAGCAGACCCCGGGACAAACAAAACACTGAAGCTTTCTTTGGACAA	TCRBV06-01*01	TCRBD01-01*01	TCRBJ01-01*01
VIT_09_PBMCs	1.75623e+12	1	CASRDRVDTGELFF	ATCCGGTCCACAAAGCTGGAGGACTCAGCCATGTACTTCTGTGCCAGCAGGGACAGGGTTGACACCGGGGAGCTGTTTTTTGGAGAA	TCRBV02-01*01	TCRBD01-01*01	TCRBJ02-02*01
VIT_09_PBMCs	1.75623e+12	1	CASRQGAGNTIYF	AGGCTGCTGTCGGCTGCTCCCTCCCAAACATCTGTGTACTTCTGTGCCAGCAGACAGGGGGCTGGAAACACCATATATTTTGGAGAG	TCRBV06-05*01	TCRBD01-01*01	TCRBJ01-03*01
VIT_09_PBMCs	1.75623e+12	1	CSARDFGTGDIF	CTGACAGTGACCAGTGCCCATCCTGAAGACAGCAGCTTCTACATCTGCAGTGCTAGAGATTTCGGGACAGGGGACATATTTGGACAA	TCRBV20	TCRBD01-01*01	TCRBJ01-01*01
VIT_09_PBMCs	1.75623e+12	1	CASKGEVRGEKLFF	GTGACATCGGCCCAAAAGAACCCGACAGCTTTCTATCTCTGTGCCAGCAAAGGGGAAGTTAGAGGTGAAAAACTGTTTTTTGGCAGT	TCRBV19-01	TCRBD01-01*01	TCRBJ01-04*01
VIT_09_PBMCs	1.75623e+12	1	CASSQEVGRDAFF	CACATCAATTCCCTGGAGCTTGGTGACTCTGCTGTGTATTTCTGTGCCAGCAGCCAAGAGGTCGGCAGGGATGCTTTCTTTGGACAA	TCRBV03	TCRBD01-01*01	TCRBJ01-01*01
VIT_09_PBMCs	1.75623e+12	1	CASSLSFNEKLFF	AATGTGAGCACCTTGGAGCTGGGGGACTCGGCCCTTTATCTTTGCGCCAGCAGTTTATCCTTTAATGAAAAACTGTTTTTTGGCAGT	TCRBV05-01*01	TCRBD02-01	TCRBJ01-04*01
VIT_09_PBMCs	1.75623e+12	1	CASSTTGTQSQHF	AAGATCCAGCCCTCAGAACCCAGGGACTCAGCTGTGTACTTCTGTGCCAGCAGTACGACCGGGACCCAGTCCCAGCATTTTGGTGAT	TCRBV12	unknown	TCRBJ01-05*01
VIT_09_PBMCs	1.75623e+12	1	CASRILPGARDSEAFF	TCCACAAAGCTGGAGGACTCAGCCATGTACTTCTGTGCCAGCAGGATCTTACCGGGAGCCCGTGACTCTGAAGCTTTCTTTGGACAA	TCRBV02-01*01	TCRBD02-01*02	TCRBJ01-01*01
VIT_09_PBMCs	1.75623e+12	1	CASSTPGSGNTIYF	GTGCAGCCTGCAGAACTGGAGGATTCTGGAGTTTATTTCTGTGCCAGCTCTACCCCGGGTAGTGGAAACACCATATATTTTGGAGAG	TCRBV14-01*01	TCRBD02-01	TCRBJ01-03*01
VIT_09_PBMCs	1.75623e+12	1	CASSQGGADNQPQHF	AATTCCCTGGAGCTTGGTGACTCTGCTGTGTATTTCTGTGCCAGCAGCCAAGGAGGGGCTGATAATCAGCCCCAGCATTTTGGTGAT	TCRBV03	unknown	TCRBJ01-05*01
VIT_09_PBMCs	1.75623e+12	1	CASSIHSSLVSQPQHF	TCGGCCCAAAAGAACCCGACAGCTTTCTATCTCTGTGCCAGTAGTATTCACAGTAGCCTGGTGAGTCAGCCCCAGCATTTTGGTGAT	TCRBV19-01	unknown	TCRBJ01-05*01
VIT_09_PBMCs	1.75623e+12	1	CASSITPRQGGYQPQHF	GCCCAAAAGAACCCGACAGCTTTCTATCTCTGTGCCAGTAGTATAACCCCAAGGCAGGGAGGATATCAGCCCCAGCATTTTGGTGAT	TCRBV19-01	TCRBD02-01*02	TCRBJ01-05*01
VIT_09_PBMCs	1.75623e+12	1	CSAIPGMNTEAFF	ACAGTGACCAGTGCCCATCCTGAAGACAGCAGCTTCTACATCTGCAGTGCTATACCCGGGATGAACACTGAAGCTTTCTTTGGACAA	TCRBV20	TCRBD02-01*02	TCRBJ01-01*01
VIT_09_PBMCs	1.75623e+12	1	CASSYTGTDQPQHF	CTGGAGTTGGCTGCTCCCTCCCAGACATCTGTGTACTTCTGTGCCAGCAGTTACACAGGAACGGATCAGCCCCAGCATTTTGGTGAT	TCRBV06-06	TCRBD01-01*01	TCRBJ01-05*01
VIT_09_PBMCs	1.75623e+12	1	CASSSGGLSNQPQHF	GAGTCGGCTGCTCCCTCCCAAACATCTGTGTACTTCTGTGCCAGCAGTAGCGGGGGCCTTAGCAATCAGCCCCAGCATTTTGGTGAT	TCRBV06	TCRBD02-01*01	TCRBJ01-05*01
VIT_09_PBMCs	1.75623e+12	1	CASAPPTGDNTEAFF	CAGCCCTCAGAACCCAGGGACTCAGCTGTGTATTTTTGTGCTAGTGCTCCCCCCACAGGAGACAACACTGAAGCTTTCTTTGGACAA	TCRBV12-05*01	TCRBD01-01*01	TCRBJ01-01*01
VIT_09_PBMCs	1.75623e+12	1	CASRIKSSGNTIYF	ATCCAGCCCTCAGAACCCAGGGACTCAGCTGTGTACTTCTGTGCCAGCAGGATAAAGAGCTCTGGAAACACCATATATTTTGGAGAG	TCRBV12	TCRBD02-01*02	TCRBJ01-03*01
VIT_09_PBMCs	1.75623e+12	1	CASSIGGSKYSNQPQHF	GCCCAAAAGAACCCGACAGCTTTCTATCTCTGTGCCAGTAGTATAGGGGGGAGCAAATATAGCAATCAGCCCCAGCATTTTGGTGAT	TCRBV19-01	unknown	TCRBJ01-05*01
VIT_09_PBMCs	1.75623e+12	1	CASSDMGSASNQPQHF	TCGGCCCAAAAGAACCCGACAGCTTTCTATCTCTGTGCCAGTAGTGATATGGGTTCTGCCAGCAATCAGCCCCAGCATTTTGGTGAT	TCRBV19-01	unknown	TCRBJ01-05*01
VIT_09_PBMCs	1.75623e+12	1	CASSYGQNSNQPQHF	GAGTCGGCTGCTCCCTCCCAAACATCTGTGTACTTCTGTGCCAGCAGCTACGGACAGAATAGCAATCAGCCCCAGCATTTTGGTGAT	TCRBV06	TCRBD01-01*01	TCRBJ01-05*01
VIT_09_PBMCs	1.75623e+12	1	CASSLVRGNQPQHF	CTGGAGTCCGCCAGCACCAACCAGACATCTATGTACCTCTGTGCCAGCAGTTTAGTCAGAGGAAATCAGCCCCAGCATTTTGGTGAT	TCRBV28-01*01	TCRBD02-01*02	TCRBJ01-05*01
VIT_09_PBMCs	1.75623e+12	1	CSVDTGRGGYTF	CTGACTGTGAGCAACATGAGCCCTGAAGACAGCAGCATATATCTCTGCAGCGTGGATACAGGGAGAGGTGGCTACACCTTCGGTTCG	TCRBV29-01*01	TCRBD01-01*01	TCRBJ01-02*01
VIT_09_PBMCs	1.75623e+12	1	CASSLSTNEKLFF	AATGTGAACGCCTTGGAGCTGGACGACTCGGCCCTGTATCTCTGTGCCAGCAGCTTATCCACTAATGAAAAACTGTTTTTTGGCAGT	TCRBV05-04*01	unknown	TCRBJ01-04*01
VIT_09_PBMCs	1.75623e+12	1	CASSYSTQNRNTIYF	GAGTTGGCTGCTCCCTCCCAGACATCTGTGTACTTCTGTGCCAGCAGTTACTCGACCCAGAACAGAAACACCATATATTTTGGAGAG	TCRBV06-06	unknown	TCRBJ01-03*01
VIT_09_PBMCs	1.75623e+12	1	CSVLDSYGYTF	ACTCTGACTGTGAGCAACATGAGCCCTGAAGACAGCAGCATATATCTCTGCAGCGTCTTGGACAGCTATGGCTACACCTTCGGTTCG	TCRBV29-01*01	TCRBD01-01*01	TCRBJ01-02*01
VIT_09_PBMCs	1.75623e+12	1	CASRISMNTEAFF	AAGATCCAGCCCTCAGAACCCAGGGACTCAGCTGTGTACTTCTGTGCCAGCAGAATTAGCATGAACACTGAAGCTTTCTTTGGACAA	TCRBV12	TCRBD02-01	TCRBJ01-01*01
VIT_09_PBMCs	1.75623e+12	1	CASREGQINQPQHF	ATCCGGTCCACAAAGCTGGAGGACTCAGCCATGTACTTCTGTGCCAGCAGGGAGGGACAGATTAATCAGCCCCAGCATTTTGGTGAT	TCRBV02-01*01	TCRBD01-01*01	TCRBJ01-05*01
VIT_09_PBMCs	1.75623e+12	1	CASSFSGGTEAFF	AAGATCCAGCCCTCAGAACCCAGGGACTCAGCTGTGTACTTCTGTGCCAGCAGTTTTTCCGGGGGCACTGAAGCTTTCTTTGGACAA	TCRBV12	TCRBD02-01*01	TCRBJ01-01*01
VIT_09_PBMCs	1.75623e+12	1	CSVEVSEKLFF	ACTCTGACTGTGAGCAACATGAGCCCTGAAGACAGCAGCATATATCTCTGCAGCGTTGAGGTCAGTGAAAAACTGTTTTTTGGCAGT	TCRBV29-01*01	TCRBD01-01*01	TCRBJ01-04*01
VIT_09_PBMCs	1.75623e+12	1	CATSESGLTSNQPQHF	TCTGCCATCCCCAACCAGACAGCTCTTTACTTCTGTGCCACCAGTGAGTCCGGACTGACTAGCAATCAGCCCCAGCATTTTGGTGAT	TCRBV24	TCRBD02-01	TCRBJ01-05*01
VIT_09_PBMCs	1.75623e+12	1	CASSLQGAYTEAFF	ATCCAGCCCTCAGAACCCAGGGACTCAGCTGTGTACTTCTGTGCCAGCAGTTTACAGGGGGCGTACACTGAAGCTTTCTTTGGACAA	TCRBV12	TCRBD01-01*01	TCRBJ01-01*01
[truncated: 40,625 more rows]
